# Supplementary material for: Wood Degradation by Fomitiporia mediterranea M. Fischer: Exploring Fungal Adaptation Using Metabolomic Networking
Source: J Fungi (Basel). 2023 Apr 30;9(5):536. doi: 10.3390/jof9050536 (PMC10218912; doi:10.3390/jof9050536)
Supplement: Supplementary file 1 [file jof-09-00536-s001.zip]

Archive with 3 entries (3 files):
- Supp_Figures_Schilling_et_al.pdf
- Supp_Mat_TableS1.xlsx
- Supp_Mat_TableS2-7.xlsx
