# Supplementary material for: Wood Degradation by Fomitiporia mediterranea M. Fischer: Exploring Fungal Adaptation Using Metabolomic Networking
Source: J Fungi (Basel). 2023 Apr 30;9(5):536. doi: 10.3390/jof9050536 (PMC10218912; doi:10.3390/jof9050536)
Supplement: Supplementary file 1 [file jof-09-00536-s001.zip › Supp_Mat_TableS1.xlsx]

## Sheet: a_Fmed_results
										Vigne LR124	34	1	1	1	14	3	0	5	5	8	3	13	1	1	11	24	10	0	9	1	2	1	6	1	87
										Hêtre LR124	53	0	1	1	16	5	0	8	11	10	6	18	1	2	10	32	7	0	7	1	0	2	6	0	110
										Chêne LR124	28	0	1	1	13	2	0	3	7	6	2	10	1	1	3	10	8	0	8	0	0	1	4	0	67
										Vigne phco36	60	1	2	2	15	7	0	8	11	10	4	23	2	2	10	32	9	0	8	1	1	2	6	1	125
										Hêtre phco36	58	0	1	2	16	5	0	8	12	10	4	26	2	2	8	30	8	0	8	1	0	2	6	1	124
										Chêne phco36	55	0	2	1	15	5	0	7	12	9	3	21	2	2	4	20	8	0	8	1	1	2	6	0	113
										TOTAL	91	2	2	3	20	8	0	11			12	26	2	2	13	50	10	0	9	1	2	2	6	1	176
Group ID	Subgroup ID	Protein ID	accession	fungi	#proteinId	gene	Enzyme Names	InterPro GO Names		Description blast2go (et Mycocosm)	GHs	PL	PG	GT	CE (hors lip.)	Pect.	other CAZYs	CBM	cellulose specialized CAZYs	hemicelluloses specialized CAZYs	Lip.	Pept.	GST	CYTP450	autres intracellulaires	total intracell/autres/inconnues	MnP	MnPshort	Mnp long	DyP	Lacc.	LPMOs	GMCs	Autres oxydases	Number of proteins	14_R36_1_1	44_R36_2_2	62_R36_3_3	24_R124_1_4	48_R124_2_5	78_R124_3_6	16_H36_1_10	36_H36_2_11	72_H36_3_12	18_H124_1_13	34_H124_2_14	66_H124_3_15	30_C36_1_19	42_C36_2_20
a1	a1.a9	a1.a9.a1	jgi	Fomme1	16475	fgenesh1_kg.1_#_570_#_isotig08982	NA	P:translation F:structural constituent of ribosome C:ribosome		MnP2a																	1								1	0.00151716	0.00625569	0	0.00438218	0.00716634	0.00920555	0	0	0	0	0	0	0	0.000862336
a1	a1.a2	a1.a2.a1	jgi	Fomme1	145801	estExt_fgenesh1_pg.C_40442	Alanine--glyoxylate transaminase	F:catalytic activity		MnP2l																	1		1						1	0.0452688	0.0447198	0.047618	0.0500546	0.0831554	0.0564062	0.00620399	0.0164652	0.00753257	0.00663612	0.00382496	0.00797537	0.010629	0.0176895
a1	a1.a7	a1.a7.a1	jgi	Fomme1	84718	e_gw1.6.281.1	Hydrolases	F:hydrolase activity		MnP3l																	1		1						1	0.00949754	0.0106364	0.0123018	0.0147324	0.0184617	0.0158552	0.0133697	0.0156943	0.0119873	0.0136723	0.009511	0.0147318	0.019278	0.0239924
a1	a1.b12	a1.b12.a1	jgi	Fomme1	152661	gm1.2991_g	Alpha-L-fucosidase	P:carbohydrate metabolic process F:alpha-L-fucosidase activity		MnP4l																	1		1						1	0.00106386	0.000974803	0.000620091	0.00153644	0.00223341	0	0.0010368	0.000687908	0	0	0	0	0	0.000806249
a1	a1.a5	a1.a5.a1	jgi	Fomme1	133924	fgenesh1_pm.6_#_74	NA	no GO terms		MnP5l																	1		1						1	0.0195041	0.0165717	0.0173626	0.0235587	0.039457	0.0172136	0.01296	0.0123823	0.00604239	0.0104565	0.00479416	0.0137091	0.0131655	0.0217687
a1	a1.a3	a1.a3.a1	jgi	Fomme1	133892	fgenesh1_pm.6_#_42	Glucosamine-6-phosphate deaminase Intramolecular oxidoreductases	P:carbohydrate metabolic process P:N-acetylglucosamine metabolic process F:glucosamine-6-phosphate deaminase activity		MnP6l																	1		1						1	0.0297076	0.0204155	0.0272103	0.0556729	0.0742459	0.022072	0.0289519	0.0301862	0.0143119	0.0308106	0.0047812	0.0296228	0.0225084	0.0321628
a1	a1.a8	a1.a8.a1	jgi	Fomme1	107469	estExt_Genewise1Plus.C_6_t10011	ATP-dependent NAD(P)H-hydrate dehydratase Transferring phosphorus-containing groups ADP-dependent NAD(P)H-hydrate dehydratase Intramolecular transferases	F:ADP-dependent NAD(P)H-hydrate dehydratase activity		MnP7l																	1		1						1	0.00879402	0.00966942	0.0104565	0.0116843	0.0169847	0.0109767	0.0107986	0.00818833	0.00674287	0.00754336	0.0038044	0.0101989	0.0111937	0.0151952
a1	a1.b10	a1.b10.a1	jgi	Fomme1	146495	estExt_fgenesh1_pg.C_6_t10005	NA	P:translation F:structural constituent of ribosome C:ribosome		MnP9l																	1		1						1	0.00705418	0.00678684	0.00616749	0.0096783	0.0140687	0.00489166	0.00567166	0.0047894	0.00225368	0.00520004	0.00381465	0.00681761	0.00685902	0.0104247
a1	a1.a6	a1.a6.a1	jgi	Fomme1	29597	fgenesh1_pg.8_#_54	NA	no GO terms		MnP10l																	1		1						1	0.0209226	0.0253449	0.0241836	0.0240708	0.0402014	0.0258204	0.010368	0.0123823	0.00604239	0.00950586	0.00479416	0.0125667	0.0150463	0.0362812
a1	a1.a4	a1.a4.a1	jgi	Fomme1	157870	gm1.8200_g	NA	F:catalytic activity		MnP11l																	1		1						1	0.0209226	0.0224205	0.0241836	0.0220222	0.0357346	0.0233613	0.0134784	0.015134	0.00679769	0.0104565	0.00479416	0.015994	0.017554	0.0499875
a9	a9.a1	a9.a1.a1	jgi	Fomme1	161969	gm1.12299_g	NA	P:translational elongation P:glutathione metabolic process F:translation elongation factor activity F:protein binding		DyP																				1					1	0.00966229	0.00758866	0.00868913	0.00558173	0.00231823	0.00574306	0.00766773	0.011246	0.00999576	0.0125802	0.0231394	0.00978293	0.00829687	0.0075318
c183	c183.a1	c183.a1.a1	jgi	Fomme1	127515	estExt_Genewise1.C_10_t10417	NA	P:translation F:structural constituent of ribosome C:ribosome		Fmlcc5																					1				1	0.000502322	0	0.000878364	0.00181364	0.00105455	0.00174166	0	0	0	0	0	0	0	0
b28	b28.a2	b28.a2.a1	jgi	Fomme1	22452	fgenesh1_kg.10_#_32_#_isotig02534	NA	P:translation F:structural constituent of ribosome C:ribosome		Fmlcc1																					1				1	0.00274172	0.00342574	0.00261501	0.00539947	0.00261628	0.00432097	0.000364361	0.000967002	0	0.00100219	0.000673922	0	0.00264384	0.00283339
b78	b78.a1	b78.a1.a1	jgi	Fomme1	154683	gm1.5013_g	Alpha-L-fucosidase	P:carbohydrate metabolic process F:alpha-L-fucosidase activity		LPMO																						1			1	0.00434116	0.00511425	0.00542213	0.00358259	0.00260388	0	0.00997244	0.00721814	0.00792527	0.0066496	0.0167682	0.00799157	0.00767466	0.00986987
c123	c123.a1	c123.a1.a1	jgi	Fomme1	136574	fgenesh1_pm.13_#_64	NA	F:oxidoreductase activity F:flavin adenine dinucleotide binding F:FAD binding		LPMO (CBM1)																						1			1	0.00191308	0.00105176	0.000669046	0.000552578	0.000803245	0	0.00223731	0	0.00162985	0.000512816	0.00103453	0.00123262	0.000676421	0.0017398
b38	b38.a1	b38.a1.a1	jgi	Fomme1	135035	fgenesh1_pm.7_#_576	Glycosylases Transferases	no GO terms		GMC (gluc. dehy.)																							1		1	0.0109918	0.0129493	0.00823729	0.0120948	0.0131861	0.0108888	0.0114774	0.00913817	0.00668893	0.010523	0.00283047	0.0118035	0.0120295	0.0130903
b55	b55.a1	b55.a1.a1	jgi	Fomme1	139496	estExt_fgenesh1_pm.C_40025	NA	no GO terms		GMC																							1		1	0.0020393	0.00233573	0.00297161	0.000736292	0.000713532	0.00235689	0.00347799	0.0032966	0.00289564	0.00204993	0.00413543	0.00273737	0.00360524	0.00425008
b14	b14.a2	b14.a2.a1	jgi	Fomme1	170435	estExt_Genemark1.C_120105	Acting on a peroxide as acceptor	P:response to oxidative stress P:cellular response to oxidative stress F:peroxidase activity F:heme binding		GMC (gluc. ox.)																							1		1	0.00508175	0.0040743	0.00407274	0.00275216	0.00577869	0.00367073	0.00371436	0.00410741	0.00450979	0.00510825	0.00458005	0.00545703	0.00636362	0.00433261
b14	b14.a1	b14.a1.a1	jgi	Fomme1	17621	fgenesh1_kg.2_#_703_#_isotig03579	Glycosylases	P:organic substance metabolic process F:hydrolase activity, hydrolyzing O-glycosyl compounds		GMC (gluc. ox.)																							1		1	0.00699873	0.00524687	0.00556273	0.00398178	0.00578805	0.00514735	0.00496051	0.00534829	0.00587223	0.00483228	0.00458748	0.0040994	0.00749874	0.00433963
b47	b47.a1	b47.a1.a1	jgi	Fomme1	112563	estExt_Genewise1Plus.C_10_t20276	Transferring alkyl or aryl groups, other than methyl groups Lyases	P:cellular amino acid metabolic process P:transsulfuration F:catalytic activity F:transferase activity, transferring alkyl or aryl (other than methyl) groups F:pyridoxal phosphate binding		GMC (AAO)																							1		1	0.00475836	0.00535094	0.00416025	0.0028113	0.00408659	0.00599937	0.00569126	0.00671307	0.00829206	0.00434834	0.00643289	0.00836143	0.0072651	0.00491745
b14	b14.a3	b14.a3.a1	jgi	Fomme1	93963	e_gw1.12.671.1	Acting on peptide bonds (peptidases)	P:proteolysis F:metalloexopeptidase activity		GMC (gluc. ox.)																							1		1	0.00402957	0.0040809	0.00407934	0.00275662	0.00534282	0.00367668	0.00341035	0.00411407	0.0045171	0.00454802	0.00458748	0.0040994	0.00637393	0.00385745
c161	c161.a2	c161.a2.a1	jgi	Fomme1	103475	estExt_Genewise1Plus.C_3_t10394	Oxidoreductases	F:oxidoreductase activity		quinone oxidoreductase																								1	1	0.00211056	0	0.000922636	0.00304809	0.0011077	0	0.00231399	0.00102354	0.00112381	0.00141438	0.00142665	0	0	0.00119962
c250	c250.a1	c250.a1.a1	jgi	Fomme1	123923	estExt_Genewise1.C_7_t10174	Acting on acid anhydrides Endo-1,4-beta-xylanase	P:carbohydrate metabolic process P:organic substance metabolic process F:hydrolase activity, hydrolyzing O-glycosyl compounds F:cellulose binding C:extracellular region	chitinase CBM50	chitinase CBM50	1							1																	1	0.0018561	0.00510216	0.00324559	0.00402088	0.00389659	0.00643549	0.00271333	0.00180027	0.00197663	0.00248771	0.00501857	0.00597951	0.00328136	0.00421994
b10	b10.a1	b10.a1.a1	jgi	Fomme1	171588	estExt_Genemark1.C_200055	Oxidoreductases	F:peroxidase activity F:heme binding	GH 1	beta-glucosidase (GH1)	1																								1	0.00691832	0.00923707	0.00829536	0.004853	0.00580957	0.0123363	0.0109804	0.0153376	0.0155772	0.00662323	0.011758	0.0108254	0.0129297	0.0094375
b10	b10.a2	b10.a2.a1	jgi	Fomme1	98283	e_gw1.20.150.1	NA	no GO terms	GH 1	beta-glucosidase (GH1)	1																								1	0.00232162	0.00116033	0.00184527	0.00121924	0.00132924	0.00219533	0.00215972	0.00286591	0.0035962	0.00113151	0.00171198	0.00135986	0.00223874	0.00143954
b25	b25.a1	b25.a1.a1	jgi	Fomme1	27407	fgenesh1_pg.4_#_404	NA	P:translation F:RNA binding F:structural constituent of ribosome C:small ribosomal subunit	GH 3	beta-glucosidase (GH3 )	1																								1	0.00240101	0.00330002	0.00329876	0.00123841	0.000720078	0.00297314	0.00551556	0.00698637	0.00584441	0.00275832	0.00510079	0.00386748	0.00576066	0.00194958
b29	b29.a1	b29.a1.a1	jgi	Fomme1	19081	fgenesh1_kg.5_#_192_#_isotig04923	Acting on the CH-OH group of donors	F:oxidoreductase activity, acting on CH-OH group of donors F:flavin adenine dinucleotide binding	GH 5_5	cellulase (GH5_5_CBM1)	1							1	1																1	0.00678005	0.00559123	0.0112629	0.00244795	0.00142337	0.00470158	0.0104069	0.00920656	0.0151627	0.00454361	0.00733283	0.00764478	0.013185	0.0115611
b72	b72.a1	b72.a1.a1	jgi	Fomme1	118222	estExt_Genewise1.C_2_t40435	Acting on single donors with incorporation of molecular oxygen (oxygenases). The oxygen incorporated need not be derived from O(2)	P:cellular aromatic compound metabolic process F:catalytic activity F:iron ion binding F:ferric iron binding F:oxidoreductase activity, acting on single donors with incorporation of molecular oxygen, incorporation of two atoms of oxygen	GH 5_5	endoglucanase/cellulase (GH5_5)	1								1																1	0.00497818	0.00293236	0.00373066	0.00154061	0.00149299	0.00123289	0.00311885	0.00206933	0.00378676	0.00285951	0.00288431	0.00229106	0.00377179	0.00161688
c142	c142.a1	c142.a1.a1	jgi	Fomme1	165730	estExt_Genemark1.C_2_t20486	Chitinase	P:carbohydrate metabolic process F:hydrolase activity, hydrolyzing O-glycosyl compounds F:chitin binding	GH 5_5	endoglucanase/cellulase (GH5_5)	1								1																1	0.0013421	0.00276694	0.00234681	0.00193827	0.00140877	0.00116334	0.00147146	0.00130173	0.00357314	0.0013491	0.00362881	0.00216182	0.00237268	0.00381418
b83	b83.a1	b83.a1.a1	jgi	Fomme1	143122	estExt_fgenesh1_pm.C_150119	Oxidoreductases	F:oxidoreductase activity	GH 6	cellulase (GH6)	1								1																1	0.00383841	0.00287762	0.00671187	0.0010079	0.00146512	0.00241974	0.00459095	0.00473831	0.00445928	0.00140307	0.00188698	0.00449659	0.00555207	0.0103135
a2	a2.a1	a2.a1.a1	jgi	Fomme1	22345	fgenesh1_kg.9_#_232_#_isotig04307	Lactoylglutathione lyase	F:lactoylglutathione lyase activity F:metal ion binding	GH 7	cellobiohydrolase (GH7)	1								1																1	0.0183254	0.0173161	0.0200275	0.00578937	0.0078145	0.00694948	0.0179988	0.0172188	0.0311028	0.0199561	0.0247744	0.0221386	0.0161986	0.0227849
b36	b36.a1	b36.a1.a1	jgi	Fomme1	94518	e_gw1.13.795.1	NA	F:hydrolase activity	GH10	GH10	1																								1	0.00796076	0.00410307	0.0060901	0.00143712	0.00104452	0.0017251	0.00945538	0.00965164	0.0169555	0.00266743	0.00269056	0.00480861	0.0175921	0.00565601
b19	b19.a1	b19.a1.a1	jgi	Fomme1	127525	estExt_Genewise1.C_10_t10427	NA	no GO terms	GH10	GH10	1																								1	0.00705207	0.00969258	0.0109611	0.00396069	0.00411242	0.00407517	0.010309	0.0159599	0.0258679	0.00735139	0.0169489	0.0201943	0.0090041	0.0115796
c209	c209.a1	c209.a1.a1	jgi	Fomme1	127013	estExt_Genewise1.C_9_t10137	Acting on peptide bonds (peptidases)	P:proteolysis F:serine-type carboxypeptidase activity	GH10	GH10	1																								1	0.00195306	0	0.000853783	0.000705155	0.00205007	0	0.0021413	0	0	0.000654415	0	0	0.00172639	0.00555048
b34	b34.a1	b34.a1.a1	jgi	Fomme1	76760	e_gw1.2.2587.1	Beta-mannosidase Translocases Acting on ester bonds	P:carbohydrate metabolic process F:hydrolase activity, hydrolyzing O-glycosyl compounds	GH10 (CBM1)	endo-1,4-beta-xylanase C precursor (GH10_CBM1)	1							1																	1	0.0065102	0.00536869	0.00569188	0.00282062	0.00273343	0.00451445	0.0104686	0.0113659	0.0110927	0.00349021	0.00528073	0.00314593	0.00287732	0.00370032
b96	b96.a1	b96.a1.a1	jgi	Fomme1	77786	e_gw1.3.22.1	Oxidoreductases	F:copper ion binding F:oxidoreductase activity	GH12	endocellulase (GH12)	1								1																1	0.00592348	0.00740128	0.0047081	0.00388851	0.00226099	0.00186709	0.0141696	0.010446	0.0114694	0.0115479	0.013104	0.0104088	0.011424	0.00857013
c249	c249.a1	c249.a1.a1	jgi	Fomme1	152538	gm1.2868_g	NA	no GO terms	GH12	cellulase (GH12)	1								1																1	0.00149834	0.00411873	0.00262	0.00288521	0.00314553	0.00173169	0.00219034	0.00193769	0.00212752	0.0013388	0.00405125	0.00321798	0.00176593	0.00227104
b61	b61.a1	b61.a1.a1	jgi	Fomme1	19884	fgenesh1_kg.6_#_16_#_isotig07041	D-malate dehydrogenase (decarboxylating)	F:magnesium ion binding F:oxidoreductase activity, acting on the CH-OH group of donors, NAD or NADP as acceptor F:NAD binding	GH127	arabinofuranosidase (GH127)	1																								1	0.00256966	0.00271679	0.00311076	0.00256924	0.00248982	0.00342675	0.00375644	0.00575162	0.00421005	0.00370901	0.00641346	0.0063679	0.0041934	0.00269643
c198	c198.a1	c198.a1.a1	jgi	Fomme1	97385	e_gw1.18.281.1	Glycosylases	P:carbohydrate metabolic process F:hydrolase activity, hydrolyzing O-glycosyl compounds	GH131	beta-glucanase (GH131)	1																								1	0.00161052	0.00442711	0.00211213	0.00116296	0.00169052	0.00279201	0.00176575	0.00234312	0.00257266	0.00161892	0.00326593	0.00259419	0.00213541	0.00274621
b81	b81.a1	b81.a1.a1	jgi	Fomme1	89129	e_gw1.8.433.1	Malate dehydrogenase	P:tricarboxylic acid cycle P:malate metabolic process P:carboxylic acid metabolic process F:catalytic activity F:oxidoreductase activity F:malate dehydrogenase activity F:oxidoreductase activity, acting on the CH-OH group of donors, NAD or NADP as acceptor F:L-malate dehydrogenase activity	GH15 (CBM20)	glucan 1,4-alpha-glucosidase (GH15_CBM20)	1							1																	1	0.00272142	0.00498721	0.0027759	0.00229267	0.0023805	0.00157262	0.00364677	0.00351942	0.00531327	0.00182374	0.0049055	0.00292239	0.00400929	0.00257804
b31	b31.a1	b31.a1.a1	jgi	Fomme1	101325	estExt_Genewise1Plus.C_1_t40131	NA	no GO terms	GH18	GH18	1																								1	0.00433556	0.00216688	0.00344599	0.00284611	0	0.00409972	0.00749025	0.00993944	0.0117526	0.00792394	0.0202481	0.00888821	0.00766475	0.00358441
b93	b93.a1	b93.a1.a1	jgi	Fomme1	19559	fgenesh1_kg.5_#_670_#_isotig04519	Acting on peptide bonds (peptidases)	P:proteolysis F:serine-type peptidase activity	GH18_CBM5	chitinase (GH18_CBM5)	1																								1	0.00104894	0	0.000917089	0	0	0	0.000766692	0.000508694	0.00223411	0.000702939	0.00283614	0.0033792	0.000927199	0.00119241
b51	b51.a1	b51.a1.a1	jgi	Fomme1	98121	e_gw1.19.280.1	NA	F:GTP binding	GH20	N-acetylhexosaminidase (GH20)	1																								1	0.00259352	0.00453679	0.00371049	0.00272406	0.00346481	0.00572237	0.00310199	0.00503103	0.00451954	0.00505609	0.00764993	0.00683603	0.0037514	0.00321628
c309	c309.a1	c309.a1.a1	jgi	Fomme1	149906	gm1.236_g	Glycosylases	P:organic substance metabolic process F:hydrolase activity, hydrolyzing O-glycosyl compounds	GH245	endoglucanase V-like protein (GH45)	1																								1	0.000638317	0.00350929	0.00223233	0	0	0	0.00186624	0.00247647	0.00271908	0.00171106	0.0034518	0.00411273	0.00225694	0.0029025
c101	c101.a1	c101.a1.a1	jgi	Fomme1	82653	e_gw1.5.1694.1	Oxidoreductases	F:oxidoreductase activity	GH27	alpha-galactosidase (GH27)	1									1															1	0.00195793	0.000897013	0.00114122	0.00282765	0.00137012	0.00113143	0.00429328	0.00379808	0.00417015	0.00393628	0.0052939	0.00630756	0.00519208	0.00296764
b69	b69.a1	b69.a1.a1	jgi	Fomme1	127614	estExt_Genewise1.C_10_t20159	NA	no GO terms	GH27	alpha-galactosidase (GH27)	1									1															1	0.00302206	0.000830721	0.000528438	0.00392802	0.000634434	0.00209562	0.003976	0.00410362	0.00514929	0.00526555	0.007354	0.00681498	0.00534264	0.00137416
b26	b26.a1	b26.a1.a1	jgi	Fomme1	28644	fgenesh1_pg.6_#_345	NA	no GO terms	GH28	endo-polygalacturonase PG1 (GH28)	1		1																						1	0.00540723	0.00693641	0.00378204	0.00364427	0.0030271	0.00499947	0.00316181	0.00629351	0.00614226	0.00821354	0.0107215	0.0104518	0.00764747	0.0131132
b63	b63.a1	b63.a1.a1	jgi	Fomme1	91227	e_gw1.9.823.1	Glutamine synthetase	P:glutamine biosynthetic process P:nitrogen compound metabolic process F:catalytic activity F:glutamate-ammonia ligase activity	GH28	rhamnogalacturonase (GH28)	1					1																			1	0.00354461	0.00649575	0.00361557	0.00213297	0.00310056	0.00409663	0.00518166	0.00401099	0.00629131	0.00395899	0.00718799	0.00570955	0.00261102	0.00268628
c140	c140.a1	c140.a1.a1	jgi	Fomme1	150848	gm1.1178_g	Hydrolases	no GO terms	GH28	polygalacturonase (GH28)	1					1																			1	0.00237302	0.00186374	0.00237113	0.000979179	0.00213505	0.00235079	0.00198227	0.00263045	0.0021661	0.00181744	0.00366642	0.00436845	0.00299658	0.00231222
c113	c113.a1	c113.a1.a1	jgi	Fomme1	143555	estExt_fgenesh1_pm.C_180211	Beta-mannosidase	no GO terms	GH28	polygalacturonase (GH28)	1					1																			1	0.00182588	0.00250955	0.00266062	0.000439492	0.00063886	0.00211024	0.00311402	0.00413225	0.00583337	0.00285507	0.00411406	0.00490181	0.00484192	0.00207562
b56	b56.a1	b56.a1.a1	jgi	Fomme1	105355	estExt_Genewise1Plus.C_4_t30117	Hydrolases	P:carbohydrate metabolic process F:carbohydrate binding	GH30_3	Beta-glucocerebrosidase (GH30_3) - glucosylceramidase	1										1														1	0.00212965	0.00325228	0.00289638	0.00170869	0.00248381	0.00246131	0.0027673	0.00275412	0.00352791	0.00253719	0.0038388	0.00457384	0.00501995	0.0037659
a7	a7.a1	a7.a1.a1	jgi	Fomme1	113414	estExt_Genewise1Plus.C_14_t10091	NA	P:translation F:structural constituent of ribosome C:ribosome C:small ribosomal subunit	GH35	beta-galactosidase (GH35)	1									1															1	0.00332574	0.004571	0.00380238	0.00295572	0.00349094	0.00487852	0.00560966	0.00694767	0.00844561	0.00291448	0.00657123	0.00618116	0.00610565	0.00436226
b22	b22.a1	b22.a1.a1	jgi	Fomme1	21464	fgenesh1_kg.8_#_230_#_isotig03945	Hydrolases	no GO terms	GH43	GH43	1									1															1	0.00300981	0.00590968	0.00451111	0.00331183	0.00361064	0.00347855	0.00272373	0.00333632	0.00335789	0.00403401	0.00736295	0.00646416	0.00532098	0.00456198
c201	c201.a1	c201.a1.a1	jgi	Fomme1	147487	estExt_fgenesh1_pg.C_8_t10021	Cellulase	P:carbohydrate metabolic process P:organic substance metabolic process F:hydrolase activity, hydrolyzing O-glycosyl compounds	GH43	GH43	1									1															1	0.0021174	0.00349226	0.00148099	0.00244636	0.00177806	0	0.00185718	0.00246445	0.00180392	0.00170275	0.00343504	0.00409277	0.00224598	0.0019256
a4	a4.a1	a4.a1.a1	jgi	Fomme1	136669	fgenesh1_pm.13_#_159	NA	F:oxidoreductase activity F:NADP binding F:NAD binding	GH47	mannosidase (GH47)	1									1															1	0.00578822	0.009092	0.00975983	0.00656808	0.00694369	0.011468	0.0135988	0.0124312	0.0171714	0.0132992	0.0156503	0.0173151	0.0131566	0.0126898
c138	c138.a1	c138.a1.a1	jgi	Fomme1	138372	estExt_fgenesh1_pm.C_2_t10036	Transferases	no GO terms	GH5_7 (CBM1)	cellulase (GH5_7_CBM1)	1							1	1																1	0.00115801	0.0023874	0.00253112	0.000836201	0.00121553	0.00100376	0.00253924	0.00224635	0.00369963	0.00155206	0.00391382	0.00279793	0.00307083	0.0026328
b17	b17.a1	b17.a1.a1	jgi	Fomme1	103374	estExt_Genewise1Plus.C_3_t10274	Transferring phosphorus-containing groups	no GO terms	GH51	arabinofuranosidase (GH51)	1									1															1	0.00525035	0.00444077	0.00317797	0.00495785	0.00254361	0.00210047	0.004428	0.00430898	0.00559131	0.0046011	0.00491401	0.00455384	0.006069	0.00367291
b20	b20.a1	b20.a1.a1	jgi	Fomme1	104034	estExt_Genewise1Plus.C_3_t30079	Acting on acid anhydrides Oxidizing metal ions Alpha-galactosidase	P:carbohydrate metabolic process F:hydrolase activity, hydrolyzing O-glycosyl compounds	GH55	exo-beta-1,3-glucanase (GH55)	1																								1	0.00240101	0.00377145	0.00239909	0.00148609	0.000720078	0.00237852	0.00376061	0.00299416	0.00438331	0.00436734	0.0134475	0.00828746	0.00667024	0.00428908
b98	b98.a1	b98.a1.a1	jgi	Fomme1	121924	estExt_Genewise1.C_5_t40287	Hydrolases	P:carbohydrate metabolic process	GH72 (CBM43)	glucanosyltransglycosylase (GH72_CBM43)	1							1																	1	0.00237486	0.00195845	0.00124581	0.0017149	0.00299139	0.00329366	0.00277734	0.00368549	0.00404654	0.0028647	0.00513697	0.00535551	0.00335878	0.00161981
b74	b74.a1	b74.a1.a1	jgi	Fomme1	140530	estExt_fgenesh1_pm.C_6_t10017	NA	P:ribosome biogenesis C:ribonucleoprotein complex	GH78	Six-hairpin glycosidase (GH78)	1																								1	0.00176831	0.00270047	0.00103069	0.000283756	0.000412477	0.0020437	0.00229777	0.00419252	0.00334781	0.000526676	0.000531245	0.000632966	0.00243146	0.00134012
c114	c114.a1	c114.a1.a1	jgi	Fomme1	25640	fgenesh1_pg.2_#_24	Hydrolases	no GO terms	GH79	GH79	1																								1	0.00191629	0.00150503	0.00239345	0.00118608	0.00172412	0.00189833	0.00280131	0.00371729	0.00291533	0.00256837	0.00370093	0.0061734	0.00338777	0.00311199
b54	b54.a1	b54.a1.a1	jgi	Fomme1	22402	fgenesh1_kg.9_#_289_#_isotig00844	Catalase	P:response to oxidative stress F:catalase activity F:heme binding	GH79	GH79	1																								1	0.00407424	0.00395277	0.00335258	0.00242284	0.00251566	0.00415478	0.00420417	0.00511395	0.00408359	0.00481822	0.00842403	0.00694871	0.00677908	0.00435906
b11	b11.a1	b11.a1.a1	jgi	Fomme1	28750	fgenesh1_pg.6_#_451	NA	P:translation F:structural constituent of ribosome C:ribosome C:large ribosomal subunit	GH92	GH92 (mannosidase)	1									1															1	0.00423124	0.00775406	0.00602863	0.0018106	0.00197396	0.00597691	0.0084763	0.0115519	0.0100134	0.00567107	0.00974564	0.0080777	0.00803443	0.00605701
b69	b69.a2	b69.a2.a1	jgi	Fomme1	23758	fgenesh1_kg.17_#_7_#_isotig03683	Acting on peptide bonds (peptidases)	P:proteolysis F:serine-type peptidase activity	GH27	alpha-galactosidase (GH27)	1									1															1	0.00264651	0.00323328	0.00205675	0.00254806	0.00123465	0.00203911	0.00472851	0.00342254	0.00375782	0.00315296	0.00477046	0.00473658	0.00571842	0.00334276
b63	b63.a2	b63.a2.a1	jgi	Fomme1	159341	gm1.9671_g	Hydrolases	no GO terms	GH28	rhamnogalacturonase (GH28)	1					1																			1	0.00169942	0.00311431	0.0014858	0.00122715	0.00178383	0.00294612	0.00248428	0.0016483	0.00241303	0.00189809	0.00306328	0.00273737	0.00150218	0.000643952
c206	c206.a1	c206.a1.a1	jgi	Fomme1	92092	e_gw1.10.829.1	Acting on peptide bonds (peptidases)	P:proteolysis F:aspartic-type endopeptidase activity C:fungal-type vacuole	GH53	arabinogalactan endo-1,4-beta-galactosidase (GH53)	1																								1	0.00152601	0.0010487	0.00133419	0.0016529	0.00160181	0.00132275	0.00111539	0.000740053	0.000812552	0.00153396	0.00206303	0	0.0013489	0.00173473
a2	a2.a2	a2.a2.a1	jgi	Fomme1	30820	fgenesh1_pg.10_#_177	NA	P:translation F:structural constituent of ribosome C:ribosome	GH 7	cellobiohydrolase (GH7)	1								1																1	0.00361811	0.00414404	0.00421776	0.000870883	0.00189892	0.0010454	0.00352608	0.00175464	0.00385307	0.00323287	0.00326091	0.0038853	0.00373123	0.00411299
b23	b23.a1	b23.a1.a1	jgi	Fomme1	19850	fgenesh1_kg.5_#_961_#_isotig02038	Glutamine synthetase	P:translation F:structural constituent of ribosome C:ribosome	GH31	alpha-glucosidase (GH31)	1																								1	0.00235775	0.00324056	0.00183234	0.00359424	0.00384979	0.00544987	0.00229777	0.0033032	0.00362679	0.0050912	0.00849992	0.00590768	0.00393665	0.00208463
c252	c252.a1	c252.a1.a1	jgi	Fomme1	23797	fgenesh1_kg.17_#_46_#_isotig07479	Mannosyl-oligosaccharide 1,2-alpha-mannosidase Alpha-mannosidase	P:carbohydrate metabolic process F:mannosyl-oligosaccharide 1,2-alpha-mannosidase activity F:calcium ion binding C:membrane	GH18_CBM5	chitinase (GH18_CBM5)	1							1																	1	0.000753484	0	0.000439182	0.000362728	0	0	0.00146863	0.00146164	0.00106989	0.00201977	0.00203729	0	0.000444023	0
b33	b33.a1	b33.a1.a1	jgi	Fomme1	149775	gm1.105_g	NA	no GO terms	GH31	alpha-glucosidase (GH31)	1																								1	0.00235775	0.00277762	0.00323932	0.00291863	0.00318197	0.00350349	0.00320047	0.00555373	0.00502172	0.00406293	0.00637494	0.00596796	0.00327503	0.00229734
b10	b10.a3	b10.a3.a1	jgi	Fomme1	32421	fgenesh1_pg.20_#_31	Endo-1,4-beta-xylanase	P:carbohydrate metabolic process F:hydrolase activity, hydrolyzing O-glycosyl compounds F:cellulose binding C:extracellular region	GH 1	beta-glucosidase (GH1)	1																								1	0.00151905	0.000596521	0.00151784	0.000940207	0.000911144	0.00225722	0.00190338	0.00294671	0.00369758	0.0011634	0.00176024	0.00139819	0.00230185	0.00148013
b62	b62.a1	b62.a1.a1	jgi	Fomme1	109989	estExt_Genewise1Plus.C_8_t10006	Transferases	P:glutathione metabolic process F:protein binding	GH 3	beta-glucosidase (GH3 )	1																								1	0.00143446	0.00262876	0.00222961	0.00138111	0.00167302	0.00221048	0.00186397	0.00309182	0.00271576	0.00213621	0.00430949	0.00410772	0.00281774	0.00253659
b59	b59.a1	b59.a1.a1	jgi	Fomme1	114581	estExt_Genewise1Plus.C_18_t10113	Acting on a peroxide as acceptor	P:response to oxidative stress P:cellular response to oxidative stress F:peroxidase activity F:heme binding	GH74	glucanase (GH74)	1																								1	0.00293862	0.00190067	0.00241811	0.000499291	0.000362893	0.000599342	0.00101078	0.000335321	0.000368171	0.00115841	0	0.0022275	0.000916788	0.00157203
b99	b99.a1	b99.a1.a1	jgi	Fomme1	168392	estExt_Genemark1.C_6_t30037	NA	no GO terms	GH28	galacturonan 1,4-alpha-galacturonidase (GH28)	1					1																			1	0.00255951	0.00439734	0.00279723	0.00138617	0.00134332	0.00221859	0.0023385	0.00310315	0.00477002	0.0042881	0.00692047	0.00618419	0.00509053	0.0014548
c175	c175.a1	c175.a1.a1	jgi	Fomme1	161643	gm1.11973_g	Alpha-galactosidase	P:carbohydrate metabolic process F:hydrolase activity, hydrolyzing O-glycosyl compounds F:alpha-galactosidase activity	GH 5_7	cellulase (GH5_7)	1								1																1	0.00122294	0.000840426	0.00160383	0	0	0	0.000893877	0.00177924	0.00130236	0	0	0	0.00216202	0
c116	c116.a1	c116.a1.a1	jgi	Fomme1	16913	fgenesh1_kg.1_#_1008_#_isotig02544	Ceramidase	P:ceramide catabolic process F:N-acylsphingosine amidohydrolase activity	GH 5_15	glucan 1,3-beta-glucosidase (GH5 _15)	1								1																1	0.00160887	0.00221128	0.000468881	0.00154903	0.00056293	0.000929717	0.00156795	0.00208064	0.00171335	0.000718784	0.00145004	0.000863843	0.00331835	0.00182893
c253	c253.a1	c253.a1.a1	jgi	Fomme1	86090	e_gw1.6.2062.1	NA	P:translation F:RNA binding F:structural constituent of ribosome C:small ribosomal subunit	GH28	endo-polygalacturonase PG1 (GH28)	1		1																						1	0.000709241	0.00292441	0.00186027	0.00102429	0.000744471	0	0.0005184	0.000687908	0	0	0.000958832	0	0.00188078	0.0016125
c103	c103.a1	c103.a1.a1	jgi	Fomme1	84292	e_gw1.6.802.1	Acting on peptide bonds (peptidases)	P:proteolysis F:serine-type endopeptidase activity F:serine-type peptidase activity	GH 2	beta-mannosidase (GH2)	1									1															1	0.000686542	0.00150977	0.00192079	0.000396603	0.000576516	0.00238039	0.00120434	0.0018645	0.0017547	0.00128823	0.00185629	0.00265407	0.00145647	0.00124871
c207	c207.a1	c207.a1.a1	jgi	Fomme1	109410	estExt_Genewise1Plus.C_7_t30075	Acting on acid anhydrides	F:GTPase activity F:GTP binding	GH 6 (CBM1)	cellulase (GH6_CBM1)	1							1	1																1	0.000582873	0	0.000509607	0.000420894	0.000611826	0	0.000852069	0.000565341	0.000620724	0.000781217	0.000787994	0.00187775	0.00103045	0.000662597
b67	b67.a1	b67.a1.a1	jgi	Fomme1	116385	estExt_Genewise1.C_1_t40304	NA	F:oxidoreductase activity, acting on CH-OH group of donors F:flavin adenine dinucleotide binding	GH95	GH95	1																								1	0.00140873	0.00172106	0.0013685	0.00158238	0.0006572	0.00162812	0.00228815	0.00303634	0.00300042	0.00209788	0.00423217	0.00302552	0.00221374	0.0010676
b51	b51.a3	b51.a3.a1	jgi	Fomme1	96632	e_gw1.16.333.1	Glycosylases	P:carbohydrate metabolic process P:cellulose catabolic process F:hydrolase activity, hydrolyzing O-glycosyl compounds	GH20	GH20	1																								1	0.000696037	0	0.00121709	0.000335074	0	0	0.00135666	0.00180027	0.00197663	0.00155482	0.00188196	0.00149488	0.00164068	0.00105499
c167	c167.a1	c167.a1.a1	jgi	Fomme1	21486	fgenesh1_kg.8_#_252_#_isotig07956	NA	F:DNA binding F:structural constituent of chromatin F:protein heterodimerization activity C:nucleosome	GH125	GH125 (mannosidase)	1																								1	0.00125581	0.000690408	0.00131755	0.00108818	0.000527274	0.000870829	0.000734317	0.000974427	0.00106989	0.00168314	0.00203729	0.00242738	0.00177609	0.00114206
b63	b63.a3	b63.a3.a1	jgi	Fomme1	86934	e_gw1.7.529.1	Acting on peptide bonds (peptidases)	P:proteolysis F:serine-type endopeptidase activity F:serine-type peptidase activity	GH28	rhamnogalacturonase (GH28)	1					1																			1	0.00148026	0.00162761	0.00103536	0.00085512	0.00124303	0.00205295	0.00129835	0.000574294	0.00252222	0.000793589	0.000800473	0.00190749	0.000523385	0.00134618
b35	b35.a1	b35.a1.a1	jgi	Fomme1	131740	fgenesh1_pm.2_#_427	Isomerases	F:protein binding	GH115	GH115 (glucuronidase)	1																								1	0.00157657	0.00108344	0.00183786	0.000758962	0.00137907	0.00318867	0.00249675	0.00254857	0.00139912	0.00334566	0.00142092	0.00338599	0.00185812	0.0011948
c141	c141.a1	c141.a1.a1	jgi	Fomme1	132742	fgenesh1_pm.4_#_123	NA	P:small GTPase mediated signal transduction P:protein transport F:GDP-dissociation inhibitor activity F:Rab GDP-dissociation inhibitor activity	GH78	Six-hairpin glycosidase (GH78)	1																								1	0.00118959	0.00218001	0.00104006	0.00114534	0.000832454	0.000687427	0.00115933	0.00115381	0.00168912	0.000797196	0.0021443	0.00191616	0.00175255	0.0013523
c215	c215.a1	c215.a1.a1	jgi	Fomme1	106733	estExt_Genewise1Plus.C_5_t40107	Acting on peptide bonds (peptidases)	P:proteolysis F:metalloexopeptidase activity	GH28	polygalacturonase (GH28)	1					1																			1	0.0015541	0.0008544	0.000543501	0	0.000652517	0	0	0.000602941	0.000662008	0.000833174	0	0	0.00164848	0
b51	b51.a2	b51.a2.a1	jgi	Fomme1	129311	estExt_Genewise1.C_16_t10376	H(+)-exporting diphosphatase H(+)-transporting two-sector ATPase Hydrolases Ligases	P:proton motive force-driven ATP synthesis P:ATP metabolic process P:proton transmembrane transport F:ATP binding F:proton-transporting ATP synthase activity, rotational mechanism C:proton-transporting ATP synthase complex, catalytic core F(1)	GH20	N-acetylhexosaminidase (GH20)	1																								1	0.00092805	0.00191331	0.00162279	0.00100522	0.00146122	0.00321774	0.00169583	0.00225034	0.00197663	0.00279867	0.00313661	0.00298975	0.00205085	0.00158248
b37	b37.a1	b37.a1.a1	jgi	Fomme1	22297	fgenesh1_kg.9_#_184_#_isotig08177	Hydrolases	P:carbohydrate metabolic process	GH 5_22	cellulase (GH5_22)	1								1																1	0.00300502	0.00150189	0.000955381	0.0011836	0	0	0.00399352	0.0015898	0.0011637	0.00695675	0.00147728	0.000880074	0.00144887	0.0012422
c256	c256.a1	c256.a1.a1	jgi	Fomme1	88290	e_gw1.8.1409.1	Acting on peptide bonds (peptidases)	no GO terms	GH16	GH16	1																								1	0.00162553	0.00111709	0.000710602	0	0	0	0.000594067	0.000788317	0.000865544	0.000544668	0.00109879	0.00130918	0.000718435	0.000923932
c218	c218.a1	c218.a1.a1	jgi	Fomme1	138370	estExt_fgenesh1_pm.C_2_t10034	Oxidoreductases	F:copper ion binding F:oxidoreductase activity	GH88	Six-hairpin glycosidase (GH88)	1																								1	0.00147442	0.00101325	0.00193364	0.000532342	0	0	0.00107769	0.00214511	0.00157017	0.000988074	0	0	0.0013033	0
b35	b35.a2	b35.a2.a1	jgi	Fomme1	152276	gm1.2606_g	Glucan endo-1,6-beta-glucosidase Beta-glucosidase Glucosylceramidase	P:sphingolipid metabolic process F:glucosylceramidase activity	gh115	GH115 (glucuronidase)	1																								1	0.00117417	0.00143451	0.00114065	0.000565249	0.000547776	0.00090469	0.00190717	0.00151847	0.000833615	0.00139887	0.00105825	0.000840589	0.000922577	0.000889848
c157	c157.a1	c157.a1.a1	jgi	Fomme1	106831	estExt_Genewise1Plus.C_5_t40232	Glycosylases	P:carbohydrate metabolic process F:catalytic activity F:hydrolase activity, hydrolyzing O-glycosyl compounds F:carbohydrate binding	GH43 (CBM35)	galactan 1,3-beta-galactosidase (GH43_CBM35)	1							1																	1	0.00174087	0	0.00101469	0	0	0	0.00169658	0.0016885	0	0.000777753	0	0.00186943	0	0
c311	c311.a1	c311.a1.a1	jgi	Fomme1	130930	fgenesh1_pm.1_#_479	NA	P:translation F:structural constituent of ribosome C:ribosome	GH16	GH16	1																								1	0.000351761	0.000966942	0.000615091	0.000508015	0.00147693	0	0.00102844	0.000682361	0.00149841	0.00141438	0.0019022	0.00113321	0.00124374	0.000799747
c170	c170.a1	c170.a1.a1	jgi	Fomme1	168195	estExt_Genemark1.C_6_t20186	NA	no GO terms	GH (CBM12°	O-glycosyl hydrolase (CBM12)	1							1																	1	0.00232287	0.00106421	0.000676964	0.00279559	0	0	0.00226378	0.001502	0.000824572	0.00259443	0.00104677	0.00249441	0.00136885	0.000880195
c204	c204.a1	c204.a1.a1	jgi	Fomme1	148799	estExt_fgenesh1_pg.C_130128	NA	P:lipid metabolic process	GH27	alpha-galactosidase (GH27)	1									1															1	0.000525522	0.00216688	0.000918931	0.00113844	0.00165488	0.00273314	0.000384116	0.00101943	0.0011193	0.000352175	0	0.00169299	0.00046453	0.000597402
c150	c150.a1	c150.a1.a1	jgi	Fomme1	87756	e_gw1.7.1643.1	NA	no GO terms	GH92	GH92 (mannosidase)	1									1															1	0.00049132	0	0	0.000236523	0	0	0.00143647	0.00127078	0.00104645	0.00109752	0.00088563	0	0.000868596	0.000372348
a7	a7.a2	a7.a2.a1	jgi	Fomme1	94830	e_gw1.14.76.1	Beta-galactosidase	P:carbohydrate metabolic process F:hydrolase activity, hydrolyzing O-glycosyl compounds	GH35	beta-galactosidase (GH35)	1									1															1	0.00063894	0.000351272	0.000446902	0	0	0.000443068	0.000747225	0.00123944	0.00136086	0	0	0	0.000677743	0.000290533
b59	b59.a2	b59.a2.a1	jgi	Fomme1	162184	gm1.12514_g	Hydrolases	no GO terms	GH 74	glucanase (GH74)	1																								1	0.0008643	0.000475168	0.000906791	0.000249645	0	0	0.000505389	0	0.000368171	0.000231682	0	0.000556876	0.000611192	0.000786013
c232	c232.a1	c232.a1.a1	jgi	Fomme1	80223	e_gw1.4.2270.1	Glycosylases	P:organic substance metabolic process F:hydrolase activity, hydrolyzing O-glycosyl compounds	GH16	GH16	1																								1	0.00163569	0	0	0	0	0	0.00059778	0	0.00261286	0.00109614	0	0.00131736	0	0
c326	c326.a1	c326.a1.a1	jgi	Fomme1	85509	e_gw1.6.485.1	Endo-polygalacturonase	P:carbohydrate metabolic process F:polygalacturonase activity	GH18	chitinase (GH18)	1																								1	0.000333814	0	0.000583708	0	0	0	0.000487984	0.00129509	0.000710983	0	0	0	0	0
b35	b35.a3	b35.a3.a1	jgi	Fomme1	102997	estExt_Genewise1Plus.C_2_t40125	NA	no GO terms	GH115	GH115 (glucuronidase)	1																								1	0.000644606	0	0.000901729	0.000372377	0.00081195	0.00134099	0.00113078	0.00150052	0.000823759	0.00155512	0.000697161	0	0.000455835	0
c186	c186.a1	c186.a1.a1	jgi	Fomme1	95902	e_gw1.15.289.1	Hydrolases	no GO terms	GH78	Six-hairpin glycosidase-like protein	1																								1	0	0	0	0.000329811	0	0.000791801	0.000333839	0.000442998	0.000486397	0.00153039	0.00123494	0.000735699	0.000403728	0.000519208
c162	c162.a1	c162.a1.a1	jgi	Fomme1	101265	estExt_Genewise1Plus.C_1_t30478	Glycosylases	P:carbohydrate metabolic process F:hydrolase activity, hydrolyzing O-glycosyl compounds F:beta-N-acetylhexosaminidase activity	GH105	GH105	1					1																			1	0.00166907	0	0.000583708	0.00241048	0.00070079	0	0	0	0	0	0	0	0	0
c367	c367.a1	c367.a1.a1	jgi	Fomme1	150198	gm1.528_g	Hydrolases	F:hydrolase activity	GH131	GH131 (beta-glucanase)	1																								1	0.000905571	0	0	0	0	0	0	0	0	0	0	0	0	0
c194	c194.a1	c194.a1.a1	jgi	Fomme1	130910	fgenesh1_pm.1_#_459	Transferring phosphorus-containing groups Glycosylases	P:carbohydrate metabolic process P:organic substance metabolic process F:hydrolase activity, hydrolyzing O-glycosyl compounds F:cellulose binding C:extracellular region	GH13_32 (CBM20)	alpha-amylase (GH13_32_CBM20)	1							1																	1	0.000404498	0	0	0.000584178	0	0	0.000295656	0	0	0.000542143	0.00164054	0	0	0
c329	c329.a1	c329.a1.a1	jgi	Fomme1	137095	fgenesh1_pm.16_#_102	Cellulase	P:polysaccharide catabolic process F:hydrolase activity, hydrolyzing O-glycosyl compounds F:cellulase activity	GH37	trehalase (GH37)	1																								1	0	0	0.00060373	0	0	0	0.000252361	0	0	0.000462753	0.000466767	0	0.000610386	0
b37	b37.a2	b37.a2.a1	jgi	Fomme1	148263	estExt_fgenesh1_pg.C_90159	NA	no GO terms	GH 5_22	cellulase (GH5_22)	1								1																1	0.000296052	0	0.000517678	0	0	0	0.000865564	0.000574294	0	0.000396795	0	0	0	0
c280	c280.a1	c280.a1.a1	jgi	Fomme1	144340	estExt_fgenesh1_pg.C_1_t20394	3-isopropylmalate dehydrogenase	P:leucine biosynthetic process F:magnesium ion binding F:3-isopropylmalate dehydrogenase activity F:oxidoreductase activity, acting on the CH-OH group of donors, NAD or NADP as acceptor F:NAD binding	GH	GH/polysaccharide deacetylase	1																								1	0.000427631	0.000587749	0.000373879	0.000308793	0	0	0.000312565	0.000414768	0	0	0	0	0	0
c361	c361.a1	c361.a1.a1	jgi	Fomme1	101567	estExt_Genewise1Plus.C_1_t50411	NA	no GO terms	GH43	GH43	1									1															1	0.000431153	0	0	0	0	0	0	0	0	0	0	0	0	0
c357	c357.a1	c357.a1.a1	jgi	Fomme1	18962	fgenesh1_kg.5_#_73_#_isotig00441	NA	P:translation F:structural constituent of ribosome C:ribosome	GH74	Oligoxyloglucan reducing end-specific cellobiohydrolase (GH74)	1																								1	0.000344809	0	0.000301467	0	0	0	0	0	0	0	0	0	0	0
c349	c349.a1	c349.a1.a1	jgi	Fomme1	116865	estExt_Genewise1.C_1_t80006	Hydrolases	no GO terms	GH95	GH95	1																								1	0.000310451	0.000426693	0	0	0	0.000538199	0	0	0	0	0	0	0	0
c234	c234.a1	c234.a1.a1	jgi	Fomme1	21590	fgenesh1_kg.8_#_356_#_isotig04211	Succinate-semialdehyde dehydrogenase (NAD(P)(+)) Succinate-semialdehyde dehydrogenase (NAD(+)) Succinate-semialdehyde dehydrogenase (NADP(+))	P:gamma-aminobutyric acid catabolic process F:succinate-semialdehyde dehydrogenase [NAD(P)+] activity F:oxidoreductase activity F:oxidoreductase activity, acting on the aldehyde or oxo group of donors, NAD or NADP as acceptor	GH 2	beta-mannosidase (GH2)	1																								1	0.000150581	0	0	0.00021747	0	0	0.000220126	0.000292104	0	0.000807287	0.000407145	0	0	0
c247	c247.a1	c247.a1.a1	jgi	Fomme1	166407	estExt_Genemark1.C_3_t20461	NA	no GO terms	GH 3	beta-glucosidase (GH3 )	1																								1	0	0	0	0	0	0	0	0	0	0.000813843	0	0	0	0
c335	c335.a1	c335.a1.a1	jgi	Fomme1	140748	estExt_fgenesh1_pm.C_6_t10265	Oxidoreductases	no GO terms		PL 14_5 (ATP hydrolysis)		1																							1	0	0	0	0.000535358	0	0	0.000541897	0	0	0.000993673	0.00100229	0.00119421	0	0
c173	c173.a1	c173.a1.a1	jgi	Fomme1	131347	fgenesh1_pm.2_#_34	Oxidoreductases	F:copper ion binding F:oxidoreductase activity		PL 1_7 (pectate lyase)		1																							1	0.00327137	0.00224814	0	0.0053151	0.00171694	0	0.00059778	0	0	0	0	0	0	0
a3	a3.a1	a3.a1.a1	jgi	Fomme1	138584	estExt_fgenesh1_pm.C_2_t10277	Hydrolases	no GO terms		oxalate decarboxylase / glycosyl transferase				1																					1	0.00983461	0.00450567	0.00716536	0.00670707	0.00745559	0.00378874	0.0171721	0.0127184	0.00989142	0.0194057	0.0376707	0.0211218	0.0202842	0.012422
b32	b32.a1	b32.a1.a1	jgi	Fomme1	145672	estExt_fgenesh1_pg.C_40268	Oxidoreductases	F:oxidoreductase activity		GT35 (glyc. or starch phosphorylase)				1																					1	0.00256283	0.00124321	0.00316332	0.00174176	0.000316486	0.000522698	0.00308532	0.0029244	0.00353198	0.00343492	0.00203807	0.00194265	0.00186561	0.000342749
c196	c196.a1	c196.a1.a1	jgi	Fomme1	104325	estExt_Genewise1Plus.C_3_t30426	Acting on the CH-OH group of donors Acting on ester bonds	F:oxidoreductase activity, acting on the CH-OH group of donors, NAD or NADP as acceptor F:NAD binding		GT4				1																					1	0.000531211	0	0	0	0	0	0	0	0	0.000711975	0	0	0	0
b18	b18.a1	b18.a1.a1	jgi	Fomme1	107728	estExt_Genewise1Plus.C_6_t10485	Methionine adenosyltransferase Phosphatidylinositol-3-phosphatase	P:S-adenosylmethionine biosynthetic process F:methionine adenosyltransferase activity F:ATP binding		CE					1																				1	0.00561505	0.0114085	0.00853783	0.00810928	0.0102504	0.0101575	0.00713767	0.00710368	0.00727961	0.00752577	0.00858119	0.0110108	0.0103583	0.00943582
b50	b50.a3	b50.a3.a1	jgi	Fomme1	43618	gw1.4.643.1	Chitin deacetylase	P:carbohydrate metabolic process F:hydrolase activity, acting on carbon-nitrogen (but not peptide) bonds		CE					1																				1	0.00169001	0.00199097	0.00253299	0.00244072	0.00304107	0.00334835	0.00141173	0.00140501	0.00154265	0.00323585	0.00195835	0.00388889	0.00170728	0.00164671
c200	c200.a1	c200.a1.a1	jgi	Fomme1	100018	e_gw1.1050.1.1	Adenosylhomocysteinase	F:adenosylhomocysteinase activity		CE (ceph. ester.)					1																				2	0.00132177	0.00363336	0.00346687	0	0.00277485	0	0.00386444	0.00384603	0.00422281	0.00265732	0.00536074	0.00425813	0.00350509	0.00601022
b41	b41.a1	b41.a1.a1	jgi	Fomme1	144084	estExt_fgenesh1_pg.C_1_t10488	Hydrolases	F:protein binding		CE n1					1																				1	0.0029187	0.00534873	0.00425304	0.00386393	0.00306368	0.00505987	0.0049778	0.00519	0.00569843	0.00521586	0.00591874	0.0101863	0.00902985	0.00663582
c149	c149.a1	c149.a1.a1	jgi	Fomme1	109482	estExt_Genewise1Plus.C_7_t30159	ATP-dependent NAD(P)H-hydrate dehydratase Phosphoglucomutase (alpha-D-glucose-1,6-bisphosphate-dependent) ADP-dependent NAD(P)H-hydrate dehydratase	P:carbohydrate metabolic process P:organic substance metabolic process F:magnesium ion binding F:phosphoglucomutase activity F:intramolecular transferase activity, phosphotransferases		CE n10					1																				1	0.000244132	0	0	0.000705155	0.000512518	0	0.000356884	0.000947157	0.00103995	0.00196325	0.00396055	0.00314593	0.000431597	0.000555048
a5	a5.a1	a5.a1.a1	jgi	Fomme1	112507	estExt_Genewise1Plus.C_10_t20157	NA	no GO terms		CE n2					1																				1	0.00915744	0.0145736	0.0109561	0.00522048	0.00556502	0.00835547	0.0102162	0.0140242	0.0159113	0.00742875	0.0123801	0.0131979	0.0187455	0.015341
b41	b41.a2	b41.a2.a1	jgi	Fomme1	162958	gm1.13288_g	Ketol-acid reductoisomerase (NADP(+))	P:branched-chain amino acid biosynthetic process F:ketol-acid reductoisomerase activity F:oxidoreductase activity		CE n3					1																				1	0.00384868	0.00793461	0.00448654	0.00324233	0.00269323	0.00556007	0.00562616	0.00622152	0.00546481	0.00386875	0.00607025	0.00619934	0.00567	0.00656263
b16	b16.a1	b16.a1.a1	jgi	Fomme1	134425	fgenesh1_pm.6_#_575	Chitinase	P:carbohydrate metabolic process F:hydrolase activity, hydrolyzing O-glycosyl compounds F:carbohydrate binding C:extracellular region		CE n4					1																				1	0.00538402	0.00836517	0.00491192	0.00473299	0.00540574	0.00811631	0.00684399	0.00862777	0.00648152	0.00721612	0.0107598	0.0113119	0.00786294	0.00904759
a5	a5.a2	a5.a2.a1	jgi	Fomme1	144576	estExt_fgenesh1_pg.C_2_t10215	NA	no GO terms		CE n5					1																				1	0.00410431	0.00597292	0.00422166	0.00383542	0.00253422	0.00334835	0.00599986	0.00843005	0.00874168	0.00388302	0.00391671	0.00466666	0.00682911	0.00603794
b50	b50.a1	b50.a1.a1	jgi	Fomme1	105326	estExt_Genewise1Plus.C_4_t30065	Acting on the aldehyde or oxo group of donors	F:oxidoreductase activity F:oxidoreductase activity, acting on the aldehyde or oxo group of donors, NAD or NADP as acceptor		CE n6					1																				1	0.00276454	0.00379967	0.00322273	0.00465799	0.00580373	0.010384	0.003031	0.00312829	0.00392543	0.00617546	0.00996645	0.00964827	0.00366554	0.00314267
b97	b97.a1	b97.a1.a1	jgi	Fomme1	109926	estExt_Genewise1Plus.C_7_t40253	NA	F:protein binding		CE n7					1																				1	0.00212197	0.00388867	0.00329822	0.00170254	0.00197989	0.00245244	0.00310199	0.00365893	0.0035152	0.00284405	0.00446246	0.00303824	0.00333458	0.00375233
b50	b50.a2	b50.a2.a1	jgi	Fomme1	27324	fgenesh1_pg.4_#_321	NA	C:plasma membrane C:membrane		CE n8					1																				1	0.00323099	0.00888154	0.00443907	0.0019998	0.00339148	0.00480108	0.00269897	0.00402918	0.00491544	0.00247454	0.00374401	0.00371742	0.004488	0.00524702
b24	b24.a1	b24.a1.a1	jgi	Fomme1	88008	e_gw1.7.647.1	NA	no GO terms		CE n9					1																				1	0.00539103	0.0080832	0.00599886	0.00283118	0.00308663	0.00339852	0.0053733	0.00665493	0.00574112	0.00328433	0.00265025	0.00394715	0.0103971	0.00779978
c127	c127.a1	c127.a1.a1	jgi	Fomme1	81611	e_gw1.5.150.1	Endo-polygalacturonase	P:carbohydrate metabolic process F:polygalacturonase activity		CE 4 (chitin deac.)					1																				1	0.00143167	0.00157419	0.00150206	0.00124058	0.000601116	0.000992783	0.00209288	0.00166633	0.00365915	0.00230262	0.0015484	0.00184488	0.00202482	0.00195299
c236	c236.a1	c236.a1.a1	jgi	Fomme1	137958	estExt_fgenesh1_pm.C_1_t10401	Acting on the CH-CH group of donors	F:oxidoreductase activity, acting on the CH-CH group of donors F:flavin adenine dinucleotide binding		CE 4 (chitin deac.)					1																				1	0	0	0	0.00288521	0.00104851	0	0.000730113	0	0	0	0	0	0	0
b53	b53.a1	b53.a1.a1	jgi	Fomme1	155047	gm1.5377_g	Acting on the CH-OH group of donors Formate dehydrogenase Transferring one-carbon groups Acting on the aldehyde or oxo group of donors	F:formate dehydrogenase (NAD+) activity F:oxidoreductase activity, acting on the CH-OH group of donors, NAD or NADP as acceptor F:NAD binding		CE 8					1																				1	0.00585404	0.00757268	0.0072257	0.00547052	0.00506044	0.00358186	0.0075509	0.00734794	0.00880122	0.00692302	0.0111729	0.0110936	0.00852291	0.0078291
b90	b90.a1	b90.a1.a1	jgi	Fomme1	97431	e_gw1.18.600.1	Glycosyltransferases	F:glycosyltransferase activity		pectinesterase (CE8)					1																				1	0.00130855	0.00179851	0.00228814	0.000944908	0	0.00113426	0.00334757	0.00253838	0.00418058	0.000438458	0.000884523	0.00210778	0.00520506	0.00297506
b53	b53.a2	b53.a2.a1	jgi	Fomme1	167228	estExt_Genemark1.C_5_t20014	NA	F:oxidoreductase activity		pectinesterase (CE8)					1																				1	0	0	0	0.00112825	0.000820029	0	0	0	0	0.00209413	0	0.00251675	0	0
c128	c128.a1	c128.a1.a1	jgi	Fomme1	152497	gm1.2827_g	NA	no GO terms		CE 10 (cholinesterase)					1																				1	0.00173482	0.00272502	0.00260016	0	0	0	0.00289833	0.00240377	0.0031671	0	0	0	0.00175255	0.00169038
a8	a8.a1	a8.a1.a1	jgi	Fomme1	132657	fgenesh1_pm.4_#_38	Transferases	F:oxidoreductase activity F:flavin adenine dinucleotide binding F:FAD binding	(4-O-methyl-glucuronoyl methylesterase)	CE 15					1																				1	0.0129492	0.0159243	0.0148967	0.0123035	0.0121616	0.0129967	0.0189297	0.017848	0.0268544	0.0223796	0.0285627	0.0252494	0.0150609	0.0162699
c248	c248.a1	c248.a1.a1	jgi	Fomme1	97618	e_gw1.18.748.1	Oxidoreductases	P:response to oxidative stress P:cellular response to oxidative stress F:peroxidase activity F:heme binding		Phosphatidyl ethanolamide binding protein (PEBP)-like protein											1														1	0.00425545	0.0116976	0.00558082	0.00614574	0.00670024	0.00737727	0.0046656	0.00619117	0.00453179	0.00427764	0.00862949	0.00685456	0.00752313	0.00967499
b12	b12.a1	b12.a1.a1	jgi	Fomme1	104607	estExt_Genewise1Plus.C_3_t40364	NA	P:translation F:structural constituent of ribosome C:ribosome		GDSL-like lipase (CE 16)											1														1	0.0049535	0.00453883	0.00938353	0.00536541	0.00346637	0.00143124	0.00844812	0.0112105	0.0211007	0.00774563	0.0111612	0.00930879	0.0087572	0.00938505
c168	c168.a1	c168.a1.a1	jgi	Fomme1	159826	gm1.10156_g	Transferring one-carbon groups	P:oxalate metabolic process		GDSL-like lipase (CE12)											1														1	0.00105956	0	0	0.00382554	0.00333656	0	0	0	0.00112836	0.00497037	0.0057297	0.00682681	0.00187317	0
c104	c104.a1	c104.a1.a1	jgi	Fomme1	101718	estExt_Genewise1Plus.C_1_t60303	Mannosyl-oligosaccharide 1,2-alpha-mannosidase Alpha-mannosidase Endo-polygalacturonase	P:carbohydrate metabolic process F:polygalacturonase activity		Neutral/alkaline nonlysosomal ceramidase											1														1	0.0010567	0.000968243	0.000615918	0.00178045	0.00147892	0.00183191	0.00102982	0.000683279	0.00112532	0.00212443	0.00380952	0.00283685	0.000622708	0.00120123
c318	c318.a1	c318.a1.a1	jgi	Fomme1	31947	fgenesh1_pg.17_#_5	Transferring phosphorus-containing groups Acting on acid anhydrides	P:translational elongation F:translation elongation factor activity F:GTPase activity F:GTP binding		GDSL-like lipase (CE12)											1														1	0.000503288	0.00276694	0.000880053	0.000726852	0	0	0.000735729	0	0	0.000674551	0	0	0.000889754	0.00228851
c102	c102.a1	c102.a1.a1	jgi	Fomme1	161417	gm1.11747_g	Pectinesterase Lyases	P:cell wall modification F:pectinesterase activity		sphingomyelin phosphodiesterase											1														1	0.000922814	0.00101468	0.00193636	0.000533093	0.000774922	0.00127984	0.00296782	0.0032222	0.00432406	0.00272104	0.00249513	0.00297289	0.00163142	0.00167845
c316	c316.a1	c316.a1.a1	jgi	Fomme1	78402	e_gw1.3.388.1	Oxidoreductases	F:oxidoreductase activity		GDSL lipase/acylhydrolase (CE16)											1														1	0.000810248	0.00222726	0.000708402	0	0.000850495	0	0	0.000785876	0	0	0	0.00130513	0.000716211	0.000921071
c257	c257.a1	c257.a1.a1	jgi	Fomme1	145588	estExt_fgenesh1_pg.C_40143	Acting on the CH-OH group of donors	F:oxidoreductase activity, acting on CH-OH group of donors F:flavin adenine dinucleotide binding		GDSL lipase/acylhydrolase											1														1	0.00106675	0	0.00124355	0.000513537	0	0	0.00155943	0.000689777	0.000757351	0.00142975	0.00192288	0	0.000628631	0
c314	c314.a1	c314.a1.a1	jgi	Fomme1	105486	estExt_Genewise1Plus.C_4_t40001	Translocases	P:proton motive force-driven ATP synthesis F:proton transmembrane transporter activity C:mitochondrial proton-transporting ATP synthase complex, coupling factor F(o)		lysophospholipase											1														1	0.000432578	0.000594549	0.000378204	0.000624732	0.000454066	0	0.000316181	0.000419567	0.00046067	0.00028989	0.000584808	0.000696786	0	0
c328	c328.a1	c328.a1.a1	jgi	Fomme1	132498	fgenesh1_pm.3_#_631	Acting on a peroxide as acceptor	P:response to oxidative stress P:cellular response to oxidative stress F:peroxidase activity F:heme binding		PLC (phospholipase C)-like phosphodiesterase											1														1	0	0	0.000532125	0	0	0	0.000444859	0.000590321	0.000648152	0.000815736	0	0.000980361	0	0
c336	c336.a1	c336.a1.a1	jgi	Fomme1	75194	e_gw1.1.245.1	Acting on the aldehyde or oxo group of donors	no GO terms		TAG lipase											1														1	0.000844226	0	0.000738109	0.000609618	0	0	0	0.000818833	0	0	0	0	0	0
b15	b15.a2	b15.a2.a1	jgi	Fomme1	87886	e_gw1.7.933.1	Alpha-glucosidase Arylamine N-acetyltransferase	P:carbohydrate metabolic process F:catalytic activity F:hydrolase activity, hydrolyzing O-glycosyl compounds F:carbohydrate binding		amidase signature enzyme												1													1	0.00495127	0.00712924	0.00577188	0.0047671	0.00494973	0.00572237	0.00551465	0.00731785	0.00602606	0.00632012	0.00892491	0.00835515	0.00750279	0.0080407
b13	b13.a1	b13.a1.a1	jgi	Fomme1	24970	fgenesh1_pg.1_#_342	Oxidoreductases	no GO terms		subtilisin-like protein												1													1	0.00453458	0.00652925	0.00641887	0.00374221	0.00498648	0.00524078	0.0107324	0.0104719	0.0114977	0.00926116	0.0151799	0.0097389	0.0106888	0.00441841
b42	b42.a1	b42.a1.a1	jgi	Fomme1	111617	estExt_Genewise1Plus.C_8_t50085	Malate dehydrogenase	P:tricarboxylic acid cycle P:malate metabolic process P:carboxylic acid metabolic process F:catalytic activity F:oxidoreductase activity F:malate dehydrogenase activity F:oxidoreductase activity, acting on the CH-OH group of donors, NAD or NADP as acceptor F:L-malate dehydrogenase activity		acid protease												1													1	0.00843218	0.00429239	0.00491485	0.00270618	0.0019669	0.00324846	0.00410884	0.00484655	0.00532134	0.00418576	0.0067553	0.00301829	0.00276057	0.00355019
b15	b15.a1	b15.a1.a1	jgi	Fomme1	142762	estExt_fgenesh1_pm.C_120034	Acting on peptide bonds (peptidases)	F:hydrolase activity F:metallodipeptidase activity		amidase signature enzyme												1													1	0.00681292	0.0116241	0.00944832	0.00712498	0.00937071	0.0138473	0.00858571	0.00865875	0.009507	0.00913126	0.0171505	0.0151366	0.0083065	0.00640946
b21	b21.a1	b21.a1.a1	jgi	Fomme1	141224	estExt_fgenesh1_pm.C_7_t10201	NA	no GO terms		peptidase s41 family protein												1													1	0.00401396	0.00662029	0.0042113	0.00492743	0.00632001	0.0090462	0.00821489	0.00622916	0.00683939	0.00780079	0.0119383	0.00969836	0.00780582	0.00775706
b46	b46.a2	b46.a2.a1	jgi	Fomme1	142953	estExt_fgenesh1_pm.C_140049	NA	P:translation F:structural constituent of ribosome C:ribosome		acid protease												1													1	0.00316266	0.00326014	0.00276512	0.00171282	0.00165988	0.0041121	0.00462331	0.00690194	0.00505206	0.00582844	0.00106891	0.00764148	0.0048923	0.00449405
b46	b46.a1	b46.a1.a1	jgi	Fomme1	128000	estExt_Genewise1.C_11_t20133	Acting on ester bonds Ribonuclease T(2)	F:RNA binding F:ribonuclease T2 activity		acid protease												1													1	0.00623119	0.00475797	0.00544795	0.000499951	0.000726745	0.00120027	0.00455451	0.00671529	0.00516121	0.000463977	0.00187201	0.00223045	0.006732	0.00472232
b95	b95.a1	b95.a1.a1	jgi	Fomme1	78954	e_gw1.3.142.1	NA	P:translation F:RNA binding F:structural constituent of ribosome C:large ribosomal subunit		subtilisin-like protein												1													1	0.00271586	0.00339342	0.00345379	0.00249598	0.00414656	0.00684833	0.00397016	0.00622622	0.00525859	0.00397094	0.00534051	0.00795387	0.00611077	0.00561332
c125	c125.a1	c125.a1.a1	jgi	Fomme1	135071	fgenesh1_pm.8_#_34	Alpha-galactosidase	P:carbohydrate metabolic process F:hydrolase activity, hydrolyzing O-glycosyl compounds		serine carboxypeptidase												1													1	0.00181743	0.000713695	0.00272397	0.000749927	0.00109012	0.000900202	0.0026568	0.00402918	0.00497688	0.00173991	0.00210601	0.00334568	0.002754	0.00236116
b30	b30.a1	b30.a1.a1	jgi	Fomme1	126575	estExt_Genewise1.C_8_t40433	Galacturonan 1,4-alpha-galacturonidase Endo-polygalacturonase	P:carbohydrate metabolic process F:polygalacturonase activity		tripeptidyl peptidase A												1													1	0.00367692	0.00594549	0.00718589	0.0018742	0.00227033	0.00224976	0.00727217	0.00839134	0.0110561	0.0028989	0.00409366	0.0048775	0.00650035	0.00442571
a6	a6.a1	a6.a1.a1	jgi	Fomme1	112220	estExt_Genewise1Plus.C_9_t20401	Glutathione transferase Glutathione dehydrogenase (ascorbate)	P:glutathione metabolic process F:glutathione transferase activity F:protein binding C:cytoplasm		family S53 protease												1													1	0.00712918	0.0018965	0.00723839	0.0023249	0.00241397	0.00318947	0.00974938	0.0129373	0.0161639	0.00739753	0.0105707	0.00666783	0.00487879	0.00261429
b45	b45.a1	b45.a1.a1	jgi	Fomme1	87242	e_gw1.7.1512.1	NA	no GO terms		serine carboxypeptidase												1													1	0.00387309	0.00380235	0.00435375	0.00199769	0.00174234	0.0019184	0.00485301	0.0048299	0.00589229	0.0033371	0.00224403	0.00623866	0.00391266	0.00377386
b68	b68.a1	b68.a1.a1	jgi	Fomme1	111593	estExt_Genewise1Plus.C_8_t50050	tRNA (guanine(46)-N(7))-methyltransferase Cellulase	P:polysaccharide catabolic process F:hydrolase activity, hydrolyzing O-glycosyl compounds F:cellulase activity		peptidase S28												1													1	0.00231602	0.00318321	0.00242988	0.000668961	0.000972424	0.00240904	0.00507848	0.00449271	0.00493284	0.00279372	0.00375727	0.00298446	0.00327556	0.00210624
c174	c174.a1	c174.a1.a1	jgi	Fomme1	93897	e_gw1.12.542.1	NA	no GO terms		acid protease												1													1	0.000639878	0	0.000559447	0.000924115	0.00134332	0.0011093	0.000935401	0.00124126	0.00136286	0.00128643	0.000865059	0.0010307	0.000565614	0.000727398
c199	c199.a1	c199.a1.a1	jgi	Fomme1	159765	gm1.10095_g	Beta-galactosidase	P:carbohydrate metabolic process F:hydrolase activity, hydrolyzing O-glycosyl compounds		subtilisin-like protein												1													1	0.000881772	0.00145432	0.0012335	0.000509384	0.000740458	0.000611458	0.00154682	0.0013684	0.000751227	0.00118183	0.000953663	0.000568134	0.00155887	0.00120285
b70	b70.a2	b70.a2.a1	jgi	Fomme1	164249	estExt_Genemark1.C_1_t10056	Hydrolases Translocases	P:carbohydrate metabolic process F:carbohydrate binding		serine carboxypeptidase												1													1	0.00323765	0.00296662	0.00471781	0.00155861	0.00113282	0.00187094	0.00236647	0.00366364	0.00402255	0.00144646	0.00145901	0.000869186	0.00381585	0.0042939
b52	b52.a2	b52.a2.a1	jgi	Fomme1	116589	estExt_Genewise1.C_1_t50448	Acting on acid anhydrides	P:protein folding F:ATP binding F:ATP hydrolysis activity F:unfolded protein binding		serine carboxypeptidase												1													1	0.000777741	0.00106895	0.00135996	0.000561609	0.000408187	0.000674149	0.0017054	0.0015087	0.0016565	0.0010424	0.00157716	0.00125276	0.00206243	0.000884119
b76	b76.a1	b76.a1.a1	jgi	Fomme1	20470	fgenesh1_kg.6_#_602_#_isotig03825	Protoporphyrin ferrochelatase	no GO terms		serine carboxypeptidase												1													1	0.00186176	0.00146221	0.00232534	0.000384109	0	0.00184432	0.0027216	0.00361152	0.00453179	0.00071294	0.00143825	0.00171364	0.00235098	0.00181406
c147	c147.a1	c147.a1.a1	jgi	Fomme1	92785	e_gw1.11.638.1	Acting on peptide bonds (peptidases) Acting on peptide bonds (peptidases)	P:proteolysis F:serine-type carboxypeptidase activity		cytolysin												1													1	0.0009729	0.00133718	0.000850609	0.000702534	0	0.00168662	0.00640002	0.00377454	0.00414432	0.00391189	0.00657638	0.00313424	0.00171997	0
b52	b52.a1	b52.a1.a1	jgi	Fomme1	100431	estExt_Genewise1Plus.C_1_t10218	Oxidoreductases	F:oxidoreductase activity F:NADP binding F:NAD binding		serine carboxypeptidase												1													1	0.00203593	0.000508773	0.00194184	0.000801902	0.000388557	0.000641728	0.00243509	0.00215421	0.00157683	0.00124033	0.00150131	0.00178878	0.00458091	0.0025248
b58	b58.a1	b58.a1.a1	jgi	Fomme1	30151	fgenesh1_pg.8_#_608	NA	P:translation F:structural constituent of ribosome C:ribosome		aspartic peptidase A1												1													1	0.00411892	0.00261285	0.00443223	0.00228791	0.00133031	0.00109855	0.00463171	0.00430234	0.00472382	0.00552054	0.00514008	0.00204143	0.00112027	0.000720353
b71	b71.a1	b71.a1.a1	jgi	Fomme1	148756	estExt_fgenesh1_pg.C_130069	Oxidoreductases	F:copper ion binding F:oxidoreductase activity		peptidase												1													1	0.00272615	0.00267636	0.00204298	0.00168734	0.000817589	0.000675152	0.00313123	0.00188868	0.0041474	0.00130493	0.00263251	0.00125463	0.00309825	0.00132815
c119	c119.a1	c119.a1.a1	jgi	Fomme1	145373	estExt_fgenesh1_pg.C_3_t20064	NA	P:translation F:RNA binding F:structural constituent of ribosome F:rRNA binding C:small ribosomal subunit		peptide N-acetyl-beta-D-glucosaminyl asparaginase amidase A-domain-containing protein												1													1	0.00132177	0.00181668	0.00115562	0.000636301	0	0	0.00322036	0.00256402	0	0.00118103	0.00119128	0	0.00311564	0.00150256
b86	b86.a1	b86.a1.a1	jgi	Fomme1	168546	estExt_Genemark1.C_7_t10216	NA	no GO terms		serine carboxypeptidase												1													1	0.00345054	0.000729619	0.00278475	0.00038333	0	0.000920288	0.00271608	0.00257442	0.0022613	0.00177873	0.002153	0.000855082	0.00281545	0.00241384
b40	b40.a1	b40.a1.a1	jgi	Fomme1	127852	estExt_Genewise1.C_11_t10266	Acting on single donors with incorporation of molecular oxygen (oxygenases). The oxygen incorporated need not be derived from O(2)	P:cellular aromatic compound metabolic process F:catalytic activity F:iron ion binding F:ferric iron binding F:oxidoreductase activity, acting on single donors with incorporation of molecular oxygen, incorporation of two atoms of oxygen		Extracellular metalloproteinase mep												1													1	0.00624181	0.00796615	0.00584703	0.00321945	0.00514788	0.00541042	0.00260701	0.00302703	0.00569755	0.00239023	0.00241097	0	0.0015764	0
c177	c177.a1	c177.a1.a1	jgi	Fomme1	92057	e_gw1.10.350.1	Acting on peptide bonds (peptidases)	P:proteolysis F:metallodipeptidase activity		peptidase S28												1													1	0.000307894	0.00253908	0.00107677	0	0	0	0.00180037	0.00238907	0.00196733	0	0.000832492	0.000991895	0.00108864	0
c100	c100.a1	c100.a1.a1	jgi	Fomme1	18836	fgenesh1_kg.4_#_401_#_isotig00174	Glycosylases Sphingomyelin phosphodiesterase Acting on ester bonds Acyltransferases	P:sphingomyelin catabolic process F:sphingomyelin phosphodiesterase activity F:hydrolase activity		glutathione S-transferase													1												1	0.00408922	0.00481744	0.00408596	0.00674934	0.00613191	0.0101273	0.0059778	0.00679923	0.00373266	0.00548072	0.0015795	0.00752777	0.00516375	0.00796891
b87	b87.a1	b87.a1.a1	jgi	Fomme1	138957	estExt_fgenesh1_pm.C_3_t10161	Oxidoreductases	F:oxidoreductase activity		glutathione S-transferase													1												1	0.00376948	0.00296051	0.00282486	0.00388851	0.00226099	0.00373417	0.0055104	0.00731221	0.00229387	0.00288697	0.00145601	0.00173479	0.003808	0.00612152
c137	c137.a1	c137.a1.a1	jgi	Fomme1	144532	estExt_fgenesh1_pg.C_2_t10158	Malate synthase	P:glyoxylate cycle F:catalytic activity F:malate synthase activity		cytochrome P450														1											1	0.00273326	0.00469585	0.0023897	0.00148027	0.00286903	0.0023692	0.00399561	0.00397658	0.00436614	0.00366336	0.00369513	0.00440267	0.0054361	0.00388389
c137	c137.a2	c137.a2.a1	jgi	Fomme1	102346	estExt_Genewise1Plus.C_2_t20156	Dual-specificity kinase Arylformamidase	P:tryptophan catabolic process to kynurenine F:arylformamidase activity		cytochrome P450														1											1	0.00156901	0.00258779	0.00274357	0.000906386	0.000658776	0	0.00229364	0.00304362	0.00334179	0.00294408	0.00254539	0.00202185	0.00332858	0.00214033
b39	b39.a1	b39.a1.a1	jgi	Fomme1	147870	estExt_fgenesh1_pg.C_8_t10472	Acting on the aldehyde or oxo group of donors	F:oxidoreductase activity F:oxidoreductase activity, acting on the aldehyde or oxo group of donors, NAD or NADP as acceptor		3-isopropylmalate dehydrogenase															1										1	0.00618213	0.0056646	0.00600561	0.00644819	0.00793125	0.0107174	0.00401658	0.00466369	0.00658359	0.00644453	0.00464316	0.00885155	0.00364309	0.00624684
c310	c310.a1	c310.a1.a1	jgi	Fomme1	144982	estExt_fgenesh1_pg.C_3_t10083	NA	F:Rho GDP-dissociation inhibitor activity C:cytoplasm		dual-specificity kinase															1										1	0.00216887	0.00198731	0.00252833	0.0010441	0.00151773	0.00250664	0.00105685	0.00140242	0.00153981	0.000968968	0.00195475	0.00232904	0.0025562	0.00164368
c139	c139.a1	c139.a1.a1	jgi	Fomme1	105566	estExt_Genewise1Plus.C_5_t10117	Beta-glucosidase	P:carbohydrate metabolic process F:hydrolase activity, hydrolyzing O-glycosyl compounds		endoribonuclease (YjgF-like)															1										1	0.00817844	0.00562035	0.00715043	0.00590567	0.00429234	0.00708909	0.00747225	0.00991555	0.00870954	0.00548072	0.00276413	0.0032934	0.00722925	0.00929706
c202	c202.a1	c202.a1.a1	jgi	Fomme1	100914	estExt_Genewise1Plus.C_1_t20366	Acting on peptide bonds (peptidases) Oxidoreductases Acting on peptide bonds (peptidases)	P:proteolysis F:serine-type carboxypeptidase activity		histone-fold-containing protein															1										3	0.0037122	0.00510216	0.00324559	0.00670147	0.00584489	0.00643549	0.00406999	0.00180027	0	0.00248771	0.00250928	0	0.00164068	0
b84	b84.a1	b84.a1.a1	jgi	Fomme1	130736	fgenesh1_pm.1_#_285	Peptidylprolyl isomerase	P:protein peptidyl-prolyl isomerization P:protein folding F:peptidyl-prolyl cis-trans isomerase activity		histone H4															1										4	0.0125822	0.0172934	0.0110007	0.0181713	0.0158486	0.0174501	0.00551797	0.00244075	0.00267986	0.00843189	0.00340201	0.00405342	0.00667316	0.00286063
c275	c275.a1	c275.a1.a1	jgi	Fomme1	89859	e_gw1.8.1358.1	Nitronate monooxygenase	F:nitronate monooxygenase activity		aromatic compound dioxygenase															1										1	0	0	0	0.00230465	0.00111671	0	0	0	0	0.00213882	0.0028765	0	0	0
b85	b85.a1	b85.a1.a1	jgi	Fomme1	157892	gm1.8222_g	NA	no GO terms		actin 1															1										1	0.00243613	0.00286996	0.00243419	0.00201044	0.00292245	0.00361996	0.00152625	0.00337551	0.00222371	0.004198	0.00188196	0.00112116	0.00184577	0.00316496
b88	b88.a1	b88.a1.a1	jgi	Fomme1	136167	fgenesh1_pm.10_#_57	Chitinase	P:carbohydrate metabolic process F:hydrolase activity, hydrolyzing O-glycosyl compounds F:carbohydrate binding C:extracellular region		nucleoside-diphosphate-sugar epimerase															1										1	0.00347403	0.00318321	0.0020249	0.00278734	0.00162071	0.00535342	0.00394993	0.00224635	0.00164428	0.00413884	0	0.00373058	0.000682407	0.000877599
c312	c312.a1	c312.a1.a1	jgi	Fomme1	128327	estExt_Genewise1.C_13_t10413	Oxidoreductases	no GO terms		histone-fold-containing protein															1										5	0.00191029	0.00262556	0.00334035	0.00275885	0.00401036	0.00331169	0.00139627	0.00185283	0	0.00256034	0	0	0.00168859	0
b64	b64.a1	b64.a1.a1	jgi	Fomme1	140043	estExt_fgenesh1_pm.C_5_t10338	Superoxide dismutase	P:superoxide metabolic process F:superoxide dismutase activity F:metal ion binding		translation elongation factor 1a															1										1	0.00198695	0.00156053	0.00148903	0.00286957	0.0017877	0.00393668	0.00331956	0.00330375	0.0018137	0.00380441	0.00306993	0.00274331	0.00250907	0.0012907
c184	c184.a1	c184.a1.a1	jgi	Fomme1	128330	estExt_Genewise1.C_13_t10416	Glucan 1,4-alpha-glucosidase	P:polysaccharide catabolic process P:carbohydrate metabolic process P:polysaccharide metabolic process F:glucan 1,4-alpha-glucosidase activity F:carbohydrate binding F:starch binding		histone H2B															1										3	0.00368606	0.00253311	0.00161136	0.00399257	0.00386915	0.00319508	0.00134711	0.00178759	0	0.00123509	0	0	0	0.00209511
c254	c254.a1	c254.a1.a1	jgi	Fomme1	164705	estExt_Genemark1.C_1_t20261	Glycosylases Sphingomyelin phosphodiesterase Acting on ester bonds	no GO terms		ustilago Sphaerogena ribonuclease U2 complexed with adenosine 2'-Monophosphate															1										1	0.00192434	0	0	0	0	0	0.00281308	0	0	0.00515833	0.00520307	0	0	0
c359	c359.a1	c359.a1.a1	jgi	Fomme1	22424	fgenesh1_kg.10_#_4_#_isotig07121	Glycosylases	P:carbohydrate metabolic process		aromatic compound dioxygenase															1										1	0.000347095	0	0	0.00100255	0	0	0	0	0	0	0	0	0	0
b44	b44.a1	b44.a1.a1	jgi	Fomme1	25046	fgenesh1_pg.1_#_418	Transferases	P:glutathione metabolic process F:protein binding		D-lactonohydrolase-like protein																1									1	0.00514418	0.00707032	0.00730855	0.00371462	0.00337481	0.00557373	0.00751998	0.00997889	0.0109565	0.00215459	0.00434655	0.00621457	0.0119363	0.00730973
b82	b82.a1	b82.a1.a1	jgi	Fomme1	22698	fgenesh1_kg.10_#_278_#_isotig07201	Hydrolases	no GO terms		multiple inositol polyphosphate phosphatase																1									1	0.00162697	0.00191671	0.00162568	0.00234968	0.00146382	0.00241759	0.00305792	0.00450867	0.00148511	0.00342667	0.00691279	0.00673889	0.00410899	0.00105686
b66	b66.a1	b66.a1.a1	jgi	Fomme1	74736	e_gw1.1.68.1	NA	no GO terms		putative isomerase YbhE																1									1	0.00405466	0.00405298	0.00451182	0.00266171	0.00232149	0.0038341	0.00538844	0.0057203	0.00628068	0.0039523	0.00896981	0.00474992	0.00586486	0.00586632
c203	c203.a1	c203.a1.a1	jgi	Fomme1	91295	e_gw1.9.1389.1	Acting on ester bonds	P:nucleotide catabolic process F:nucleotide binding F:hydrolase activity F:hydrolase activity, acting on ester bonds F:metal ion binding		hypothetical protein FOMMEDRAFT_91295																1									1	0.00124624	0.00171287	0.00217918	0.000899912	0	0	0.0018218	0.00241751	0.00530867	0.00334063	0.00336961	0.00401481	0.0022032	0.00283339
c143	c143.a1	c143.a1.a1	jgi	Fomme1	120720	estExt_Genewise1.C_5_t10257	NA	F:nucleic acid binding F:protein binding		alkaline phosphatase																1									1	0.00126227	0.0011566	0.000735735	0.00182297	0.00264993	0.00437655	0.00246032	0.0016324	0.00268848	0.00394753	0.0045506	0.00406645	0.00148769	0.00191322
b48	b48.a1	b48.a1.a1	jgi	Fomme1	145959	estExt_fgenesh1_pg.C_5_t10189	Glycosylases	P:carbohydrate metabolic process F:hydrolase activity, hydrolyzing O-glycosyl compounds		xylose dehydrogenase (xylono-lactone-forming)																1									1	0.00576091	0.00339342	0.00575632	0.0065371	0.0051832	0.00570694	0.00601539	0.00558763	0.00613502	0.00661823	0.00556304	0.00662823	0.00363736	0.00654887
c166	c166.a1	c166.a1.a1	jgi	Fomme1	111950	estExt_Genewise1Plus.C_9_t10237	NA	no GO terms		nucleotidase																1									1	0.00127044	0.00232817	0.00222149	0.00183477	0.000889028	0.00146829	0.00247624	0.00246445	0.00360784	0.00283792	0.00572507	0.00545703	0.00224598	0.00288841
c121	c121.a1	c121.a1.a1	jgi	Fomme1	115690	estExt_Genewise1.C_1_t20037	NA	no GO terms		diene lactone hydrolase																1									1	0.00263821	0	0.000922636	0.00304809	0.0022154	0	0.000771329	0	0	0.00141438	0	0	0.00279842	0.0059981
c145	c145.a1	c145.a1.a1	jgi	Fomme1	148644	estExt_fgenesh1_pg.C_110211	Phosphogluconate dehydrogenase (NADP(+)-dependent, decarboxylating) Isomerases	P:pentose-phosphate shunt F:phosphogluconate dehydrogenase (decarboxylating) activity F:oxidoreductase activity F:NADP binding		diene lactone hydrolase																1									1	0.00314052	0.00143881	0.00366102	0.00226778	0.00329652	0.00362962	0.00382579	0.00101535	0.00222964	0.00280613	0.00141524	0.00337244	0.00185069	0.00357007
b60	b60.a1	b60.a1.a1	jgi	Fomme1	23192	fgenesh1_kg.13_#_175_#_isotig08762	NA	P:actin filament polymerization P:regulation of actin filament polymerization P:Arp2/3 complex-mediated actin nucleation C:Arp2/3 protein complex C:actin cytoskeleton		pyridoxin 4-dehydrogenase																1									1	0.00349464	0.00106737	0.00339486	0.00336466	0.00244549	0.0013463	0.00397337	0.00301292	0.00248106	0.00312255	0	0.00125091	0.0048052	0.00529684
b27	b27.a1	b27.a1.a1	jgi	Fomme1	124898	estExt_Genewise1.C_7_t40112	NA	carbon fixation metabolism		transketolase (carbon fixation metabolism)																1									1	0.00410204	0.00112759	0.00430371	0.00444314	0.00301406	0.0021334	0.00509706	0.00358079	0.00349474	0.00467322	0.00055456	0.00330372	0.00253817	0.00279786
b79	b79.a1	b79.a1.a1	jgi	Fomme1	27236	fgenesh1_pg.4_#_233	Endo-1,4-beta-xylanase	P:carbohydrate metabolic process F:hydrolase activity, hydrolyzing O-glycosyl compounds		NAD-malate dehydrogenase																1									1	0.00231602	0.00106107	0.0020249	0.00222987	0.00324141	0.00267671	0.0022571	0.00149757	0.00164428	0.0056909	0.00521842	0.00373058	0.00204722	0.00438799
c126	c126.a1	c126.a1.a1	jgi	Fomme1	17821	fgenesh1_kg.3_#_177_#_isotig07186	Hydrolases	no GO terms		FAD-binding oxidoreductase																1									1	0.00178207	0	0.00178065	0.000735337	0.000534455	0.000882689	0.00186079	0.00197539	0.00271114	0.00204727	0.00206503	0.00164029	0.00225035	0.00115761
b49	b49.a2	b49.a2.a1	jgi	Fomme1	147108	estExt_fgenesh1_pg.C_7_t10132	Acting on a peroxide as acceptor	P:response to oxidative stress P:cellular response to oxidative stress F:peroxidase activity F:heme binding		aldehyde dehydrogenase																1									1	0.00287306	0.00215391	0.00274028	0.00301767	0.00274162	0.00362237	0.00267271	0.00151999	0	0.00245046	0	0.000841428	0.00461749	0.00296912
c151	c151.a1	c151.a1.a1	jgi	Fomme1	104675	estExt_Genewise1Plus.C_3_t50024	NA	no GO terms		Tautomerase/MIF																1									1	0.0045914	0	0.00200714	0.0049732	0.0072292	0.00397984	0.00503394	0.00222665	0.00488957	0.00769225	0	0.0110936	0.00202926	0.0026097
c108	c108.a1	c108.a1.a1	jgi	Fomme1	83239	e_gw1.5.2381.1	Acting on carbon-nitrogen bonds, other than peptide bonds	F:hydrolase activity F:hydrolase activity, acting on carbon-nitrogen (but not peptide) bonds		6-phosphogluconate dehydrogenase																1									1	0.00131645	0.00144749	0.00276234	0.00190122	0.00165821	0	0.00153955	0.00153222	0.00112155	0.00352884	0.00071189	0.0016964	0.00186186	0.00239441
c130	c130.a1	c130.a1.a1	jgi	Fomme1	139224	estExt_fgenesh1_pm.C_3_t10468	Chitinase	P:carbohydrate metabolic process F:hydrolase activity, hydrolyzing O-glycosyl compounds		nucleoside diphosphate kinase																1									1	0.00258266	0.00236646	0.00150535	0.0074598	0.0054219	0.00298488	0.00377545	0.00166999	0	0.00692302	0.00698307	0.00277339	0.0030439	0
b49	b49.a1	b49.a1.a1	jgi	Fomme1	19857	fgenesh1_kg.5_#_968_#_isotig07153	Glycosylases	P:carbohydrate metabolic process F:hydrolase activity, hydrolyzing O-glycosyl compounds		aldehyde dehydrogenase																1									1	0.00391781	0.00215391	0.00182686	0.00264046	0.00274162	0.00271678	0.00267271	0.000506663	0	0.0010502	0	0.000841428	0.00184699	0.0023753
c115	c115.a1	c115.a1.a1	jgi	Fomme1	20864	fgenesh1_kg.7_#_321_#_isotig07708	NA	F:FAD binding		FAS1 (fasciclin) domain-containing protein (involved in cell adhesion)																1									1	0.00153047	0.0028047	0.00178412	0.00221031	0.00214199	0.000884409	0.00149154	0.00197925	0.00217314	0.00102563	0.00137937	0.000821745	0.00180379	0.00231973
c146	c146.a1	c146.a1.a1	jgi	Fomme1	119257	estExt_Genewise1.C_3_t30322	Glycosylases	P:carbohydrate metabolic process F:hydrolase activity, hydrolyzing O-glycosyl compounds		short-chain dehydrogenase																1									1	0.00195306	0.00268435	0.00256135	0.00282062	0.00307511	0.00169292	0.00356883	0.00284147	0.00207989	0.00196325	0.00132018	0.00314593	0.00172639	0.00222019
b91	b91.a1	b91.a1.a1	jgi	Fomme1	131132	fgenesh1_pm.1_#_681	Glycosylases NAD(P)H dehydrogenase (quinone)	F:NAD(P)H dehydrogenase (quinone) activity F:FMN binding F:oxidoreductase activity		histidine phosphatase																1									1	0.00116575	0.000801119	0.000509607	0.00210447	0.00122365	0.00101047	0.00383431	0.00339205	0.00310362	0.00351548	0.00315197	0.00187775	0.000515225	0
c205	c205.a1	c205.a1.a1	jgi	Fomme1	83765	e_gw1.5.2596.1	NA	F:calcium ion binding		RNase Gf29																1									1	0.000969296	0	0.000564972	0.000466621	0	0	0.00188928	0.00125352	0.00137632	0.00346436	0.00262081	0.00104088	0.0011424	0
c337	c337.a1	c337.a1.a1	jgi	Fomme1	78189	e_gw1.3.1192.1	NA	no IPS match		hypothetical protein FOMMEDRAFT_78189																1									1	0	0	0	0.00134987	0	0	0	0	0	0.00250547	0.00505442	0.00301111	0	0
b57	b57.a1	b57.a1.a1	jgi	Fomme1	167770	estExt_Genemark1.C_5_t30276	Oxidoreductases	no GO terms		PhoD-like phosphatase-domain-containing protein																1									1	0.00103689	0.000570051	0.0018131	0	0	0.0035951	0.00485045	0.00603419	0.00485857	0.00222356	0.00336427	0.00467652	0.00293295	0.000471483
c271	c271.a1	c271.a1.a1	jgi	Fomme1	21592	fgenesh1_kg.8_#_358_#_isotig12064	Acting on a peroxide as acceptor	P:response to oxidative stress P:cellular response to oxidative stress F:peroxidase activity F:heme binding		putative phosphoglycerate mutase family protein																1									1	0	0	0	0.00706473	0.00256738	0	0	0.00237232	0	0.00655638	0	0	0.00216202	0
c292	c292.a1	c292.a1.a1	jgi	Fomme1	135816	fgenesh1_pm.8_#_779	Acting on acid anhydrides	F:GTPase activity F:GTP binding		hypothetical protein FOMMEDRAFT_135816																1									1	0	0	0	0	0	0	0.0023328	0.00309559	0	0.00641646	0.00431475	0	0	0
c214	c214.a1	c214.a1.a1	jgi	Fomme1	30029	fgenesh1_pg.8_#_486	Acting on a peroxide as acceptor	P:response to oxidative stress P:cellular response to oxidative stress F:peroxidase activity F:heme binding		esterase-like activity of phytase-domain-containing protein																1									1	0.000264889	0	0.000463186	0	0	0	0.00116168	0.00154153	0.000564181	0.00177513	0	0	0.00140488	0
c255	c255.a1	c255.a1.a1	jgi	Fomme1	165774	estExt_Genemark1.C_3_t10046	Glycosylases	P:carbohydrate metabolic process F:hydrolase activity, hydrolyzing O-glycosyl compounds		hypothetical protein FOMMEDRAFT_165774																1									1	0.00164943	0.00302271	0.0019228	0.0039702	0.00115424	0.00190631	0	0	0	0	0.00148659	0.00177124	0	0.00125003
c297	c297.a1	c297.a1.a1	jgi	Fomme1	22449	fgenesh1_kg.10_#_29_#_isotig09629	Oxidoreductases	no GO terms		Ribokinase-like protein (carbohydrate kinase)																1									1	0	0	0	0	0	0	0.000584983	0.000776263	0	0.00107268	0.00108198	0.00128916	0	0
c135	c135.a1	c135.a1.a1	jgi	Fomme1	20265	fgenesh1_kg.6_#_397_#_isotig09528	NA	no GO terms		NAD-binding protein																1									1	0.0022957	0	0.000802855	0.000663093	0	0	0.00469834	0.00267198	0.000977913	0.00123076	0	0	0.000811706	0
b89	b89.a1	b89.a1.a1	jgi	Fomme1	142337	estExt_fgenesh1_pm.C_90062	NA	F:hydrolase activity		sure-like protein																1									1	0.00319158	0.00438661	0.00488322	0	0	0	0.0034992	0.00541728	0.00594798	0	0	0.00128523	0.00493705	0.00362812
c355	c355.a1	c355.a1.a1	jgi	Fomme1	149461	estExt_fgenesh1_pg.C_180176	Glyceraldehyde-3-phosphate dehydrogenase (NAD(P)(+)) (phosphorylating) Glyceraldehyde-3-phosphate dehydrogenase (phosphorylating)	P:glucose metabolic process F:oxidoreductase activity, acting on the aldehyde or oxo group of donors, NAD or NADP as acceptor F:NADP binding F:NAD binding		uncharacterized protein FOMMEDRAFT_149461																1									1	0	0	0	0.00212339	0	0	0	0	0	0	0	0	0	0
c181	c181.a1	c181.a1.a1	jgi	Fomme1	159529	gm1.9859_g	Dual-specificity kinase Threonine--tRNA ligase	P:tRNA aminoacylation for protein translation P:threonyl-tRNA aminoacylation P:tRNA aminoacylation F:nucleotide binding F:aminoacyl-tRNA ligase activity F:threonine-tRNA ligase activity F:ATP binding C:cytoplasm		hypothetical protein FOMMEDRAFT_159529																1									1	0.00336966	0.00463136	0.00392813	0	0	0	0.000820985	0.00108943	0.00119616	0	0	0	0.000992859	0
[truncated: 26 more columns]

## Sheet: b_Tver_results
										Chêne	67	3	0	13	3	12	34	55	5	9	2	2	2	1	8	158
										Hêtre	67	3	0	13	3	13	35	48	5	9	2	2	2	1	8	160
										Riesling	61	3	0	13	2	12	34	55	5	9	2	2	2	1	8	152
										Total	67	3	0	13	3	13	35	57	5	9	2	2	2	1	8	160
#proteinId	Group ID	Subgroup ID	Protein ID	accession	fungi	gene	GO Names	Enzyme Names	Description	Number of proteins...11	GHs	PL	GT	CE (hors lip.)	CBM	Lip.	Pept.	intracellulaires	LiPs	MnP	DyP	Lacc.	VP	CROs	Autres oxydases	217	C1532_1_NSAF	C1532_2_NSAF	C1532_3_NSAF	H1532_1_NSAF	H1532_2_NSAF	H1532_3_NSAF	R1532_1_NSAF	R1532_2_NSAF	R1532_3_NSAF	02_bulk_prot.x	04_bulk_pep.x	10_bulk_Tv_prot.x	12_bulk_Tv_pep.x	50_bulk_prot.x	52_bulk_pep.x	58_bulk_Tv_prot.x	60_bulk_Tv_pep.x	80_bulk_prot.x	82_bulk_pep.x	88_bulk_Tv_prot.x	90_bulk_Tv_pep.x	Length	#Hits
43578	a1	a1.a1	a1.a1.a1	jgi	Trave1	gm1.2462_g	P:cellular response to oxidative stress P:hydrogen peroxide catabolic process P:lignin catabolic process P:cellular oxidant detoxification F:diarylpropane peroxidase activity F:heme binding F:metal ion binding	Lignin peroxidase	LiP2	1									1							1	0.032443	0.0383712	0.0194364	0.0189153	0.0323414	0.0323612	0.0913203	0.0705857	0.0859532	0.0350618	0.0408797	0.0422673	0.0383632	0.0393761	0.0347767	0.0408271	0.0398107	0.0422272	0.0359581	0.0438884	0.0379338	367	20
52333	a1	a1.a4	a1.a4.a1	jgi	Trave1	gm1.11217_g	P:cellular response to oxidative stress P:hydrogen peroxide catabolic process P:lignin catabolic process P:cellular oxidant detoxification F:diarylpropane peroxidase activity F:heme binding F:metal ion binding	Lignin peroxidase	LiP6	1									1							1	0.00768195	0.00630947	0.00730508	0.0076561	0.00842014	0.0119728	0.0165777	0.0121519	0.0160434	0.010284	0.00733304	0.0105642	0.00841088	0.00739967	0.0079178	0.01113	0.0105583	0.0101838	0.00929136	0.0115873	0.00946905	372	20
134226	a1	a1.a6	a1.a6.a1	jgi	Trave1	e_gw1.12.502.1	P:cellular response to oxidative stress P:hydrogen peroxide catabolic process P:lignin catabolic process P:cellular oxidant detoxification F:diarylpropane peroxidase activity F:heme binding F:metal ion binding	Lignin peroxidase	LiP9	1									1							1	0.0114333	0.0260048	0.00752706	0.00591656	0.00913263	0.0117491	0.0304495	0.026487	0.0366042	0.0144498	0.0173785	0.0143226	0.0144441	0.0190613	0.0181298	0.0141987	0.015666	0.0209866	0.0165364	0.014453	0.0139383	361	20
133326	a1	a1.a5	a1.a5.a1	jgi	Trave1	e_gw1.12.644.1	P:cellular response to oxidative stress P:hydrogen peroxide catabolic process P:lignin catabolic process P:cellular oxidant detoxification F:diarylpropane peroxidase activity F:heme binding F:metal ion binding	Lignin peroxidase	LiP4	2									1							1	0.00654194	0	0.00606547	0.00586793	0.00543454	0.00757416	0.0125216	0.0109853	0.0128818	0.00859864	0.00449626	0.00795475	0.00573015	0.00472616	0.00449519	0.00704099	0.00733704	0.00567656	0.00604228	0.00872518	0.00691185	364	20
43576	a1	a1.b13	a1.b13.a1	jgi	Trave1	gm1.2460_g	P:cellular response to oxidative stress P:hydrogen peroxide catabolic process P:lignin catabolic process P:cellular oxidant detoxification F:diarylpropane peroxidase activity F:heme binding F:metal ion binding	Lignin peroxidase	LiP1	1									1							1	0.00692118	0.0191856	0.00462771	0.00388006	0.00539024	0.00751242	0.0160724	0.0137382	0.019746	0.00947615	0.00966248	0.0078899	0.0071043	0.0121878	0.0107005	0.00698359	0.00727722	0.0150141	0.00856146	0.0080359	0.00731253	367	20
51451	a1	a1.a3	a1.a3.a1	jgi	Trave1	gm1.10335_g	P:cellular response to oxidative stress P:lignin catabolic process P:cellular oxidant detoxification F:peroxidase activity F:heme binding F:metal ion binding	Acting on a peroxide as acceptor	MnP7s	1										1						1	0.0117755	0.0580299	0.0121309	0.0117359	0.0108691	0.0192267	0.0044194	0.00382099	0.00351323	0.0114648	0.01199	0.0113639	0.0109828	0.0113428	0.0107885	0.0124571	0.00949499	0.010407	0.0129477	0.0130878	0.011059	364	20
43477	a1	a1.a2	a1.a2.a1	jgi	Trave1	gm1.2361_g	P:cellular response to oxidative stress P:lignin catabolic process P:cellular oxidant detoxification F:peroxidase activity F:heme binding F:metal ion binding	Acting on a peroxide as acceptor	MnP5s	1										1						1	0.0121783	0.0578713	0.0190773	0.0102408	0.00361313	0.00871554	0.0146911	0.0128606	0.0338684	0.0190559	0.0171886	0.0141661	0.0104766	0.018853	0.0161385	0.0113428	0.0120515	0.0207572	0.0163557	0.0155381	0.0110287	365	20
112835	a1	a1.a8	a1.a8.a1	jgi	Trave1	e_gw1.2.1070.1	P:cellular response to oxidative stress P:lignin catabolic process P:cellular oxidant detoxification F:peroxidase activity F:heme binding F:metal ion binding	Acting on a peroxide as acceptor	MnP2s	1										1						1	0.00701651	0.0129666	0.00703717	0.00639195	0.0068306	0.00820173	0.0111094	0.0100853	0.0141303	0.00672468	0.00753505	0.00685592	0.00624187	0.00760352	0.00723193	0.00599058	0.00650953	0.00856176	0.00781144	0.00877325	0.00602327	362	20
131080	a1	a1.a9	a1.a9.a1	jgi	Trave1	e_gw1.10.521.1	P:cellular response to oxidative stress P:lignin catabolic process P:cellular oxidant detoxification F:peroxidase activity F:heme binding F:metal ion binding	Acting on a peroxide as acceptor	MnP3s	1										1						1	0.0070359	0.0390072	0.00752706	0.00443742	0.00684947	0.00763693	0.00816938	0.00433423	0.00590391	0.00577993	0.00604469	0.00630195	0.00577764	0.00762453	0.00634542	0.00709934	0.00652751	0.00667754	0.00783302	0.00691231	0.00603991	361	20
130496	a1	a1.a7	a1.a7.a1	jgi	Trave1	e_gw1.10.609.1	P:cellular response to oxidative stress P:lignin catabolic process P:cellular oxidant detoxification F:peroxidase activity F:heme binding F:metal ion binding	Acting on a peroxide as acceptor	MnP4s	1										1						1	0.00659615	0.0390072	0.00658617	0.00443742	0.0073061	0.00646202	0.00668404	0.00385265	0.00472312	0.00481661	0.00528911	0.00630195	0.00529617	0.00667146	0.00543893	0.00709934	0.00652751	0.00572361	0.00696269	0.00691231	0.0055753	361	20
51442	a1	a1.b12	a1.b12.a1	jgi	Trave1	gm1.10326_g	P:cellular response to oxidative stress P:lignin catabolic process P:cellular oxidant detoxification F:peroxidase activity F:heme binding F:metal ion binding	Acting on a peroxide as acceptor	MnP13	1										1						1	0.00401312	0.0593303	0.00715545	0.00374964	0.00625086	0.00804174	0.00451844	0.00292996	0.00538793	0.00586088	0.00689552	0.00609975	0.00512624	0.0101473	0.00965144	0.00664502	0.00463325	0.00870565	0.00926652	0.00669053	0.00494671	237	20
51455	a1	a1.b11	a1.b11.a1	jgi	Trave1	gm1.10339_g	P:cellular response to oxidative stress P:lignin catabolic process P:cellular oxidant detoxification F:peroxidase activity F:heme binding F:metal ion binding	Acting on a peroxide as acceptor	MnP6s	1										1						1	0.00392516	0.0386866	0.00466574	0.00391195	0.00543454	0.00524365	0.0044194	0.00238812	0.0046843	0.00382162	0.00374688	0.00454557	0.0038201	0.00472616	0.00449519	0.00487453	0.00388431	0.00473047	0.00604228	0.00436259	0.00414711	364	20
51457	a1	a1.b10	a1.b10.a1	jgi	Trave1	gm1.10341_g	P:cellular response to oxidative stress P:lignin catabolic process P:cellular oxidant detoxification F:peroxidase activity F:heme binding F:metal ion binding	Acting on a peroxide as acceptor	MnP9s	1										1						1	0.00314444	0.0348657	0.00462542	0.00264419	0.0040815	0.00525084	0.00398292	0.00215225	0.00422166	0.00430522	0.00472755	0.00409662	0.00344281	0.00596313	0.00567171	0.00390497	0.00311171	0.00511592	0.00622344	0.00393172	0.00290696	404	20
51375	a1	a1.b14	a1.b14.a1	jgi	Trave1	gm1.10259_g	P:cellular response to oxidative stress P:lignin catabolic process P:cellular oxidant detoxification F:peroxidase activity F:heme binding F:metal ion binding	Acting on a peroxide as acceptor	MnP1s	1										1						1	0.00173975	0.0128603	0.0023265	0.00146298	0.00180656	0.00232415	0.00293822	0.000952637	0.00116788	0.000952794	0.00149466	0.00169993	0.00142862	0.00282795	0.000896582	0.00216054	0.00129123	0.000943509	0.000860824	0.00372915	0.00183812	365	20
48874	a7	a7.a2	a7.a2.a1	jgi	Trave1	gm1.7758_g	P:cellular oxidant detoxification F:peroxidase activity F:heme binding	Acting on a peroxide as acceptor	DyP2	1											1					1	0.0116954	0	0.0104265	0.00728502	0.0114698	0.00998196	0.011522	0.00996186	0.00872332	0.0135219	0.0122806	0.011851	0.00995955	0.0112656	0.0113848	0.0112965	0.00900174	0.0119806	0.0115737	0.0125345	0.00892428	489	20
48870	a7	a7.a1	a7.a1.a1	jgi	Trave1	gm1.7754_g	P:cellular oxidant detoxification F:peroxidase activity F:heme binding	Acting on a peroxide as acceptor	DyP1	1											1					1	0.0153946	0.00484246	0.0129652	0.00954847	0.00680249	0.0074387	0.0154891	0.0208051	0.0175902	0.0129156	0.0135073	0.0140821	0.0121933	0.0141979	0.0141793	0.0126098	0.0132896	0.0135003	0.014262	0.0140418	0.0117663	485	20
138261	c116	c116.a1	c116.a1.a1	jgi	Trave1	estExt_Genewise1.C_1_t20010	P:lignin catabolic process F:copper ion binding F:hydroquinone:oxygen oxidoreductase activity C:extracellular region	Laccase	laccase TvLac3	1												1				1	0.00183325	0	0.00196122	0.00171289	0.00158638	0.00122452	0.0025801	0.00200767	0.00410214	0.002008	0.00157499	0.00318452	0.00234174	0.00264883	0.00251938	0.00189721	0.00241889	0.00265124	0.00302362	0.00261971	0.00161409	520	20
118183	b79	b79.a1	b79.a1.a1	jgi	Trave1	e_gw1.3.1061.1	P:lignin catabolic process F:copper ion binding F:hydroquinone:oxygen oxidoreductase activity C:extracellular region	Laccase	laccase G	1												1				1	0.00301491	0.017829	0.00354791	0.00270429	0.00125228	0.000402764	0.00712852	0.0052828	0.00647641	0.00396276	0.00673445	0.00392787	0.00363109	0.00326714	0.00559345	0.00411853	0.00387859	0.00392414	0.00417695	0.00387747	0.00318538	527	20
26239	c184	c184.a1	c184.a1.a1	jgi	Trave1	fgenesh1_kg.2_#_49_#_isotig06902	P:cellular response to oxidative stress P:lignin catabolic process P:cellular oxidant detoxification F:peroxidase activity F:heme binding F:metal ion binding	Acting on a peroxide as acceptor	VP2	1													1			1	0.00130839	0	0.000933149	0.000977989	0.00181151	0.00116526	0.00147313	0.00191049	0	0.00191081	0.00374688	0.00113639	0.00143254	0.0028357	0.00269711	0.00108323	0.00129477	0.00283828	0.00258955	0.00186968	0.00138237	364	20
28895	c221	c221.a1	c221.a1.a1	jgi	Trave1	fgenesh1_kg.6_#_35_#_isotig06910	P:cellular response to oxidative stress P:lignin catabolic process P:cellular oxidant detoxification F:peroxidase activity F:heme binding F:metal ion binding	Acting on a peroxide as acceptor	VP3at	1													1			1	0.000432574	0.0063952	0.000462771	0.000970016	0.000449186	0.000577878	0.00219169	0.00047373	0.00116153	0.000947615	0.00148653	0.000563564	0.00094724	0.00187505	0.00178342	0.000537199	0.00128422	0.00187676	0.00171229	0.000618147	0.000914067	367	20
61229	b30	b30.a1	b30.a1.a1	jgi	Trave1	estExt_fgenesh1_pm.C_130277	F:monooxygenase activity F:iron ion binding F:oxidoreductase activity, acting on paired donors, with incorporation or reduction of molecular oxygen F:heme binding C:integral component of membrane	Acting on paired donors, with incorporation or reduction of molecular oxygen. The oxygen incorporated need not be derived from O(2)	CRO	1														1		1	0.00254293	0.00501264	0.00217635	0.00399163	0.00475305	0.00339711	0.00314943	0.00278486	0.00273126	0.00297101	0.0032042	0.00331297	0.00315545	0.00293938	0.00349467	0.00252638	0.00285199	0.00330982	0.00335529	0.00314932	0.00304494	938	20
68124	b29	b29.a1	b29.a1.a1	jgi	Trave1	estExt_Genemark1.C_1_t20080	F:oxidoreductase activity	Oxidoreductases	xylose dehydrogenase	1															1	1	0.0109784	0	0.00640625	0.0151067	0.0114	0.018666	0.0101134	0.00655796	0.00669973	0.00874539	0.0102892	0.0117023	0.00983467	0.00865228	0.00925812	0.00991545	0.00938269	0.00757765	0.00987654	0.00998336	0.011072	318	20
118266	a8	a8.a1	a8.a1.a1	jgi	Trave1	e_gw1.3.999.1	F:oxidoreductase activity	Oxidoreductases	glyoxal oxidase	1															1	1	0.00852788	0.00840512	0.00669034	0.0105177	0.0156445	0.0125317	0.0100818	0.00871662	0.0114494	0.0118317	0.00976866	0.0111103	0.0108933	0.00924133	0.0111336	0.00917843	0.010127	0.0104831	0.00900176	0.00974905	0.00991109	559	20
38959	b58	b58.a1	b58.a1.a1	jgi	Trave1	fgenesh1_pm.9_#_257	F:oxidoreductase activity, acting on NAD(P)H, NAD(P) as acceptor C:integral component of membrane	Acting on NADH or NADPH	xylose dehydrogenase	1															1	1	0.00471278	0	0.00168059	0.00880672	0.00598127	0.00909398	0.00176873	0.00172039	0	0.00114711	0.00179949	0.00613988	0.0057333	0.0034047	0.00323831	0.00585264	0.00414554	0.00113594	0.00207277	0.0044897	0.00442601	303	20
117805	a8	a8.a3	a8.a3.a1	jgi	Trave1	e_gw1.3.1288.1	F:oxidoreductase activity	Oxidoreductases	glyoxal oxidase precursor	1															1	1	0.00456451	0.00421762	0.00396755	0.00511779	0.0103683	0.00724109	0.00578165	0.00562363	0.00766026	0.00874931	0.0058822	0.00631838	0.00593468	0.00803786	0.00823313	0.00602279	0.00536394	0.00866405	0.00621089	0.00652267	0.00572684	557	20
116129	a8	a8.a2	a8.a2.a1	jgi	Trave1	e_gw1.3.1154.1	F:oxidoreductase activity	Oxidoreductases	glyoxal oxidase	1															1	1	0.0048848	0.00849615	0.0039962	0.00289954	0.0101448	0.00575792	0.0111615	0.00660827	0.0123449	0.00692409	0.00543095	0.00711271	0.00660674	0.00747314	0.00710792	0.00570944	0.00597137	0.00810328	0.00625574	0.00574854	0.00607178	553	20
174721	b33	b33.a1	b33.a1.a1	jgi	Trave1	estExt_Genewise1Plus.C_13_t10247	F:pyranose oxidase activity F:flavin adenine dinucleotide binding C:periplasmic space	Pyranose oxidase	glucose oxidase	1															1	1	0.00306129	0	0.00327499	0.00429046	0.0058279	0.0037488	0.00646267	0.00558758	0.00342502	0.0044708	0.00482171	0.00432066	0.00446903	0.0049761	0.0052588	0.00443534	0.00454415	0.00608745	0.00555397	0.00546822	0.00458205	623	20
130750	a8	a8.a4	a8.a4.a1	jgi	Trave1	e_gw1.10.598.1	F:oxidoreductase activity	Oxidoreductases	glyoxal oxidase precursor	1															1	1	0.00258607	0.00849615	0.003074	0.00257737	0.00477402	0.00422248	0.00485283	0.00346147	0.00694402	0.0050357	0.00345606	0.00411788	0.00251686	0.00498209	0.00533094	0.0035684	0.00312786	0.00623329	0.00398092	0.00369549	0.00303589	553	20
114667	c217	c217.a1	c217.a1.a1	jgi	Trave1	e_gw1.2.1097.1	F:lactoylglutathione lyase activity F:metal ion binding F:dioxygenase activity	Oxidoreductases Lactoylglutathione lyase	glyoxalase I	1															1	1	0.00204086	0	0.00109166	0.00343236	0.00211924	0.0040896	0.00172338	0.00223503	0.00274002	0.0022354	0.0035067	0.00265887	0.00335177	0.0022116	0.00210352	0.00253448	0.00302943	0.00221362	0.00201963	0.00291638	0.00323439	155	20
112163	a2	a2.a1	a2.a1.a1	jgi	Trave1	e_gw1.1.1465.1	P:cellulose catabolic process F:hydrolase activity, hydrolyzing O-glycosyl compounds	Glycosylases	cellobiohydrolaseI	1	1															1	0.0268215	0.0308985	0.0339109	0.0449136	0.034724	0.0404844	0.0100009	0.0102997	0.0261891	0.0297597	0.0323199	0.0276825	0.030892	0.0301978	0.0315942	0.0302806	0.0317129	0.0317366	0.0282659	0.0298658	0.0305462	456	20
63826	a5	a5.a1	a5.a1.a1	jgi	Trave1	estExt_fgenesh1_pg.C_4_t10147	P:cellulose catabolic process P:xylan catabolic process F:hydrolase activity, hydrolyzing O-glycosyl compounds F:cellulose binding C:extracellular region	Glycosylases	cellobiohydrolaseII	1	1															1	0.0125674	0.00516104	0.0156855	0.0262245	0.0152251	0.0233179	0.00766449	0.00573462	0.00937374	0.0175891	0.0149957	0.016373	0.0145243	0.0174018	0.0158318	0.0216765	0.0165822	0.018175	0.018655	0.0174599	0.0162287	455	20
125941	a2	a2.a2	a2.a2.a1	jgi	Trave1	e_gw1.7.676.1	P:cellulose catabolic process F:hydrolase activity, hydrolyzing O-glycosyl compounds	Glycosylases	cellobiohydrolaseI	1	1															1	0.0090566	0.0102995	0.0115521	0.0167938	0.0159152	0.0176828	0.00529458	0.0026703	0.0112239	0.0160244	0.0167585	0.0113453	0.0141112	0.0173637	0.0157971	0.0108145	0.01172	0.0173796	0.0158565	0.0139374	0.0121449	456	20
52416	b11	b11.a1	b11.a1.a1	jgi	Trave1	gm1.11300_g	P:pectin catabolic process P:cell wall organization F:polygalacturonase activity F:galacturan 1,4-alpha-galacturonidase activity	Galacturonan 1,4-alpha-galacturonidase Endo-polygalacturonase	PG1	1	1															1	0.0117113	0.0128253	0.015313	0.0179942	0.0135123	0.0144863	0.0109883	0.0114005	0.0174704	0.0171036	0.0149059	0.0158228	0.0151971	0.0188016	0.0178828	0.0145439	0.0150233	0.0169369	0.0188865	0.0142561	0.0151232	366	20
124366	a2	a2.a3	a2.a3.a1	jgi	Trave1	e_gw1.6.717.1	P:cellulose catabolic process F:hydrolase activity, hydrolyzing O-glycosyl compounds	Glycosylases	cellobiohydrolaseI	1	1															1	0.00799411	0.0359695	0.0171043	0.0151983	0.0079402	0.013001	0.00234801	0.00114192	0.0130659	0.0121824	0.0149303	0.0104149	0.00875266	0.0143126	0.0136132	0.00949599	0.0103186	0.0135717	0.0130702	0.0109269	0.0106495	457	20
33056	b34	b34.a1	b34.a1.a1	jgi	Trave1	fgenesh1_pm.1_#_400	P:xylan catabolic process F:GTPase activity F:GTP binding F:cellulose binding F:endo-1,4-beta-xylanase activity C:extracellular region	Acting on acid anhydrides Endo-1,4-beta-xylanase	GH5	1	1															1	0.00619061	0.0196119	0.00567665	0.0133862	0.00780586	0.0100422	0.00149359	0.00290554	0.0059367	0.00968674	0.00911741	0.00748914	0.00823046	0.00766689	0.0072922	0.00768792	0.00787653	0.00863311	0.00700137	0.00631883	0.00747503	359	20
144893	b42	b42.a1	b42.a1.a1	jgi	Trave1	estExt_Genewise1.C_3_t70138	P:xylan catabolic process F:cellulose binding F:endo-1,4-beta-xylanase activity C:extracellular region	Endo-1,4-beta-xylanase	GH10	1	1															1	0.000415632	0	0.000444647	0.00745621	0.00949507	0.0105497	0.00070195	0.000910352	0	0.00455251	0.00357079	0.00379045	0.0031855	0.00360324	0.00428393	0.00412928	0.00287915	0.00450815	0.00411307	0.00415756	0.00483047	382	20
136117	b88	b88.a1	b88.a1.a1	jgi	Trave1	e_gw1.14.279.1	P:polysaccharide catabolic process F:cellulase activity	Cellulase	endocellulase	1	1															1	0.00519795	0.0192117	0.006951	0.00874202	0.00742166	0.00781197	0.00109733	0.00355781	0.00348933	0.00711678	0.00669851	0.00677197	0.00782536	0.00844922	0.0080363	0.00645516	0.00578683	0.00563795	0.00900176	0.00649937	0.00686483	244	20
134721	b60	b60.a1	b60.a1.a1	jgi	Trave1	e_gw1.13.1089.1	P:carbohydrate metabolic process F:hydrolase activity, hydrolyzing O-glycosyl compounds	Glycosylases	laminarinase	1	1															1	0.00404285	0	0.00270317	0.00793257	0.0104953	0.00540087	0.00512089	0.0060878	0.00542784	0.00664233	0.00868325	0.00658386	0.0066397	0.00438108	0.00625046	0.00502068	0.00800155	0.00657761	0.00600117	0.00505507	0.00587324	314	20
171192	b27	b27.a1	b27.a1.a1	jgi	Trave1	estExt_Genewise1Plus.C_9_t10170	P:cellulose catabolic process F:ATP binding F:beta-glucosidase activity F:scopolin beta-glucosidase activity	Beta-glucosidase	beta-glucosidase 1A	1	1															1	0.00310105	0	0.00147446	0.00502225	0.0100182	0.00874573	0.00174576	0.00490546	0.0027756	0.00377405	0.0059204	0.004489	0.00603609	0.00448065	0.00426168	0.00556269	0.00477365	0.00448473	0.00613756	0.00590852	0.00546066	461	20
37024	a3	a3.a1	a3.a1.a1	jgi	Trave1	fgenesh1_pm.5_#_453	P:carbohydrate metabolic process F:beta-galactosidase activity C:integral component of membrane	Beta-galactosidase	GH35	1	1															1	0.0105917	0.0115139	0.00916485	0.00541387	0.0105132	0.00582628	0.00920708	0.0124523	0.0108743	0.00750675	0.00883194	0.00750831	0.00886809	0.00877716	0.00899038	0.00812422	0.00940251	0.0074336	0.00955666	0.00979357	0.00905123	1021	20
38102	b44	b44.a1	b44.a1.a1	jgi	Trave1	fgenesh1_pm.7_#_405	P:xylan catabolic process F:cellulose binding F:endo-1,4-beta-xylanase activity C:extracellular region	Endo-1,4-beta-xylanase	endo-1,4-beta-xylanase C precursor	1	1															1	0.0031679	0	0.00508357	0.00799177	0.00452315	0.00687704	0.000668773	0.00303564	0.00212658	0.00693975	0.00680404	0.0046431	0.00520275	0.00686587	0.0089792	0.00491764	0.0047024	0.00773114	0.00705362	0.00565866	0.00460217	401	20
159574	b31	b31.a1	b31.a1.a1	jgi	Trave1	estExt_Genewise1Plus.C_1_t60393	P:carbohydrate metabolic process F:raffinose alpha-galactosidase activity C:integral component of membrane	Alpha-galactosidase	GH	1	1															1	0.00947109	0.00538543	0.0105219	0.00653484	0.00718698	0.00535298	0.0110738	0.00997325	0.0127157	0.0111719	0.00813682	0.00901703	0.0083756	0.0102635	0.0105128	0.00859519	0.00937252	0.00948259	0.00793061	0.00989035	0.0076974	436	20
131501	b26	b26.a1	b26.a1.a1	jgi	Trave1	e_gw1.10.272.1	P:carbohydrate metabolic process P:protein N-linked glycosylation P:ubiquitin-dependent ERAD pathway F:mannosyl-oligosaccharide 1,2-alpha-mannosidase activity F:calcium ion binding C:oligosaccharyltransferase complex C:integral component of membrane	Mannosyl-oligosaccharide 1,2-alpha-mannosidase Alpha-mannosidase	GH47	1	1															1	0.00550921	0.00857353	0.003102	0.00942806	0.00361313	0.005423	0.00293822	0.00222282	0.00389292	0.00508157	0.00448397	0.00339986	0.00380966	0.00502747	0.00418405	0.00468117	0.00459105	0.00503205	0.00516494	0.00497219	0.0039826	548	20
162601	c115	c115.a1	c115.a1.a1	jgi	Trave1	estExt_Genewise1Plus.C_3_t20245	F:monooxygenase activity F:hydrolase activity C:extracellular region	Oxidoreductases Hydrolases	GH	1	1															1	0.00466238	0	0.00570041	0.00522753	0.00622471	0.00533872	0.00674929	0.00218827	0.00178846	0.00583636	0.00572223	0.00520648	0.00510479	0.00721778	0.00686504	0.00413576	0.00395474	0.00722436	0.00659125	0.00475895	0.00351858	238	20
49304	a4	a4.a1	a4.a1.a1	jgi	Trave1	gm1.8188_g	F:hydrolase activity	Hydrolases	GH115	1	1															1	0.00756533	0	0.00826206	0.00388775	0.00851052	0.00378997	0.00665462	0.00604122	0.00761779	0.00725066	0.0075828	0.00595481	0.00569469	0.00751507	0.0087723	0.00606769	0.00623883	0.00786382	0.00873438	0.00720722	0.00582831	1009	20
59914	a9	a9.a1	a9.a1.a1	jgi	Trave1	estExt_fgenesh1_pm.C_9_t10159	P:arabinan catabolic process P:L-arabinose metabolic process F:alpha-L-arabinofuranosidase activity	Non-reducing end alpha-L-arabinofuranosidase	GH51	1	1															1	0.00688909	0	0.00658036	0.00551725	0.00587622	0.00394422	0.00747951	0.0132029	0.00726719	0.00538984	0.0084551	0.00576978	0.00754278	0.00639895	0.0071006	0.00702759	0.00608696	0.00533732	0.00681741	0.00527383	0.00649877	646	20
66957	b62	b62.a1	b62.a1.a1	jgi	Trave1	estExt_fgenesh1_pg.C_120133	F:hydrolase activity, hydrolyzing O-glycosyl compounds	Glycosylases	GH30	1	1															1	0.00194526	0.00479315	0.00277474	0.00654316	0.00403993	0.0030318	0.0021902	0.00177528	0.00174111	0.00355114	0.00278536	0.00211193	0.00248482	0.002108	0.00267331	0.00362363	0.00288752	0.00351654	0.00320837	0.00231648	0.00376796	490	20
50621	b48	b48.a1	b48.a1.a1	jgi	Trave1	gm1.9505_g	F:hydrolase activity C:integral component of membrane	Hydrolases	D-lactonohydrolase-like	1	1															1	0.00565831	0.00557686	0.00686041	0.00549829	0.00352537	0.00453539	0.0057337	0.00454421	0.00810318	0.00908992	0.00842604	0.00589739	0.00454316	0.00735803	0.00777604	0.00468458	0.00485283	0.00818304	0.00746591	0.00646857	0.00518115	421	20
151848	b34	b34.a2	b34.a2.a1	jgi	Trave1	estExt_Genewise1.C_9_t10184	P:carbohydrate metabolic process F:hydrolase activity, hydrolyzing O-glycosyl compounds F:cellulose binding C:extracellular region C:integral component of membrane	Glycosylases	endoglucanase	1	1															1	0.0022741	0	0.00243285	0.00467455	0.00354215	0.00506331	0.00256045	0.00166031	0.00101772	0.00415146	0.00260497	0.00246895	0.00373483	0.00328581	0.00312523	0.00376551	0.00300058	0.0032888	0.00375073	0.0037913	0.00240269	419	20
133420	c156	c156.a1	c156.a1.a1	jgi	Trave1	e_gw1.12.444.1	P:'de novo' GDP-L-fucose biosynthetic process P:xylan catabolic process F:monooxygenase activity F:iron ion binding F:oxidoreductase activity, acting on paired donors, with incorporation or reduction of molecular oxygen F:hydrolase activity, acting on glycosyl bonds F:heme binding F:cellulose binding F:GDP-L-fucose synthase activity C:extracellular region	Glycosylases Acting on paired donors, with incorporation or reduction of molecular oxygen. The oxygen incorporated need not be derived from O(2) GDP-L-fucose synthase	CBM1 glycosylase	1	1				1											1	0.00252678	0.0280171	0.00337896	0.00424959	0.00393573	0.00506331	0.00320056	0.00138359	0.0050886	0.00553528	0.00434162	0.00576088	0.00276654	0.00547635	0.00390654	0.00470689	0.00375073	0.00274067	0.00375073	0.00541614	0.00400448	251	20
45192	c157	c157.a1	c157.a1.a1	jgi	Trave1	gm1.4076_g	P:carbohydrate metabolic process F:monooxygenase activity F:hydrolase activity F:cellulose binding C:extracellular region C:spliceosomal complex	Oxidoreductases Hydrolases	GH61	1	1															1	0.00130481	0	0.00488565	0.00438892	0.00203238	0.00610088	0	0	0	0.00428757	0.00336298	0.00339986	0.00285725	0.00424192	0.00268975	0.00486121	0.00258247	0.00141526	0	0.00279686	0.00344648	243	20
75494	b17	b17.a1	b17.a1.a1	jgi	Trave1	estExt_Genemark1.C_150200	P:carbohydrate metabolic process F:hydrolase activity F:carbohydrate binding	Hydrolases	GH92	1	1															1	0.00695478	0	0.00599356	0.0041155	0.00481458	0.00335506	0.00424152	0.00571235	0.00674364	0.00550169	0.00497917	0.00478209	0.00507647	0.00502441	0.00477887	0.00599785	0.00573533	0.00628624	0.00573534	0.00690164	0.0051028	823	20
67879	b14	b14.a1	b14.a1.a1	jgi	Trave1	estExt_Genemark1.C_1_t10245	P:xylan catabolic process F:xylan 1,4-beta-xylosidase activity	Xylan 1,4-beta-xylosidase	GH3	1	1															1	0.00610692	0	0.00762211	0.00342358	0.00422764	0.00353526	0.00275035	0.0042357	0.00273301	0.00267562	0.00419727	0.00530413	0.00401184	0.00529427	0.00461591	0.00480319	0.00463325	0.00441591	0.0052376	0.00465428	0.00516179	781	20
150608	b84	b84.a1	b84.a1.a1	jgi	Trave1	estExt_Genewise1.C_7_t40230	P:carbohydrate metabolic process F:cellulase activity F:cellulose binding C:extracellular region	Cellulase	endoglucanase	1	1															1	0.00164535	0	0.000880101	0.00276718	0.00341707	0.00494556	0.00208408	0.00135141	0.00331351	0.00270328	0.0028271	0.00160769	0.0027022	0.00267449	0.00254379	0.0020433	0.00203528	0.00267693	0.000814113	0.0017634	0.00173838	386	20
144865	b68	b68.a1	b68.a1.a1	jgi	Trave1	estExt_Genewise1.C_3_t70105	F:hydrolase activity C:integral component of membrane	Hydrolases	GH79	1	1															1	0.00386088	0.00439073	0.00444812	0.00332991	0.00339236	0.00396752	0.0050158	0.00325247	0.00478481	0.00585541	0.00510303	0.0046431	0.00455241	0.00643675	0.00428553	0.00405706	0.0038207	0.00450983	0.00470241	0.00424399	0.00376541	535	20
110860	b19	b19.a1	b19.a1.a1	jgi	Trave1	e_gw1.1.2477.1	P:carbohydrate metabolic process F:carbohydrate binding F:alpha-glucosidase activity C:integral component of membrane	Alpha-glucosidase	GH31	1	1															1	0.00426687	0	0.00403803	0.00368006	0.0039195	0.00306931	0.00471175	0.00431338	0.00308464	0.00431409	0.0031018	0.00406231	0.00377334	0.00462384	0.00372128	0.00468748	0.00422247	0.00462806	0.00292325	0.00445575	0.00364119	969	20
43566	b40	b40.a1	b40.a1.a1	jgi	Trave1	gm1.2450_g	P:carbohydrate metabolic process F:hydrolase activity F:carbohydrate binding	Hydrolases	GH92	1	1															1	0.00383122	0	0.00327893	0.00343649	0.00457511	0.00230317	0.00161761	0.0031468	0.00102874	0.00209821	0.00329148	0.00274526	0.00314607	0.00207587	0.00276419	0.00261683	0.00322265	0.00249332	0.00227481	0.00301114	0.00344067	830	20
40820	b17	b17.a2	b17.a2.a1	jgi	Trave1	fgenesh1_pm.15_#_67	P:carbohydrate metabolic process F:hydrolase activity F:carbohydrate binding	Hydrolases	GH92	1	1															1	0.00383584	0	0.00328288	0.00322559	0.0041823	0.00281838	0.00194347	0.00210039	0.00205996	0.00126044	0.003625	0.00199896	0.00251989	0.0016627	0.00276752	0.0023818	0.00284694	0.00249632	0.00303674	0.00301477	0.00303955	829	20
175614	c136	c136.a1	c136.a1.a1	jgi	Trave1	estExt_Genewise1Plus.C_14_t20113	P:proteolysis F:serine-type endopeptidase activity F:metal ion binding C:extracellular space	Acting on peptide bonds (peptidases)	GH131	1	1															1	0.00257584	0	0.00275566	0.00519853	0.00213981	0.00275287	0	0.000564183	0	0.0022571	0.00354074	0.00335585	0.00282026	0.00334961	0.00318591	0.00255909	0.00254904	0.00335266	0.00203923	0.0029447	0.00217719	308	20
162729	c139	c139.a1	c139.a1.a1	jgi	Trave1	estExt_Genewise1Plus.C_3_t20390	F:monooxygenase activity F:hydrolase activity C:extracellular region	Oxidoreductases Hydrolases	GH61	1	1															1	0.00208542	0	0.00371833	0.00311761	0.00288735	0.00371457	0.00234801	0.000761277	0.00186656	0.00456842	0.00358326	0.00271692	0.0022833	0.00301319	0.00429889	0.00345309	0.00275162	0.0045239	0.00687907	0.00298006	0.00220334	228	20
168018	c195	c195.a1	c195.a1.a1	jgi	Trave1	estExt_Genewise1Plus.C_6_t20304	F:hydrolase activity	Hydrolases	endoglucanase V-like	1	1															1	0.00232957	0	0.00249219	0.00348259	0.00241903	0.00311209	0	0	0	0	0.00133425	0.00101167	0	0	0	0.00192868	0.00153688	0.00168451	0.00153689	0.00110965	0.00246129	204	20
25402	c119	c119.a1	c119.a1.a1	jgi	Trave1	fgenesh1_kg.1_#_223_#_isotig01416	P:double-strand break repair via homologous recombination F:hydrolase activity, hydrolyzing O-glycosyl compounds C:integral component of membrane	Glycosylases	GH5	1	1															1	0.00187279	0.011075	0.00080141	0.00377964	0.00233366	0.00250187	0.00126516	0.00205097	0.00201149	0.00164105	0.00321791	0.0024399	0.00246059	0.00162358	0.00154423	0.00232576	0.00259462	0.00162506	0.00148264	0.00214097	0.00197869	424	20
72935	c117	c117.a1	c117.a1.a1	jgi	Trave1	estExt_Genemark1.C_8_t10021	P:carbohydrate metabolic process P:removal of superoxide radicals P:cell wall organization F:polygalacturonase activity F:superoxide dismutase activity F:metal ion binding	Superoxide dismutase Endo-polygalacturonase	rhamnogalacturonase	1	1															1	0.00180076	0.010649	0.00154117	0.00282665	0.00299186	0.00240565	0.002433	0.00197209	0.00386826	0.00236689	0.00247532	0.00234606	0.0015773	0.0023417	0.00222726	0.00178904	0.00142562	0.00234383	0.00285124	0.00257328	0.0022831	441	20
145953	b66	b66.a1	b66.a1.a1	jgi	Trave1	estExt_Genewise1.C_4_t30357	P:carbohydrate metabolic process F:hydrolase activity, hydrolyzing O-glycosyl compounds F:carbohydrate binding	Glycosylases	galactan 1,3-beta-galactosidase	1	1															1	0.00107317	0	0.00114809	0.00441194	0.00185731	0.00143366	0.0012083	0.00274231	0.000960546	0	0.00184397	0.000932097	0.00156667	0.00155061	0.00221224	0.000888491	0.00212401	0.00077601	0.00212401	0.00102237	0.00188976	444	20
30524	b57	b57.a1	b57.a1.a1	jgi	Trave1	fgenesh1_kg.9_#_230_#_isotig05488	P:polysaccharide catabolic process F:alpha-amylase activity F:metal ion binding F:starch binding	Alpha-amylase	GH	1	1															1	0.00212604	0	0.00113723	0.00387359	0.00165577	0.00213014	0.00403944	0.00320143	0.00285438	0.00174652	0.00182653	0.00242361	0.00232777	0.00230391	0.00164348	0.00264026	0.00184092	0.001153	0.00105196	0.00189881	0.00252704	598	20
36998	c112	c112.a1	c112.a1.a1	jgi	Trave1	fgenesh1_pm.5_#_427	F:monooxygenase activity F:hydrolase activity C:extracellular region C:mitochondrion C:integral component of membrane	Oxidoreductases Hydrolases	GH	1	1															1	0.00328899	0	0.00703717	0.0022126	0.0034153	0.00175751	0	0	0	0.001441	0	0.00342796	0.00144043	0.00285132	0	0.00408449	0.00325476	0.00285392	0	0.00375997	0	241	20
68557	b51	b51.a2	b51.a2.a1	jgi	Trave1	estExt_Genemark1.C_1_t30140	P:carbohydrate metabolic process P:lipid transport F:hydrolase activity, hydrolyzing O-glycosyl compounds F:lipid binding F:cellulose binding C:extracellular region	Glycosylases	GH3	1	1															1	0.00136725	0	0.0014627	0.00284697	0.00162258	0.00287025	0	0.00042781	0.00052447	0.0021394	0.00201366	0.00178128	0.00149699	0.00211663	0.00201318	0.00145538	0.00154631	0.00254227	0.00231947	0.0019538	0.00165093	814	20
70471	b43	b43.a1	b43.a1.a1	jgi	Trave1	estExt_Genemark1.C_3_t30242	P:carbohydrate metabolic process F:hydrolase activity, hydrolyzing O-glycosyl compounds	Glycosylases	GH3	1	1															1	0.00197258	0	0.00211028	0.00199052	0.0030725	0.00210815	0.00266515	0.00237628	0.00158901	0.00216061	0.00169469	0.00231292	0.00215975	0.00171009	0.00243977	0.00244968	0.00253767	0.00171164	0.00195205	0.00253693	0.00229253	806	20
154147	c134	c134.a1	c134.a1.a1	jgi	Trave1	estExt_Genewise1.C_11_t20144	P:xylan catabolic process F:endo-1,4-beta-xylanase activity	Endo-1,4-beta-xylanase	endo-beta-1,4-glucanase	1	1															1	0.00314777	0	0.00192429	0.00252095	0.00233475	0.0018022	0.00227836	0.00147739	0	0.00295527	0.00309065	0.00351511	0.00344646	0.00389842	0.0037079	0.00279222	0.00267001	0.00195098	0.00178001	0.00321296	0.00237554	353	20
62730	c158	c158.a1	c158.a1.a1	jgi	Trave1	estExt_fgenesh1_pg.C_2_t10361	F:hydrolase activity	Hydrolases	GH17	1	1															1	0.00174931	0	0.00187142	0.00245169	0.00181649	0.00233692	0.00147718	0.000957871	0	0.00191606	0.0022543	0.00170927	0.00143647	0.00189566	0.00270453	0.00217241	0.0017311	0.000948693	0.000865554	0.00187482	0.00184822	363	20
60477	b94	b94.a1	b94.a1.a1	jgi	Trave1	estExt_fgenesh1_pm.C_100376	P:carbohydrate metabolic process F:raffinose alpha-galactosidase activity C:integral component of membrane	Alpha-galactosidase	GH27	1	1															1	0.0032561	0.00534871	0.0034834	0.00121693	0.00338115	0.00193327	0.00427711	0.00435831	0.00388584	0.00396276	0.00248657	0.00329941	0.00316895	0.00392057	0.00372897	0.00314506	0.00358024	0.00313931	0.00214815	0.00361897	0.00305797	439	20
48717	b44	b44.a2	b44.a2.a1	jgi	Trave1	gm1.7601_g	P:xylan catabolic process F:cellulose binding F:endo-1,4-beta-xylanase activity C:extracellular region	Endo-1,4-beta-xylanase	endo-1,4-beta-xylanase C precursor	1	1															1	0.00156066	0	0.002087	0.00262475	0.00162059	0.00208489	0.000658938	0.00128186	0.00104765	0.00170942	0.00201119	0.00152494	0.00170875	0.00169122	0.00241286	0.00193813	0.00193052	0.00169277	0.00154442	0.00167263	0.0016489	407	20
132011	b14	b14.a2	b14.a2.a1	jgi	Trave1	e_gw1.11.1579.1	P:xylan catabolic process F:xylan 1,4-beta-xylosidase activity	Xylan 1,4-beta-xylosidase	GH3	1	1															1	0.0040609	0	0.0045616	0.00204891	0.00231927	0.00189874	0.00171459	0.00266835	0.00218083	0.0013344	0.00279104	0.00343889	0.00244543	0.00264038	0.00334846	0.00327801	0.00301398	0.00264279	0.00321491	0.00319165	0.00364694	783	20
141321	c117	c117.a2	c117.a2.a1	jgi	Trave1	estExt_Genewise1.C_2_t20384	P:carbohydrate metabolic process P:removal of superoxide radicals P:cell wall organization F:polygalacturonase activity F:superoxide dismutase activity F:metal ion binding	Superoxide dismutase Endo-polygalacturonase	rhamnogalacturonase	1	1															1	0.000721937	0.00533658	0.000386167	0.00242834	0.00224899	0.00144666	0.00121926	0.00158125	0.000969258	0.00158151	0.00124046	0.000940552	0.000790441	0.00156467	0.000744102	0.00089655	0.00178606	0.0015661	0.00142885	0.00103165	0.00152552	440	20
39560	c139	c139.a2	c139.a2.a1	jgi	Trave1	fgenesh1_pm.10_#_345	F:monooxygenase activity F:hydrolase activity C:extracellular region	Oxidoreductases Hydrolases	GH61	1	1															1	0.00134904	0	0.00288643	0.00302513	0	0.0027033	0	0	0	0.00147764	0.00115899	0.00175756	0.00147705	0.00146191	0.00139046	0.00167533	0.001335	0	0.00133501	0.00192778	0.00142532	235	20
115416	c103	c103.a1	c103.a1.a1	jgi	Trave1	e_gw1.3.1132.1	P:carbohydrate metabolic process F:hydrolase activity, acting on glycosyl bonds	Glycosylases	GH125	1	1															1	0.00157299	0	0.00134624	0.00176366	0.00163341	0.00210138	0.00159395	0.00137812	0	0.0027567	0.00216223	0.00163946	0.0013778	0.00272735	0.00259406	0.00195345	0.00186795	0.00272984	0.00186795	0.00179824	0.00199433	505	20
151588	b51	b51.a3	b51.a3.a1	jgi	Trave1	estExt_Genewise1.C_8_t30469	P:carbohydrate metabolic process F:hydrolase activity, hydrolyzing O-glycosyl compounds	Glycosylases	GH3	1	1															1	0.00226118	0	0.00145142	0.00177469	0.00211322	0.00151036	0.00076377	0.00123816	0.000607163	0.000990689	0.00116558	0.00147295	0.00148544	0.00147021	0.00186448	0.00112323	0.00156635	0.00196207	0.00134259	0.000969366	0.00191123	703	20
131837	c140	c140.a1	c140.a1.a1	jgi	Trave1	e_gw1.11.1493.1	P:pectin catabolic process P:cell wall organization F:polygalacturonase activity F:lyase activity	Lyases Endo-polygalacturonase	GH28	1	1															1	0.00116195	0	0.00124306	0.00217132	0.00160876	0.00155226	0.000654129	0.0012725	0.00208001	0.00169695	0.00133101	0.0010092	0.00169627	0.00251832	0.00159683	0.00144299	0.00114986	0.00252062	0.00229972	0.0022139	0.00204609	410	20
140830	b19	b19.a2	b19.a2.a1	jgi	Trave1	estExt_Genewise1.C_1_t90040	P:carbohydrate metabolic process F:carbohydrate binding F:alpha-glucosidase activity C:integral component of membrane	Alpha-glucosidase	GH31	1	1															1	0.00213124	0	0.00157847	0.00220576	0.0013619	0.00153307	0.00193813	0.00215447	0.00220104	0.00179569	0.00197184	0.00170868	0.00125648	0.00177657	0.00168975	0.00162875	0.00194682	0.00142255	0.00162236	0.00187418	0.00225175	970	20
161823	c214	c214.a1	c214.a1.a1	jgi	Trave1	estExt_Genewise1Plus.C_2_t50365	P:carbohydrate metabolic process P:proteolysis P:glutathione catabolic process F:hydrolase activity, hydrolyzing O-glycosyl compounds F:cellulose binding F:glutathione hydrolase activity F:hypoglycin A gamma-glutamyl transpeptidase activity F:leukotriene C4 gamma-glutamyl transferase activity C:extracellular region C:integral component of membrane	Gamma-glutamyltransferase Glycosylases Glutathione gamma-glutamate hydrolase	GH5	1	1															1	0.0014309	0	0.00153078	0.00160434	0.00148585	0.00191154	0.0012083	0.00156703	0.00192109	0.00156729	0.00245863	0.00186419	0.00156667	0.00155061	0.00221224	0.00177698	0.001416	0.00155202	0.00141601	0.00204475	0.00113385	444	20
147020	c138	c138.a1	c138.a1.a1	jgi	Trave1	estExt_Genewise1.C_5_t10234	P:sphingolipid metabolic process F:glucosylceramidase activity F:actin filament binding	Glucosylceramidase	GH	1	1															1	0.000866718	0.00427121	0.000618147	0.0025914	0.0012	0.00115785	0.00146378	0.00126557	0.00155152	0.00126578	0.000496411	0.00112917	0.000948959	0.00250461	0.0011911	0.00107635	0.000857698	0.00188017	0.0017154	0.00123854	0.000915726	550	20
170938	b51	b51.a1	b51.a1.a1	jgi	Trave1	estExt_Genewise1Plus.C_8_t30423	P:carbohydrate metabolic process P:transmembrane transport F:hydrolase activity, hydrolyzing O-glycosyl compounds F:transmembrane transporter activity C:integral component of membrane	Translocases Glycosylases	GH3	1	1															1	0.00244099	0	0.00167875	0.00195491	0.00181052	0.00116462	0.00117786	0.0017185	0.000468174	0	0.000898759	0.00113577	0.00190901	0	0.00179709	0.000866109	0.00155288	0.000756461	0.00103525	0.000996617	0.00184215	912	20
55703	b63	b63.a1	b63.a1.a1	jgi	Trave1	estExt_fgenesh1_pm.C_1_t20467	P:carbohydrate metabolic process F:hydrolase activity, acting on glycosyl bonds	Glycosylases	Six-hairpin glycosidase	1	1															1	0.00142983	0.0035231	0.00229446	0.00160314	0.00197965	0.00127341	0.00241479	0.00208781	0.00255954	0.0026102	0.00204732	0.00310466	0.0015655	0.00258241	0.00196496	0.00266348	0.00212242	0.00258476	0.00235825	0.00204322	0.00251779	667	20
112178	b65	b65.a1	b65.a1.a1	jgi	Trave1	e_gw1.1.192.1	P:carbohydrate metabolic process F:protein binding F:hydrolase activity F:cellulose binding C:extracellular region C:integral component of membrane	Hydrolases	Oligoxyloglucan reducing end-specific cellobiohydrolase	1	1															1	0.00150888	0	0.00221954	0.00148031	0.00137098	0.00176376	0.000318539	0.00041311	0	0.000826357	0.000972236	0.000737174	0.00103254	0.000817559	0.000777604	0.000702687	0.00130653	0.000409152	0.000373296	0.000808571	0.000996376	843	20
135976	c104	c104.a1	c104.a1.a1	jgi	Trave1	e_gw1.14.417.1	P:carbohydrate metabolic process F:beta-N-acetylhexosaminidase activity F:N-acetyl-beta-D-galactosaminidase activity C:integral component of membrane	Beta-N-acetylhexosaminidase	GH20	1	1															1	0.00202234	0	0.0012363	0.000971776	0.00150001	0.00192976	0.0019517	0.00158196	0.00232727	0.00126578	0.00198564	0.00150556	0.0015816	0.0012523	0.0011911	0.00179391	0.0014295	0.00125345	0.0017154	0.00165138	0.00152621	550	20
45408	c227	c227.a1	c227.a1.a1	jgi	Trave1	gm1.4292_g	P:xylan catabolic process F:cellulose binding F:endo-1,4-beta-xylanase activity C:extracellular region	Endo-1,4-beta-xylanase	CBM1 endo-1,4-beta-xylanase	1	1				1											1	0.000580975	0	0.00186459	0.00195419	0.000603287	0.00155226	0	0	0	0	0.000998257	0.000756904	0.000636103	0.00125916	0.00119762	0.000721494	0.000574929	0.00126031	0.00114986	0.00166042	0.000613826	273	20
51004	c193	c193.a1	c193.a1.a1	jgi	Trave1	gm1.9888_g	P:carbohydrate metabolic process F:monooxygenase activity F:hydrolase activity F:cellulose binding C:extracellular region	Oxidoreductases Hydrolases	GH61	1	1															1	0.000576765	0.00852693	0.00246811	0.00258671	0.000598915	0.000770504	0.000974083	0	0.00154871	0.00126349	0.000991023	0.000751419	0.00189448	0.00125004	0.00118895	0.000716266	0.00114153	0.00125117	0.00114153	0.00164839	0.000609378	275	20
143379	c219	c219.a1	c219.a1.a1	jgi	Trave1	estExt_Genewise1.C_3_t20476	P:carbohydrate metabolic process F:hydrolase activity F:cellulose binding C:extracellular region	Hydrolases	cellulose-growth-specific	1	1															1	0.00100434	0	0.00214889	0.00168911	0.00156436	0.000670849	0	0	0	0.00220014	0.00172569	0.0019627	0.00164945	0.00108836	0.00103517	0.00187088	0.000993883	0.00108935	0.000993885	0.00143519	0.00106113	316	20
39070	b41	b41.a1	b41.a1.a1	jgi	Trave1	fgenesh1_pm.9_#_368	P:carbohydrate metabolic process F:alpha-L-fucosidase activity	Alpha-L-fucosidase	GH95	1	1															1	0.00288383	0.00284231	0.00308514	0.00129335	0.00159711	0.00102734	0.00227286	0.00294765	0.00258118	0.00126349	0.00198205	0.00250473	0.00189448	0.00250007	0.00277421	0.00238755	0.0020928	0.00250235	0.00190255	0.00247259	0.00182813	827	20
61724	b90	b90.a1	b90.a1.a1	jgi	Trave1	estExt_fgenesh1_pg.C_1_t10096	P:carbohydrate metabolic process F:beta-mannosidase activity C:extracellular region C:integral component of membrane	Beta-mannosidase	beta-mannosidase	1	1															1	0.00182402	0	0.00195135	0.000929599	0.00154969	0.00132912	0.000840146	0.00163437	0.000890506	0.00145301	0.00199443	0.0012962	0.00145243	0.00143754	0.00136729	0.00123556	0.00147685	0.00107914	0.00164095	0.00118478	0.00140157	959	20
68212	c146	c146.a1	c146.a1.a1	jgi	Trave1	estExt_Genemark1.C_1_t20198	P:organic substance metabolic process F:hydrolase activity, hydrolyzing O-glycosyl compounds C:membrane	Glycosylases	GH	1	1															1	0.00182974	0	0.00156597	0.00123092	0.000380001	0.00195549	0	0.000400764	0	0	0.000628787	0.00190705	0.000801343	0	0.000754366	0.000908916	0.000724278	0	0	0.00104588	0.00154656	434	20
34683	c129	c129.a1	c129.a1.a1	jgi	Trave1	fgenesh1_pm.2_#_769	F:hydrolase activity	Hydrolases	GH55	1	1															1	0.000412937	0	0.000441763	0.000925981	0.00085759	0.00165494	0	0.000452224	0	0	0.000709526	0	0.00045212	0	0.00085123	0.000256406	0.000408639	0.000447891	0.00040864	0.000295043	0.000654429	770	20
46975	c189	c189.a1	c189.a1.a1	jgi	Trave1	gm1.5859_g	P:carbohydrate metabolic process F:hydrolase activity F:cellulose binding C:extracellular region	Hydrolases	CBM1 hydrolase	1	1				1											1	0.00145598	0	0.00207683	0.00163247	0.000503965	0.000648351	0	0.000531501	0	0	0.00083391	0.00189687	0.00159414	0.00105186	0.00100045	0.00180813	0.0019211	0.00105282	0.000960554	0.00138706	0.00153831	327	20
151427	c111	c111.a1	c111.a1.a1	jgi	Trave1	estExt_Genewise1.C_8_t30108	P:carbohydrate metabolic process F:hydrolase activity, acting on glycosyl bonds	Glycosylases	Six-hairpin glycosidase	1	1															1	0.00144278	0	0.00180075	0.000539223	0.00124849	0.000321238	0.000406113	0.00131671	0	0.000526771	0.000413176	0.000626561	0.00105313	0.00104233	0	0.000895873	0.00118981	0	0.000951848	0.00103087	0.00101624	661	20
148125	c128	c128.a1	c128.a1.a1	jgi	Trave1	estExt_Genewise1.C_6_t10018	P:organic substance metabolic process F:hydrolase activity, hydrolyzing O-glycosyl compounds	Glycosylases	GH5	1	1															1	0.00237087	0	0.00144936	0.00113925	0.000351703	0.000452466	0.000572015	0.00037092	0	0.000741963	0.00116392	0.000882518	0.0011125	0.000734063	0.000698189	0.000841231	0.000670343	0.00146947	0.000670344	0.000483996	0.000715695	469	20
58222	c152	c152.a1	c152.a1.a1	jgi	Trave1	estExt_fgenesh1_pm.C_5_t10200	P:arabinan catabolic process F:arabinan endo-1,5-alpha-L-arabinosidase activity	Arabinan endo-1,5-alpha-L-arabinosidase	GH43	1	1															1	0.00286824	0	0.00102282	0.00107197	0	0	0	0.00104704	0	0	0	0.000622798	0.0010468	0	0	0.000593662	0.000946129	0	0	0.000683117	0.00151521	332	20
38130	c114	c114.a1	c114.a1.a1	jgi	Trave1	fgenesh1_pm.7_#_433	P:cyanate metabolic process F:DNA binding F:cyanate hydratase activity	Carbon-nitrogen lyases Cyanase	Cyanase	1		1														1	0.000970653	0	0	0	0.00604758	0	0.00163931	0.00425201	0	0	0	0.00126458	0.00212551	0	0	0.00361627	0.0019211	0	0	0	0.00102554	163	20
68175	c169	c169.a1	c169.a1.a1	jgi	Trave1	estExt_Genemark1.C_1_t20147	P:cell wall modification P:pectin catabolic process F:lyase activity F:pectinesterase activity F:aspartyl esterase activity C:extracellular region	Pectinesterase Lyases	pectin lyase-like protein	1		1														1	0	0	0.00109166	0.00228824	0.00211924	0.0013632	0.00172338	0.00167627	0.00137001	0	0.00175335	0	0.00111726	0	0	0	0.00100981	0	0	0.00145819	0.00107813	311	20
111754	b92	b92.a1	b92.a1.a1	jgi	Trave1	e_gw1.1.4181.1	P:carbohydrate metabolic process F:lyase activity F:carbohydrate binding C:extracellular region	Lyases	PL8	1		1														1	0	0	0.000225562	0.00260041	0.000875764	0.00140834	0.00142435	0.00138542	0.000566149	0	0	0.000549382	0.00115425	0	0.000434634	0.00104736	0.00104325	0.000457383	0.0008346	0.000602591	0.0013366	754	20
112899	b37	b37.a1	b37.a1.a1	jgi	Trave1	e_gw1.2.1846.1	P:carbohydrate metabolic process F:cellulose binding C:extracellular region	NA	CE15	1				1												1	0.00958457	0.0123216	0.0111453	0.00607403	0.00649086	0.00779379	0.0056303	0.00821462	0.00783272	0.00821597	0.0078763	0.00760074	0.00775646	0.00722534	0.00773126	0.00879769	0.00783529	0.00542394	0.00742292	0.00833689	0.00836539	381	20
70662	b54	b54.a1	b54.a1.a1	jgi	Trave1	estExt_Genemark1.C_4_t10231	F:hydrolase activity, acting on ester bonds	Acting on ester bonds	CE16	1				1												1	0.00936395	0.00769096	0.00779149	0.00641605	0.00540198	0.00694965	0.00527151	0.00455771	0.00558749	0.0113962	0.0098325	0.00745525	0.00569582	0.0112748	0.00857906	0.00839856	0.00566286	0.0112851	0.00720729	0.00669053	0.00659562	305	20
174308	b12	b12.a1	b12.a1.a1	jgi	Trave1	estExt_Genewise1Plus.C_12_t20231	F:hydrolase activity	Hydrolases	acetylcholine esterase (CE)	1				1												1	0.00963885	0.00863645	0.0115616	0.00622234	0.00576277	0.00624321	0.00789275	0.0079969	0.0133331	0.0115174	0.00953564	0.00913284	0.00831486	0.00886264	0.0102358	0.00834285	0.00809331	0.010138	0.0104057	0.0104348	0.00771506	544	20
109109	b24	b24.a1	b24.a1.a1	jgi	Trave1	e_gw1.1.2102.1	F:hydrolase activity	Hydrolases	carboxylesterase	1				1												1	0.00900452	0	0.00997715	0.00468743	0.00634487	0.00558499	0.00488813	0.0052828	0.00690817	0.00915837	0.00718342	0.00879843	0.00598579	0.00906086	0.00795513	0.00798745	0.00700135	0.00697625	0.00827434	0.00781237	0.00611594	494	20
51358	b81	b81.a1	b81.a1.a1	jgi	Trave1	gm1.10242_g	F:feruloyl esterase activity F:metal ion binding C:membrane	Feruloyl esterase Carboxylesterase	feruloyl esterase-like protein	1				1												1	0.00379017	0	0.00467856	0.00359581	0.00333023	0.00350537	0.00295436	0.0031929	0.00234859	0.00319343	0.0035067	0.00341854	0.0038306	0.00315943	0.00300503	0.00506896	0.00461628	0.00379477	0.00230814	0.00458289	0.00308037	545	20
130597	b21	b21.a1	b21.a1.a1	jgi	Trave1	e_gw1.10.798.1	F:cholinesterase activity	Cholinesterase Carboxylesterase	CE	1				1												1	0.00559369	0	0.0067322	0.00287454	0.00411436	0.00311361	0.00393626	0.00408392	0.00375499	0.00459517	0.00440519	0.00546566	0.00408298	0.00555653	0.00528498	0.00520997	0.00484354	0.0035392	0.00415162	0.0046628	0.00517123	682	20
175476	c183	c183.a1	c183.a1.a1	jgi	Trave1	estExt_Genewise1Plus.C_14_t10418	P:cell wall modification P:pectin catabolic process F:lyase activity F:pectinesterase activity F:aspartyl esterase activity	Pectinesterase Lyases	CE8	1				1												1	0.00246166	0	0.00175567	0.00138002	0.00213016	0.00219236	0.00277162	0.00224655	0.00330497	0.00359508	0.00352477	0.00267257	0.00224603	0.0035568	0.00338298	0.00203803	0.00162403	0.00356004	0.00324806	0.00234513	0.0017339	387	20
141077	c185	c185.a1	c185.a1.a1	jgi	Trave1	estExt_Genewise1.C_2_t10400	P:xylan catabolic process F:cellulose binding F:carboxylic ester hydrolase activity C:extracellular region	Carboxylesterase	putative acetylxylan esterase A	1				1												1	0.000860471	0	0.00184108	0.00192954	0.00134027	0.00229902	0	0.000471169	0	0.00188499	0.0014785	0.00224207	0.00188424	0.00186492	0.00177378	0.00213718	0.00127727	0.000933309	0.00170304	0.00184442	0.00136369	369	20
41392	b24	b24.a2	b24.a2.a1	jgi	Trave1	gm1.276_g	F:hydrolase activity	Hydrolases	CE	1				1												1	0.00319536	0	0.00248613	0.00195419	0.00120657	0.00194032	0.00147179	0.0012725	0.00312002	0.00318177	0.00149738	0.00264916	0.00190831	0.00251832	0.00179644	0.00216448	0.00172479	0.00126031	0.00229972	0.00249063	0.00153457	547	20
43877	c262	c262.a1	c262.a1.a1	jgi	Trave1	gm1.2761_g	P:xylan catabolic process F:cellulose binding F:carboxylic ester hydrolase activity C:extracellular region	Carboxylesterase	CE1	1				1												1	0.00133397	0	0.000951395	0.00149567	0.000923467	0.00178206	0.000750969	0.000486962	0	0.000974085	0.000764029	0.00115861	0.00146055	0.000963715	0.000916617	0.00165661	0.00132009	0.000964593	0.00088006	0.00127083	0.0014094	357	20
171483	c166	c166.a1	c166.a1.a1	jgi	Trave1	estExt_Genewise1Plus.C_9_t20086	P:proteolysis P:phosphorylation P:cellular macromolecule metabolic process F:nucleotide binding F:metallocarboxypeptidase activity F:protein kinase activity F:zinc ion binding C:integral component of membrane	Transferring phosphorus-containing groups Acting on peptide bonds (peptidases)	esterase-like activity of phytase-domain-containing protein	1				1												1	0	0	0.000335235	0.000702689	0.00162697	0.00125586	0.000529226	0.000343174	0	0.000686462	0.00053843	0.000816502	0.00068619	0.000679153	0.000645963	0.00116746	0.000620199	0.000679772	0.0006202	0.000895582	0.000331079	507	20
69240	b81	b81.a2	b81.a2.a1	jgi	Trave1	estExt_Genemark1.C_2_t20148	F:feruloyl esterase activity F:metal ion binding C:membrane	Feruloyl esterase Carboxylesterase	feruloyl esterase-like protein	1				1												1	0.000876259	0	0.000624953	0.00130997	0.000909911	0.000780401	0.000493297	0.000959628	0	0	0.00100375	0.00076107	0.000959406	0.000633046	0.000602108	0.000725465	0.00086714	0.000633623	0.000578095	0.000417391	0.000925807	544	20
39742	c202	c202.a1	c202.a1.a1	jgi	Trave1	fgenesh1_pm.11_#_121	P:carbohydrate metabolic process F:hydrolase activity, acting on ester bonds F:cellulose binding C:extracellular region	Acting on ester bonds	CE16	1				1												1	0.000449681	0	0.00240536	0.00100838	0.000466951	0.000600732	0	0	0.00120747	0	0	0	0	0	0	0	0.000890003	0	0	0.000642593	0.000475108	353	20
138138	b18	b18.a1	b18.a1.a1	jgi	Trave1	estExt_Genewise1.C_1_t10292	F:hydrolase activity	Hydrolases	extracellular GDSL-like lipase/acylhydrolase	1						1										1	0.0134636	0.0117086	0.0122853	0.0115437	0.0111023	0.0116381	0.00936283	0.00867326	0.0106329	0.0138795	0.0115669	0.0123816	0.00997194	0.01459	0.0122444	0.0113106	0.0105804	0.0137443	0.011756	0.0130149	0.0100411	401	20
168624	b25	b25.a1	b25.a1.a1	jgi	Trave1	estExt_Genewise1Plus.C_6_t40123	F:hydrolase activity, acting on ester bonds	Acting on ester bonds	GDSL lipase/acylhydrolase	1						1										1	0.0109441	0.0294179	0.0164978	0.00669311	0.0139472	0.00531648	0.00588102	0.00926141	0.0120218	0.00871806	0.0111118	0.00907338	0.00925927	0.0097034	0.0112801	0.00926669	0.0108302	0.00863311	0.0118148	0.010663	0.00946059	319	20
72294	b10	b10.a1	b10.a1.a1	jgi	Trave1	estExt_Genemark1.C_6_t20231	F:hydrolase activity	Hydrolases	carotenoid ester lipase precursor	1						1										1	0.0120418	0	0.012254	0.00625678	0.0106744	0.0078472	0.00694438	0.00611129	0.0102523	0.00836419	0.00908377	0.00956603	0.0093256	0.00954824	0.00787073	0.0109422	0.0104633	0.00955695	0.00697553	0.0104925	0.0102402	541	20
54134	b38	b38.a1	b38.a1.a1	jgi	Trave1	gm1.13018_g	P:phospholipid biosynthetic process F:phosphatidylserine decarboxylase activity	Phosphatidylserine decarboxylase	phosphatidylserine decarboxylase-like protein	1						1										1	0.00417224	0	0.00343346	0.00683705	0.00833168	0.00728872	0.00487827	0.00316329	0.00258534	0.00703069	0.00661748	0.00459941	0.00421675	0.00695584	0.0072775	0.00677564	0.00444643	0.00626597	0.00698725	0.00596212	0.00474725	495	20
47993	b10	b10.a2	b10.a2.a1	jgi	Trave1	gm1.6877_g	F:hydrolase activity	Hydrolases	carotenoid ester lipase precursor	1						1										1	0.00646147	0	0.00565571	0.00493956	0.00487972	0.00549304	0.00396822	0.00257317	0.00630912	0.0038604	0.00403723	0.00497434	0.00450201	0.00445585	0.00484353	0.00401214	0.00523164	0.00573417	0.00406906	0.00461671	0.00496497	541	20
173225	b64	b64.a1	b64.a1.a1	jgi	Trave1	estExt_Genewise1Plus.C_11_t10166	C:integral component of membrane	NA	phosphoglycerate mutase-like protein	1						1										1	0.0028363	0	0.00113786	0.00596268	0.00331337	0.0033154	0.00299384	0.00116481	0.000951988	0.00232999	0.00121836	0.00184759	0.00271725	0.000768396	0.00146169	0.00220144	0.00280678	0.00153819	0.000701696	0.00253316	0.00187292	448	20
48030	b10	b10.a3	b10.a3.a1	jgi	Trave1	gm1.6914_g	F:hydrolase activity	Hydrolases	carotenoid ester lipase precursor	1						1										1	0.00495638	0	0.00436666	0.00294203	0.00423848	0.00467383	0.00393915	0.00542793	0.00469717	0.00510949	0.00500957	0.0049379	0.00446903	0.00568698	0.00480804	0.00470689	0.00346221	0.00442723	0.00519332	0.00374964	0.00400448	545	20
31157	b45	b45.a1	b45.a1.a1	jgi	Trave1	fgenesh1_kg.11_#_30_#_isotig04635	P:ceramide catabolic process F:N-acylsphingosine amidohydrolase activity F:ceramidase activity C:integral component of membrane	Ceramidase	Neutral/alkaline nonlysosomal ceramidase	1						1										1	0.00263119	0	0.00140744	0.00393351	0.00409836	0.00380795	0.00222187	0.00144076	0.00353258	0.002882	0.00301402	0.00257097	0.00264079	0.00190088	0.00271198	0.00299529	0.00260381	0.00285392	0.00260381	0.00281997	0.00231664	725	20
112170	c215	c215.a1	c215.a1.a1	jgi	Trave1	e_gw1.1.1491.1	P:protein phosphorylation P:lipid metabolic process F:protein kinase activity F:ATP binding	Transferring phosphorus-containing groups	TG lipase	1						1										1	0.00294791	0	0.00252296	0.00198314	0.0024489	0.00315051	0.00199146	0.00193703	0.00158312	0.00258313	0.00202609	0.00230435	0.00258211	0.00255563	0.0036461	0.00292873	0.00233379	0.00255796	0.00350068	0.00252753	0.0031146	269	20
138540	b75	b75.a1	b75.a1.a1	jgi	Trave1	estExt_Genewise1.C_1_t20386	P:sphingomyelin catabolic process F:sphingomyelin phosphodiesterase activity F:hydrolase activity, acting on glycosyl bonds F:metal ion binding	Glycosylases Sphingomyelin phosphodiesterase Acting on ester bonds	sphingomyelin phosphodiesterase	1						1										1	0.00208846	0	0.00173775	0.00182125	0.00144578	0.00154999	0.00078381	0.000762387	0.00124619	0.00152502	0.000797441	0.00181392	0.00203256	0.00201172	0.00143505	0.00144088	0.00206673	0.00100678	0.000918547	0.0013264	0.00220655	685	20
60827	c168	c168.a1	c168.a1.a1	jgi	Trave1	estExt_fgenesh1_pm.C_120112	F:copper ion binding F:oxidoreductase activity F:hydrolase activity, acting on ester bonds C:extracellular region C:integral component of membrane	Acting on ester bonds Oxidoreductases	phosphoesterase family-domain-containing protein	1						1										1	0.000342338	0	0.000366236	0.0011515	0.00142194	0.000914663	0.000578165	0.000374909	0.000919232	0.000749941	0.00058822	0.000446003	0.000374822	0.000741957	0.000705697	0.000425138	0.000677551	0.000742633	0.000677552	0.0004892	0.00072339	464	20
68145	c159	c159.a1	c159.a1.a1	jgi	Trave1	estExt_Genemark1.C_1_t20110	NA	NA	phosphoglycerate mutase-like protein	1						1										1	0.00144191	0	0.00154257	0.000646677	0.000898373	0.00115576	0.000974083	0.000947459	0.00154871	0.00126349	0.00148653	0.000751419	0.000631493	0.00187505	0.00178342	0.0010744	0.000856144	0.00187676	0.00171229	0.000824195	0.000914067	551	20
29244	c182	c182.a1	c182.a1.a1	jgi	Trave1	fgenesh1_kg.6_#_384_#_isotig02944	F:alanine-glyoxylate transaminase activity	Alanine--glyoxylate transaminase	PLP-dependent transferase	1						1										1	0	0	0	0	0.00254962	0	0	0	0	0	0	0	0	0	0	0	0	0	0	0	0	388	20
147958	b23	b23.a1	b23.a1.a1	jgi	Trave1	estExt_Genewise1.C_5_t40227	P:proteolysis F:serine-type endopeptidase activity F:metal ion binding C:extracellular space	Acting on peptide bonds (peptidases)	subtilisin-like protein	1							1									1	0.00616381	0.00396201	0.00602069	0.01262	0.00834851	0.0132464	0.00678906	0.0052828	0.0043176	0.0093932	0.00966998	0.0101252	0.00821579	0.0104548	0.0104963	0.00931869	0.00742568	0.00813896	0.0079561	0.00804215	0.00849436	593	20
39578	b28	b28.a1	b28.a1.a1	jgi	Trave1	fgenesh1_pm.10_#_363	P:proteolysis F:metalloexopeptidase activity F:metal ion binding C:extracellular region	Acting on peptide bonds (peptidases)	Zn-dependent exopeptidase	1							1									1	0.0102043	0	0.00836943	0.00915297	0.00918336	0.0086336	0.00689351	0.0070776	0.00913339	0.011177	0.0105201	0.0106355	0.00856564	0.0103208	0.0119199	0.00887067	0.0090883	0.011806	0.00875171	0.0106934	0.00898442	467	20
133552	b20	b20.a1	b20.a1.a1	jgi	Trave1	e_gw1.12.147.1	F:zinc ion binding F:oxidoreductase activity C:integral component of membrane	Oxidoreductases	amidase signature enzyme	1							1									1	0.00342338	0	0.00244157	0.00735682	0.00770218	0.00952774	0.00578165	0.00374909	0.00612821	0.00562456	0.00637239	0.00669005	0.00499763	0.00680127	0.00705697	0.00566851	0.00536394	0.00742633	0.00734014	0.00652267	0.00693249	557	20
144202	b35	b35.a1	b35.a1.a1	jgi	Trave1	estExt_Genewise1.C_3_t50086	P:pexophagy P:vacuolar protein processing P:cellular response to starvation P:lysosomal microautophagy P:proteolysis involved in cellular protein catabolic process F:aspartic-type endopeptidase activity F:transferase activity F:oligosaccharide binding F:disordered domain specific binding C:fungal-type vacuole C:protein-containing complex	Acting on peptide bonds (peptidases) Transferases	endopeptidase	1							1									1	0.00650524	0	0.00204687	0.00900996	0.00675507	0.005112	0.0058164	0.00419069	0.00411003	0.0033531	0.00460254	0.00448684	0.00544663	0.00414675	0.00315528	0.00475215	0.00416547	0.00166021	0.0037868	0.0049214	0.00566018	415	20
40186	b80	b80.a1	b80.a1.a1	jgi	Trave1	fgenesh1_pm.12_#_249	P:proteolysis F:aspartic-type endopeptidase activity C:integral component of membrane	Acting on peptide bonds (peptidases)	aspartic peptidase A1	1							1									1	0.00340305	0.0167703	0.0032361	0.00635925	0.00392638	0.00606155	0.00319296	0.00165637	0.00304591	0.00828319	0.00584727	0.00492617	0.00413996	0.00737551	0.00623561	0.00563485	0.00374182	0.00738223	0.00673528	0.00540328	0.00399497	420	20
159926	b15	b15.a1	b15.a1.a1	jgi	Trave1	estExt_Genewise1Plus.C_1_t70416	P:proteolysis F:serine-type carboxypeptidase activity	Acting on peptide bonds (peptidases) Acting on peptide bonds (peptidases)	carboxypeptidase	1							1									1	0.00694864	0.00466951	0.0084474	0.00460373	0.00655954	0.00379749	0.00586769	0.00726385	0.0059367	0.00622719	0.00759784	0.00658386	0.00553309	0.00752998	0.00846416	0.00549137	0.00625121	0.00685167	0.0056261	0.00722152	0.00667414	503	20
175022	b49	b49.a1	b49.a1.a1	jgi	Trave1	estExt_Genewise1Plus.C_13_t20247	P:proteolysis F:metalloendopeptidase activity F:zinc ion binding C:extracellular space	Acting on peptide bonds (peptidases)	Fungalysin metallopeptidase-domain-containing protein	1							1									1	0.00291843	0	0.00227066	0.00475954	0.00495902	0.00496205	0.0040327	0.0031961	0.00284962	0.00348722	0.00501458	0.00311087	0.00348584	0.00402512	0.00437532	0.00296534	0.00288806	0.00460432	0.00525103	0.00303304	0.00280314	599	20
161547	b20	b20.a2	b20.a2.a1	jgi	Trave1	estExt_Genewise1Plus.C_2_t40498	C:integral component of membrane	NA	amidase signature enzyme	1							1									1	0.00314373	0	0.00214021	0.00448611	0.003858	0.00572691	0.00579203	0.00375582	0.00460441	0.00500858	0.00491064	0.0040957	0.00438077	0.00433585	0.00589136	0.00461393	0.00339383	0.0043398	0.00395948	0.00326719	0.00332149	556	20
113847	b87	b87.a1	b87.a1.a1	jgi	Trave1	e_gw1.2.1539.1	P:proteolysis F:serine-type endopeptidase activity F:metal ion binding C:extracellular space C:membrane	Acting on peptide bonds (peptidases)	family S53 protease	1							1									1	0.00142386	0	0.0018279	0.00478935	0.00354849	0.00570642	0.00240471	0.000935595	0.000764656	0.00311916	0.00342515	0.00445206	0.00311793	0.00246876	0.0041092	0.00459742	0.00281808	0.00308877	0.0033817	0.00366243	0.00361048	558	20
154838	b39	b39.a1	b39.a1.a1	jgi	Trave1	estExt_Genewise1.C_12_t20026	P:proteolysis F:serine-type peptidase activity	Acting on peptide bonds (peptidases)	Peptidase S41 family protein ustP	1							1									1	0.00456192	0.00709935	0.00513724	0.0053841	0.0044878	0.00416979	0.0028385	0.00289239	0.00322355	0.00368184	0.00412553	0.0040665	0.00368038	0.00416301	0.00395957	0.00477078	0.00403924	0.00364596	0.00285124	0.00446035	0.00507355	662	20
74521	b47	b47.a1	b47.a1.a1	jgi	Trave1	estExt_Genemark1.C_11_t20129	F:catalytic activity	NA	amidase signature enzyme	1							1									1	0.000961856	0	0	0.00431379	0.00424488	0.0051398	0.00203056	0.00131671	0.000645684	0.00210708	0.00206588	0.00250624	0.00184297	0.00156349	0.00247847	0.00149312	0.00237961	0.00208655	0.00190369	0.00240536	0.00254061	661	20
45345	b69	b69.a1	b69.a1.a1	jgi	Trave1	gm1.4229_g	NA	NA	peptide N-acetyl-beta-D-glucosaminyl asparaginase amidase A-domain-containing protein	1							1									1	0.00246589	0	0.00234492	0.00399359	0.00341413	0.00512432	0.00323912	0.0027005	0.00514991	0.00600211	0.00612012	0.00392652	0.00359984	0.00534439	0.0039536	0.00272206	0.00244023	0.00356617	0.00596502	0.00352375	0.00260533	580	20
48950	b74	b74.a1	b74.a1.a1	jgi	Trave1	gm1.7834_g	F:hydrolase activity, acting on carbon-nitrogen (but not peptide) bonds, in linear amides	Acting on carbon-nitrogen bonds, other than peptide bonds	Acetamidase/Formamidase	1							1									1	0.00113977	0	0	0.00298182	0.00591768	0.00304524	0.00577475	0.00332854	0	0	0.00195839	0.00395974	0.00374375	0.00164682	0.00234952	0.00330269	0.00375968	0.00164833	0.00451162	0.00217163	0.00321123	418	20
37357	b46	b46.a1	b46.a1.a1	jgi	Trave1	fgenesh1_pm.6_#_209	P:polysaccharide catabolic process F:glucan 1,4-alpha-glucosidase activity F:starch binding	Glucan 1,4-alpha-glucosidase	glucoamylase	1							1									1	0.00273988	0	0.00234492	0.003072	0.00483668	0.00292818	0.00370185	0.00300056	0.00588561	0.00360127	0.00423701	0.00356956	0.00329985	0.0029691	0.002824	0.00272206	0.00352478	0.00297181	0.00271137	0.0027407	0.00289481	580	20
36519	b49	b49.a2	b49.a2.a1	jgi	Trave1	fgenesh1_pm.4_#_808	P:proteolysis F:metalloendopeptidase activity F:zinc ion binding C:extracellular space	Acting on peptide bonds (peptidases)	Fungalysin metallopeptidase-domain-containing protein	1							1									1	0.0029233	0	0.00255876	0.00357562	0.00303557	0.00319521	0.00403944	0.00320143	0.00285438	0.00349305	0.00456632	0.00311607	0.00320069	0.00345586	0.00328697	0.00297029	0.0023669	0.00403551	0.00420783	0.00265834	0.00224625	598	20
174508	b55	b55.a1	b55.a1.a1	jgi	Trave1	estExt_Genewise1Plus.C_12_t30127	P:proteolysis F:serine-type endopeptidase activity F:metal ion binding C:extracellular space	Acting on peptide bonds (peptidases)	subtilisin-like protein	1							1									1	0.00377221	0	0.00403554	0.0031016	0.00313366	0.00335954	0.00297303	0.00247866	0.00472686	0.00385633	0.00302473	0.00360396	0.00247809	0.00381527	0.00362882	0.00374766	0.00298636	0.00436429	0.00348409	0.00251555	0.0029227	632	20
69742	b70	b70.a1	b70.a1.a1	jgi	Trave1	estExt_Genemark1.C_3_t10234	P:proteolysis F:serine-type endopeptidase activity F:metal ion binding C:extracellular space	Acting on peptide bonds (peptidases)	tripeptidyl peptidase A	1							1									1	0.0036356	0.00383921	0.00361157	0.00262047	0.00242692	0.00346915	0.00263145	0.00199075	0.00418378	0.00398215	0.00267722	0.00270658	0.00227461	0.00337693	0.00160595	0.00225746	0.00231285	0.00394335	0.0030838	0.0037109	0.00329243	612	20
172050	b71	b71.a1	b71.a1.a1	jgi	Trave1	estExt_Genewise1Plus.C_9_t30466	P:carbohydrate metabolic process P:proteolysis F:serine-type carboxypeptidase activity	Acting on peptide bonds (peptidases) Acting on peptide bonds (peptidases)	serine carboxypeptidase	1							1									1	0.00319653	0	0.0020518	0.000358399	0.00497893	0.00256216	0.00539853	0.00490091	0.00343327	0.00280098	0.00384469	0.00249869	0.00384983	0.00277116	0.0039536	0.00317573	0.00379592	0.00277369	0.00379592	0.00319748	0.00303955	497	20
141168	b50	b50.a1	b50.a1.a1	jgi	Trave1	estExt_Genewise1.C_2_t20063	P:proteolysis F:serine-type endopeptidase activity C:cell wall C:membrane	Acting on peptide bonds (peptidases)	subtilisin-like protease	1							1									1	0.00194368	0	0.00103968	0.00326892	0.00161466	0.00285623	0.00295436	0.0010643	0.00104382	0.00212895	0.00267177	0.0020258	0.00170249	0.00210629	0.00200335	0.00193103	0.00192345	0.00168657	0.00115407	0.00194426	0.00143751	818	20
136392	c121	c121.a1	c121.a1.a1	jgi	Trave1	e_gw1.15.283.1	P:proteolysis F:aspartic-type endopeptidase activity	Acting on peptide bonds (peptidases)	acid protease	1							1									1	0.00151969	0	0.00243866	0.00255584	0.00157805	0.00304524	0.00128328	0.000832136	0.00102015	0.000832273	0.00195839	0.000989936	0.00166389	0.000823412	0.000783172	0.00141544	0.00187984	0.00164833	0.000751937	0.00108581	0.00200702	418	20
60488	b89	b89.a1	b89.a1.a1	jgi	Trave1	estExt_fgenesh1_pm.C_100389	P:carbohydrate metabolic process F:beta-N-acetylhexosaminidase activity F:N-acetyl-beta-D-galactosaminidase activity	Beta-N-acetylhexosaminidase	N-acetylhexosaminidase	1							1									1	0.00308829	0	0.00330387	0.00220349	0.00233228	0.0018753	0.00237078	0.00215225	0.0022616	0.00307515	0.00337682	0.00292616	0.00245915	0.00304242	0.00405122	0.00209195	0.00250048	0.00304519	0.00277832	0.00320957	0.00296628	566	20
70376	c120	c120.a2	c120.a2.a1	jgi	Trave1	estExt_Genemark1.C_3_t30099	P:proteolysis F:serine-type carboxypeptidase activity	Acting on peptide bonds (peptidases) Acting on peptide bonds (peptidases)	carboxypeptidase	1							1									1	0.000934562	0.00460555	0.000999802	0.00244497	0.00161742	0.00208081	0.00105224	0.000682319	0.000836483	0.00272973	0.00160581	0.00121756	0.00238756	0.0020255	0.00192651	0.00193434	0.00184967	0.00337891	0.00184968	0.000890325	0.00164568	510	20
47584	c137	c137.a1	c137.a1.a1	jgi	Trave1	gm1.6468_g	P:protein phosphorylation P:proteolysis P:tRNA methylation P:RNA (guanine-N7)-methylation F:carboxypeptidase activity F:protein kinase activity F:ATP binding F:serine-type peptidase activity C:nucleus	Transferring phosphorus-containing groups Acting on peptide bonds (peptidases)	serine carboxypeptidase S28-domain-containing protein	1							1									1	0.000892638	0	0.000954951	0.00200168	0.00154487	0.00238496	0.00150755	0.00162928	0.00159792	0.00195545	0.000511257	0.00116294	0.0016289	0.00128976	0.000613363	0.00184756	0.0011778	0.00129093	0.0011778	0.00170077	0.00188622	534	20
45058	c120	c120.a1	c120.a1.a1	jgi	Trave1	gm1.3942_g	P:tRNA wobble uridine modification P:proteolysis F:serine-type carboxypeptidase activity F:flavin adenine dinucleotide binding	Acting on peptide bonds (peptidases) Acting on peptide bonds (peptidases)	carboxypeptidase	1							1									1	0.000940082	0.00463274	0.000670471	0.00210807	0.00227776	0.00125586	0.00105845	0.000343174	0.000841423	0.00205938	0.00107686	0.00163301	0.00137238	0.00135831	0.00129192	0.00194576	0.0015505	0.00271909	0.0012404	0.00134337	0.000662159	507	20
27303	c109	c109.a1	c109.a1.a1	jgi	Trave1	fgenesh1_kg.3_#_452_#_isotig06758	P:proteolysis F:aspartic-type endopeptidase activity	Acting on peptide bonds (peptidases)	acid protease	1							1									1	0.0028572	0	0.00218333	0.00228824	0.00169539	0.00163584	0.0013787	0.00134102	0	0	0.00140268	0.00106355	0.00223451	0	0	0.00152069	0.00282747	0.000885447	0.00080785	0.00233311	0.00258751	389	20
114132	c135	c135.a1	c135.a1.a1	jgi	Trave1	e_gw1.2.351.1	P:proteolysis F:serine-type endopeptidase activity F:metal ion binding C:extracellular space C:integral component of membrane	Acting on peptide bonds (peptidases)	family S53 protease	1							1									1	0.000879487	0	0.000940882	0.00230088	0.00121768	0.00195819	0.00148534	0.000642109	0.000787187	0.00192664	0.00251862	0.00190968	0.0016049	0.00317689	0.00302163	0.00145627	0.00116045	0.00254383	0.00348134	0.00125678	0.000929217	542	20
27131	c108	c108.a1	c108.a1.a1	jgi	Trave1	fgenesh1_kg.3_#_280_#_isotig05719	P:proteolysis F:serine-type peptidase activity	Acting on peptide bonds (peptidases)	peptidase S28	1							1									1	0.00180894	0	0.00161269	0.00169018	0.00156535	0.00120829	0.00101836	0.00066035	0.0016191	0.00132092	0.0015541	0.00117836	0.0013204	0.00130685	0.00124299	0.00112323	0.00119341	0.00130805	0.00119341	0.00129249	0.00127415	527	20
69055	c175	c175.a1	c175.a1.a1	jgi	Trave1	estExt_Genemark1.C_2_t10356	P:proteolysis F:aspartic-type endopeptidase activity	Acting on peptide bonds (peptidases)	acid protease	1							1									1	0.000758034	0	0	0.00297472	0.000787145	0	0.000640112	0.000415077	0	0	0	0	0.000829963	0	0	0	0.000750145	0	0	0	0.000800897	419	20
42042	c228	c228.a1	c228.a1.a1	jgi	Trave1	gm1.926_g	P:proteolysis F:serine-type endopeptidase activity C:cellular anatomical entity	Acting on peptide bonds (peptidases)	serine protease	1							1									1	0	0	0	0.00133528	0.00123666	0.00106065	0	0	0	0	0.000682101	0.000517186	0.00130393	0	0.000818327	0.000492991	0.00117853	0	0	0.000567277	0.000838844	400	20
69348	c188	c188.a1	c188.a1.a1	jgi	Trave1	estExt_Genemark1.C_2_t20327	P:proteolysis F:aspartic-type endopeptidase activity	Acting on peptide bonds (peptidases)	acid protease	1							1									1	0.000810113	0	0.000866665	0.00136246	0.000841224	0.00108223	0.00136818	0.000443594	0.00108764	0.000887334	0.00139197	0.00105543	0.000886983	0.00175578	0.00166997	0.00100605	0.00120252	0	0.00160337	0.00115765	0.00085592	392	20
32193	c224	c224.a1	c224.a1.a1	jgi	Trave1	fgenesh1_kg.15_#_35_#_isotig06120	P:proteolysis F:serine-type carboxypeptidase activity	Acting on peptide bonds (peptidases) Acting on peptide bonds (peptidases)	carboxypeptidase	1							1									1	0.000655091	0	0.000700821	0.00110175	0.00102037	0.000875141	0.000553183	0.000358709	0	0.000717536	0.000562803	0.000426732	0.000717252	0.000709897	0.000675204	0.000406768	0.000648274	0.000710544	0.000648275	0.000468062	0.0010382	485	20
57337	c223	c223.a1	c223.a1.a1	jgi	Trave1	estExt_fgenesh1_pm.C_3_t20445	P:cellular aldehyde metabolic process P:proteolysis F:serine-type carboxypeptidase activity F:oxidoreductase activity, acting on the aldehyde or oxo group of donors, NAD or NADP as acceptor C:integral component of membrane	Acting on peptide bonds (peptidases) Acting on peptide bonds (peptidases) Acting on the aldehyde or oxo group of donors	serine carboxypeptidase	1							1									1	0.000649743	0	0.0006951	0.00109275	0.00101204	0.000867997	0.000548667	0.000355781	0.000872332	0.000711678	0.000558209	0.000846496	0.000711397	0.000704102	0.000669692	0.000806895	0.000321491	0.000704744	0.000642983	0.000464241	0.000686483	489	20
64339	c143	c143.a1	c143.a1.a1	jgi	Trave1	estExt_fgenesh1_pg.C_5_t10057	P:proteolysis F:aspartic-type endopeptidase activity	Acting on peptide bonds (peptidases)	acid protease	1							1									1	0.000740405	0	0.00158418	0.00124523	0.00115326	0.000494556	0.00187568	0.00121627	0.000994053	0.000810982	0.0012722	0.000964612	0.00162132	0	0.00152627	0.000919485	0.00183175	0.00080308	0.000732701	0.00105804	0.00117341	429	20
126828	b56	b56.a1	b56.a1.a1	jgi	Trave1	e_gw1.7.1253.1	P:proteolysis F:serine-type carboxypeptidase activity F:lyase activity C:integral component of membrane	Acting on peptide bonds (peptidases) Acting on peptide bonds (peptidases) Lyases	carboxypeptidase D	1							1									1	0.00287255	0	0.00307308	0.000805186	0.00174001	0.000319788	0.00404281	0.003408	0.00192831	0.00262197	0.00287918	0.00311867	0.00262094	0.00207525	0.00148037	0.00237822	0.0018951	0.00155785	0.00189511	0.0023945	0.00278206	664	20
54963	b46	b46.a2	b46.a2.a1	jgi	Trave1	estExt_fgenesh1_pm.C_1_t10075	P:polysaccharide catabolic process F:glucan 1,4-alpha-glucosidase activity F:starch binding	Glucan 1,4-alpha-glucosidase	glucoamylase	1							1									1	0.000819145	0	0.000292109	0.000612291	0.000567069	0.000364767	0.00184457	0.00149513	0.00146636	0.0011963	0.000938327	0.000711464	0.000896872	0.000591784	0	0.000678179	0.00108083	0.000592323	0.000540414	0.000390185	0.000865463	582	20
136431	b32	b32.a1	b32.a1.a1	jgi	Trave1	e_gw1.15.102.1	NA	NA	hypothetical protein TRAVEDRAFT_136431	1								1								1	0.0414452	0	0.0312384	0	0.026409	0.0213918	0	0.0422937	0	0	0	0	0.0309394	0	0	0.033923	0.0316925	0	0.0354211	0	0.0358271	168	20
73474	a6	a6.a1	a6.a1.a1	jgi	Trave1	estExt_Genemark1.C_9_t10209	NA	NA	predicted protein	1								1								1	0.0148333	0.00534871	0.0185781	0.0121693	0.0120219	0.0130495	0.0134423	0.0138674	0.0233151	0.0182287	0.0130545	0.0179111	0.0122797	0.0125458	0.0141701	0.0161746	0.0139629	0.0133421	0.0121728	0.0180948	0.0156721	439	20
125858	b16	b16.a1	b16.a1.a1	jgi	Trave1	e_gw1.7.1123.1	P:oxalate metabolic process F:metal ion binding	NA	oxalate decarboxylase	1								1								1	0.00541453	0.00533658	0.0057925	0.0186173	0.00637213	0.0110911	0.00731556	0.00434843	0.00484629	0.0134428	0.0105439	0.00752441	0.00711397	0.00860569	0.00967333	0.00762068	0.00928751	0.00939658	0.0121452	0.00825317	0.00877172	440	20
39965	b13	b13.a1	b13.a1.a1	jgi	Trave1	fgenesh1_pm.12_#_28	P:nucleic acid phosphodiester bond hydrolysis F:endonuclease activity F:exonuclease activity	Acting on ester bonds	endonuclease/phosphatase	1								1								1	0.0139289	0.014709	0.01703	0.00836639	0.0144638	0.010633	0.0126022	0.010351	0.0146933	0.0152566	0.0145309	0.0136101	0.0130719	0.014016	0.0143565	0.0148267	0.0118148	0.0151079	0.0147685	0.0149282	0.0110374	319	20
44509	b36	b36.a1	b36.a1.a1	jgi	Trave1	gm1.3393_g	P:leucine biosynthetic process F:magnesium ion binding F:3-isopropylmalate dehydrogenase activity F:NAD binding	3-isopropylmalate dehydrogenase	3-isopropylmalate dehydrogenase	1								1								1	0.0107783	0	0.0079828	0.00929598	0.0086094	0.0127374	0.00840147	0.00817184	0.0155838	0.00908131	0.00997217	0.0108016	0.00907772	0.00898463	0.0111092	0.0108111	0.00861495	0.0107914	0.0106661	0.0112554	0.0105118	383	20
27040	b76	b76.a1	b76.a1.a1	jgi	Trave1	fgenesh1_kg.3_#_189_#_isotig03458	P:glutamine metabolic process F:transferase activity	Transferases	class I glutamine amidotransferase-like protein	1								1								1	0.00210379	0	0.00150044	0.00864895	0.0101947	0.00843142	0.00118435	0.00307194	0	0.00307244	0.00361483	0.00548172	0.00614246	0.00607947	0.00289118	0.00435439	0.0041638	0.00304251	0.00555175	0.00300632	0.0044455	226	20
67635	b53	b53.a1	b53.a1.a1	jgi	Trave1	estExt_fgenesh1_pg.C_170004	P:glutathione metabolic process P:cellular oxidant detoxification F:glutathione transferase activity F:protein binding F:glutathione dehydrogenase (ascorbate) activity C:cytoplasm	Glutathione transferase Glutathione dehydrogenase (ascorbate)	glutathione S-transferase C-terminal-like protein	1								1								1	0.0099492	0.0196119	0.00993414	0.00818047	0.00757628	0.00974688	0.011202	0.0116222	0.0142481	0.0116241	0.0113968	0.00950545	0.00944083	0.0071877	0.0123056	0.00906076	0.0085329	0.010072	0.0105021	0.0104261	0.0091102	239	20
66045	b52	b52.a1	b52.a1.a1	jgi	Trave1	estExt_fgenesh1_pg.C_9_t10199	F:protein binding F:isomerase activity	Isomerases	putative isomerase YbhE	1								1								1	0.00545785	0	0.00778513	0.00662937	0.00566745	0.00729117	0.0046088	0.00547902	0.00854885	0.00697445	0.00703343	0.00711057	0.00597573	0.00887168	0.00750055	0.00790757	0.00630122	0.00887977	0.00900176	0.00779924	0.00672753	349	20
42899	c102	c102.a1	c102.a1.a1	jgi	Trave1	gm1.1783_g	NA	NA	Protein rds1	1								1								1	0.0037393	0	0.00285738	0.0065883	0.005547	0.00642259	0.00451085	0.00234003	0.00286874	0.00468084	0.00367144	0.00417567	0.00409411	0.00347325	0.00440469	0.00331693	0.00475763	0.00347642	0.00422901	0.00610679	0.00507951	297	20
104903	c155	c155.a1	c155.a1.a1	jgi	Trave1	gw1.1.3860.1	P:translation P:protein ubiquitination P:modification-dependent protein catabolic process F:structural constituent of ribosome F:protein tag F:ubiquitin protein ligase binding C:nucleus C:cytoplasm C:ribosome	NA	ubiquitin	5								1								1	0.00198984	0.0294179	0.00851498	0.0111552	0.00206626	0.00531648	0.00336059	0.00217916	0.00534303	0.00871806	0.00683806	0.0103696	0.00871461	0.00431262	0.00410186	0.00247112	0.00590739	0.0129497	0.00393827	0.00568695	0.00420471	80	20
128133	c118	c118.a1	c118.a1.a1	jgi	Trave1	e_gw1.8.988.1	F:hydrolase activity	Hydrolases	Isochorismatase hydrolase	1								1								1	0.00434147	0	0.00309636	0.00405643	0.00525956	0.00676643	0.00611016	0.0039621	0	0.00475531	0.00372985	0.00377076	0.00396119	0.00627291	0.00447476	0.00449294	0.00358024	0.00313931	0.00572839	0.00516995	0.00305797	219	20
47351	a6	a6.a2	a6.a2.a1	jgi	Trave1	gm1.6235_g	NA	NA	predicted protein	1								1								1	0.00718678	0	0.00691962	0.00523765	0.00485081	0.00576052	0.00606878	0.00668996	0.00771906	0.00708465	0.00370459	0.00749044	0.00550811	0.00467282	0.00444446	0.00624752	0.00675639	0.00779513	0.0064008	0.00667542	0.00607452	442	20
165641	b72	b72.a1	b72.a1.a1	jgi	Trave1	estExt_Genewise1Plus.C_4_t40235	P:dephosphorylation F:nucleotidase activity F:metal ion binding	Acting on ester bonds	sure-like protein	1								1								1	0.00589582	0	0.00420493	0.00385611	0.00612224	0.00525084	0.00414887	0.00538063	0.00263854	0.00645782	0.00506523	0.00320049	0.00430351	0.00425938	0.00506403	0.00488122	0.00534826	0.00319745	0.00388965	0.00561674	0.0036337	323	20
117926	b95	b95.a1	b95.a1.a1	jgi	Trave1	e_gw1.3.2466.1	P:glutathione metabolic process F:protein binding F:transferase activity	Transferases	glutathione S-transferase C-terminal-like protein	1								1								1	0.00432182	0.010649	0.00462352	0.00403808	0.00523576	0.0048113	0.0036495	0.00552184	0.00386826	0.00473379	0.00495063	0.00563054	0.00552057	0.00312226	0.00296967	0.00447261	0.00498965	0.00312511	0.00285124	0.00411725	0.00532723	220	20
30062	b78	b78.a1	b78.a1.a1	jgi	Trave1	fgenesh1_kg.8_#_166_#_isotig00201	P:glucose metabolic process P:glycolytic process F:glyceraldehyde-3-phosphate dehydrogenase (NAD+) (phosphorylating) activity F:NADP binding F:NAD binding C:cytoplasm	Glyceraldehyde-3-phosphate dehydrogenase (NAD(P)(+)) (phosphorylating) Glyceraldehyde-3-phosphate dehydrogenase (phosphorylating)	glyceraldehyde-3-phosphate dehydrogenase	1								1								1	0.00139638	0	0.000497952	0.00208752	0.00580002	0.00435267	0.0015722	0.00203898	0	0.00101966	0.00159955	0.00181923	0.00305776	0.0010088	0.0009595	0.00231216	0.00276369	0.00100972	0.00184246	0.00199542	0.00196711	341	20
129575	b22	b22.a1	b22.a1.a1	jgi	Trave1	e_gw1.9.943.1	NA	NA	hypothetical protein TRAVEDRAFT_129575	1								1								1	0.00388692	0	0.00453628	0.00435807	0.00366927	0.00306834	0.00208871	0.00386975	0.00189764	0.00309632	0.00273219	0.00276215	0.00328853	0.00382919	0.00291364	0.00372999	0.00402131	0.00229961	0.0034968	0.00378709	0.0035467	900	20
109880	c123	c123.a1	c123.a1.a1	jgi	Trave1	e_gw1.1.1021.1	P:nucleosome assembly P:DNA-templated transcription, initiation F:DNA binding F:structural constituent of chromatin F:protein heterodimerization activity C:nucleosome C:nucleus	NA	histone H4	2								1								1	0.00153065	0	0.0016375	0.00343236	0.00476828	0.0020448	0.0103403	0.00167627	0.00411003	0.0201186	0.0105201	0.00997075	0.00335177	0.0132696	0.00946584	0.00380172	0.00454415	0.0132817	0.00908831	0.00218729	0.00323439	103	20
72567	b16	b16.a2	b16.a2.a1	jgi	Trave1	estExt_Genemark1.C_7_t10350	P:oxalate metabolic process F:metal ion binding	NA	oxalate decarboxylase	1								1								1	0.00490309	0	0.00489568	0.00476443	0.00101828	0.00393005	0.00110409	0.00107392	0.00175541	0.00716063	0.00617812	0.00340684	0.00393678	0.00779283	0.00539054	0.00365339	0.00388165	0.00709085	0.00517555	0.0032697	0.00379891	486	20
129038	c222	c222.a1	c222.a1.a1	jgi	Trave1	e_gw1.9.245.1	F:transferase activity	Transferases	Cell surface hydrophobicity-associated protein (Fragment)	2								1								1	0.00424499	0	0.00113533	0.00356966	0.00330601	0.00283546	0.00179231	0.00116222	0	0.00232482	0.00182348	0.00138261	0.00464779	0.00230007	0.00218766	0.00131793	0.00315061	0.00230216	0.00210041	0.00151652	0.00112126	149	20
145154	b61	b61.a1	b61.a1.a1	jgi	Trave1	estExt_Genewise1.C_4_t10306	P:rRNA processing F:RNA binding F:helicase activity F:ATP binding F:hydrolase activity C:nucleolus	Hydrolases	PhoD-like phosphatase-domain-containing protein	1								1								1	0.0030662	0	0.00218683	0.00315138	0.00291863	0.00273078	0.00215768	0.00251845	0.00205831	0.00167924	0.00307328	0.00266314	0.00335715	0.00276894	0.00263362	0.00253855	0.00227572	0.00110859	0.00151715	0.0021908	0.00269965	622	20
165202	b85	b85.a1	b85.a1.a1	jgi	Trave1	estExt_Genewise1Plus.C_4_t30131	F:GTPase activity F:GTP binding	Acting on acid anhydrides	ras-domain-containing protein	1								1								1	0	0	0	0.00868722	0	0	0	0	0	0.00617208	0.0048411	0.00275299	0.00385602	0.00457978	0.00435596	0.00262419	0.00139408	0.00305597	0.00418223	0.00301962	0.00297678	225	20
28809	b59	b59.a1	b59.a1.a1	jgi	Trave1	fgenesh1_kg.5_#_395_#_isotig04932	P:carbohydrate metabolic process C:integral component of membrane	NA	hypothetical protein TRAVEDRAFT_28809	1								1								1	0.000963311	0	0.000772918	0.00216016	0.00275084	0.00353896	0.00162691	0.00184618	0	0.00211027	0.0016552	0.00188253	0.00158208	0.0020878	0.00248222	0.00209353	0.00142993	0.00208971	0.00238322	0.002409	0.00203556	660	20
41806	c147	c147.a1	c147.a1.a1	jgi	Trave1	gm1.690_g	P:lipid metabolic process F:phosphoric diester hydrolase activity C:integral component of membrane	Acting on ester bonds	Altered inheritance of mitochondria protein 6 -like protein	1								1								1	0.00154052	0	0.00164806	0.00287876	0.00319937	0.00205799	0.000867248	0	0	0	0.00088233	0	0.00112447	0	0	0.000637707	0.00152449	0	0	0	0.00217017	309	20
71601	b91	b91.a1	b91.a1.a1	jgi	Trave1	estExt_Genemark1.C_5_t20032	NA	NA	DNase I-like protein	1								1								1	0.00127554	0	0.000818748	0.00257427	0.00238414	0.0030672	0.00344676	0.00195565	0.00137001	0.0011177	0.00175335	0.00332358	0.00223451	0.0022116	0.00210352	0.00253448	0.00201962	0.000553404	0.00151472	0.00145819	0.0016172	623	20
52976	b82	b82.a1	b82.a1.a1	jgi	Trave1	gm1.11860_g	P:nucleoside metabolic process P:transmembrane transport F:catalytic activity	NA	purine nucleoside permease	1								1								1	0.00417914	0.0224672	0.00406443	0.00340779	0.00197256	0.0025377	0.00449147	0.00332854	0.0061209	0.00416137	0.00522238	0.00346478	0.0029118	0.00494047	0.00469903	0.00283087	0.00338371	0.00494498	0.00451162	0.00380035	0.00280983	418	20
62807	c122	c122.a1	c122.a1.a1	jgi	Trave1	estExt_fgenesh1_pg.C_2_t10480	P:glutathione metabolic process F:protein binding F:transferase activity	Transferases	glutathione S-transferase C-terminal-like protein	1								1								1	0.0049746	0	0.00532186	0.00318719	0.0014759	0.00284812	0.00240042	0.00389135	0	0.0015568	0.00244216	0.00185171	0.00389045	0	0	0.00176508	0.00492283	0.00154163	0	0.00304658	0.00450504	223	20
83701	c167	c167.a2	c167.a2.a1	jgi	Trave1	gw1.54.1.1	F:catalytic activity	NA	Phosphoenolpyruvate/pyruvate domain-containing protein	2								1								1	0.00445279	0	0.00357272	0.00249627	0.00346784	0.00148713	0.00188005	0.00365732	0.00298911	0.00487724	0.00382549	0.00290058	0.00243765	0.00482531	0.0045895	0.00276488	0.00220322	0.00482971	0.00440646	0.00159075	0.00470457	143	20
30879	c213	c213.a1	c213.a1.a1	jgi	Trave1	fgenesh1_kg.10_#_131_#_isotig01075	C:integral component of membrane	NA	Metal-nicotianamine transporter YSL2	1								1								1	0.00278577	0	0.00212875	0.00267724	0.00247951	0.00159494	0.00268847	0.00261499	0.00320582	0.00348722	0.00341903	0.00207392	0.00217865	0.0034501	0.00164075	0.00296534	0.0015753	0.00345324	0.00315062	0.00284347	0.00252282	399	20
35444	b73	b73.a1	b73.a1.a1	jgi	Trave1	fgenesh1_pm.3_#_734	P:carbohydrate metabolic process	NA	DUF1793-domain-containing protein	1								1								1	0.00206439	0	0.00245388	0.00231462	0.00190548	0.00214498	0.00348649	0.00326559	0.00307956	0.00100496	0.0015765	0.00149418	0.00276256	0.000994265	0.00141851	0.00142427	0.00158892	0.000995171	0.000907958	0.000655556	0.00242346	693	20
35844	b61	b61.a2	b61.a2.a1	jgi	Trave1	fgenesh1_pm.4_#_133	NA	NA	PhoD-like phosphatase-domain-containing protein	1								1								1	0.000949426	0	0.00135427	0.00177418	0.00230041	0.00211391	0.00160346	0.00103976	0.000849787	0.000693285	0.00108756	0.00164924	0.00173253	0.00205771	0.00195715	0.00117906	0.00187909	0.000686529	0.000626365	0.000904485	0.00133748	502	20
29347	c162	c162.a1	c162.a1.a1	jgi	Trave1	fgenesh1_kg.7_#_4_#_isotig01747	C:integral component of membrane	NA	predicted protein	1								1								1	0.000840038	0	0.000449339	0.00282559	0.00130845	0.00112221	0.00141872	0.00045998	0	0.000920112	0.000721695	0.00164162	0.0018395	0.000910316	0.000865829	0.00260804	0.000831295	0.000911146	0.000831297	0.00120041	0.00221884	378	20
56391	b83	b83.a1	b83.a1.a1	jgi	Trave1	estExt_fgenesh1_pm.C_2_t20087	P:formate catabolic process F:formate dehydrogenase (NAD+) activity F:oxidoreductase activity, acting on the CH-OH group of donors, NAD or NADP as acceptor F:NAD binding C:cytoplasm C:formate dehydrogenase complex	Acting on the CH-OH group of donors Formate dehydrogenase Acting on the aldehyde or oxo group of donors	NAD-dependent formate dehydrogenase	1								1								1	0.00318374	0	0.00425749	0.00312345	0.000826503	0.0010633	0.00470482	0.00392248	0.00213721	0.00435903	0.00410283	0.00207392	0.00392157	0.00258757	0.00492223	0.00197689	0.00354444	0.00172662	0.00315062	0.00170608	0.00336377	399	20
125526	c218	c218.a1	c218.a1.a1	jgi	Trave1	e_gw1.7.457.1	P:glutamine metabolic process F:transferase activity C:integral component of membrane	Transferases	class I glutamine amidotransferase-like protein	1								1								1	0.00114113	0	0.00122079	0.00127945	0.00177743	0.00152444	0.00192722	0.0012497	0.00306411	0.0012499	0.00196073	0.00223002	0.00187411	0	0.00117616	0.00141713	0.00169388	0.00123772	0.00112925	0.000815333	0.00120565	278	20
47480	c163	c163.a1	c163.a1.a1	jgi	Trave1	gm1.6364_g	F:protein binding	NA	hypothetical protein TRAVEDRAFT_47480	1								1								1	0.000763487	0	0.00163357	0.00214008	0.000396404	0.0020399	0.000644717	0	0.00102504	0	0	0.000994684	0.00167187	0	0	0.00142223	0.00151108	0	0	0.00109102	0.000806658	416	20
126064	c187	c187.a1	c187.a1.a1	jgi	Trave1	e_gw1.7.306.1	P:lipid metabolic process F:phosphoric diester hydrolase activity C:integral component of membrane	Acting on ester bonds	Altered inheritance of mitochondria protein 6 -like protein	1								1								1	0.00206736	0	0.00221168	0.00173847	0.00214676	0.000690452	0.000872879	0.000566015	0	0.00113222	0.00088806	0.00202005	0.00169765	0	0	0.00192555	0.00153439	0	0.00102293	0	0.00218426	307	20
67924	c172	c172.a1	c172.a1.a1	jgi	Trave1	estExt_Genemark1.C_1_t10308	P:RNA phosphodiester bond hydrolysis, endonucleolytic F:RNA binding F:ribonuclease T2 activity	Acting on ester bonds Ribonuclease T(2)	ribonuclease T2	1								1								1	0	0	0.000423631	0.00266392	0.00123359	0.000529003	0	0	0	0	0	0.0010318	0.000433563	0	0	0.000983529	0.0011756	0	0	0.00113173	0.000836758	401	20
23498	c263	c263.a1	c263.a1.a1	jgi	Trave1	fgenesh1_pg.11_#_397	NA	NA	thaumatin-like protein	1								1								1	0.000626721	0	0.000670471	0.00140538	0.00130158	0.00167448	0.00105845	0.0013727	0.00168285	0.00137292	0.00215372	0.000816502	0.00068619	0.00135831	0.00258385	0.000778304	0.0018606	0.00135954	0.0024808	0.000895582	0.00132432	253	20
75025	c225	c225.a1	c225.a1.a1	jgi	Trave1	estExt_Genemark1.C_13_t10207	NA	NA	hypothetical protein TRAVEDRAFT_75025	1								1								1	0.0012942	0	0.0027691	0.00435324	0	0	0.00437149	0.00283468	0.00347514	0.00283514	0.00222376	0.00337222	0.00283402	0	0.00533576	0.00321446	0.00256147	0	0.00512295	0.00369883	0.00273477	122	20
43986	b67	b67.a1	b67.a1.a1	jgi	Trave1	gm1.2870_g	P:translation F:RNA binding F:structural constituent of ribosome C:large ribosomal subunit C:integral component of membrane	NA	ribosomal protein L1	1								1								1	0.00434147	0	0	0	0.00375683	0	0.00855422	0.0103015	0.00388584	0	0	0.00282807	0.00475342	0	0	0.00179718	0.00358024	0.00156966	0	0.00206798	0.00458695	219	20
118839	c234	c234.a1	c234.a1.a1	jgi	Trave1	e_gw1.4.1602.1	NA	NA	class II aldolase/adducin domain-containing protein	1								1								1	0.00108291	0	0.00057925	0.000607085	0.00224899	0.000723331	0.000914445	0.0017789	0	0	0	0	0.000592831	0	0	0.000672413	0.000535818	0	0	0.000773734	0.000572069	293	20
45000	b96	b96.a1	b96.a1.a1	jgi	Trave1	gm1.3884_g	P:translation F:structural constituent of ribosome C:cytoplasm C:ribosome	NA	60S ribosomal protein L18	1								1								1	0.00682231	0	0.0048657	0	0.00157429	0.00101266	0.00768134	0.0091317	0.0101772	0.00166058	0.00390746	0.0049379	0.00414981	0.0016429	0.00312523	0.00376551	0.00450087	0.0016444	0.00300059	0.00433291	0.00640717	209	20
68341	c107	c107.a1	c107.a1.a1	jgi	Trave1	estExt_Genemark1.C_1_t20348	P:cellular component organization or biogenesis P:fungal-type cell wall organization or biogenesis F:hydrolase activity F:glucanosyltransferase activity C:plasma membrane C:integral component of membrane C:anchored component of membrane	Transferases Hydrolases	Glucanosyltransferase-domain-containing protein	1								1								1	0.000793951	0	0.000637031	0.000445095	0.00103055	0.00106065	0.00134088	0.00108686	0.00159891	0.000869632	0.000682101	0.00103437	0.00108661	0.000860374	0.000818327	0.000985981	0.00098211	0.000430579	0.00078569	0.00113455	0.000838844	801	20
28848	c191	c191.a1	c191.a1.a1	jgi	Trave1	fgenesh1_kg.5_#_434_#_isotig03352	NA	NA	hypothetical protein TRAVEDRAFT_28848	1								1								1	0.00451595	0	0.0012078	0.00253167	0	0	0	0.0049456	0.00606302	0	0.00193987	0.00294173	0.00494446	0	0	0.00420615	0.00335171	0	0	0.00322664	0.00357847	140	20
138178	c220	c220.a1	c220.a1.a1	jgi	Trave1	estExt_Genewise1.C_1_t10347	F:DNA binding F:structural constituent of chromatin F:protein heterodimerization activity C:chromosome, centromeric region C:nucleosome C:nucleus	NA	histone H3	3								1								1	0.00114523	0	0.00245035	0.00128405	0.00118921	0	0.0038683	0.00250838	0.00307513	0.00752638	0.00590336	0.00298405	0	0.00496417	0.00472157	0.00142223	0.00113331	0.00745304	0.00453326	0.00327306	0.00241997	138	20
33449	b99	b99.a1	b99.a1.a1	jgi	Trave1	fgenesh1_pm.1_#_793	P:translation F:structural constituent of ribosome C:cytosol C:ribosome	NA	60S ribosomal protein L15	1								1								1	0.00315222	0	0.00168614	0.000883579	0.00081832	0	0.00798555	0.00690426	0.00211605	0.0034527	0.00270814	0.00410677	0.00345133	0	0.0016245	0.00293598	0.00389927	0.00170953	0	0.00337838	0.00416308	201	20
146525	c194	c194.a1	c194.a1.a1	jgi	Trave1	estExt_Genewise1.C_4_t50118	P:nucleocytoplasmic transport	NA	nuclear transport factor 2	1								1								1	0.00252678	0	0.00405475	0	0	0.00168777	0	0.00415077	0.0033924	0	0	0.00329193	0.00414981	0	0.00260436	0.00470689	0.00375073	0	0	0.00541614	0.00400448	125	20
39857	c165	c165.a1	c165.a1.a1	jgi	Trave1	fgenesh1_pm.11_#_236	NA	NA	hypothetical protein TRAVEDRAFT_39857	1								1								1	0.00270957	0	0.00289872	0	0.00140681	0	0.00228806	0.00222552	0.00181891	0	0	0.00176504	0.00222501	0	0	0.00168246	0.00201103	0	0	0.00290397	0.00214708	234	20
56779	c197	c197.a1	c197.a1.a1	jgi	Trave1	estExt_fgenesh1_pm.C_3_t10267	NA	NA	Spherulation-specific family 4	1								1								1	0.000609912	0	0.00391493	0	0.000633335	0	0.00103006	0.00267176	0	0	0	0.000794604	0.00200336	0	0	0.00151486	0.00120713	0	0	0.000871563	0.0012888	260	20
51824	b98	b98.a1	b98.a1.a1	jgi	Trave1	gm1.10708_g	P:translation F:structural constituent of ribosome F:ATP binding F:hydrolase activity F:rRNA binding C:cytosol C:ribosome	Hydrolases	ribosomal protein L23/L15e core domain-containing protein	1								1								1	0.00709752	0	0.00433884	0	0	0	0.0102744	0.00999358	0.00544513	0.00444232	0	0.00792579	0.00666085	0.00439503	0	0.0037775	0.00401352	0.00219952	0	0.00289781	0.00321379	156	20
26446	c164	c164.a1	c164.a1.a1	jgi	Trave1	fgenesh1_kg.2_#_256_#_isotig10049	P:mitotic cell cycle P:translation P:cell division F:RNA binding F:structural constituent of ribosome C:kinetochore C:nucleus C:cytoplasm C:ribosome	NA	60S ribosomal protein L14	1								1								1	0.00458092	0	0.00245035	0	0	0	0.0077366	0.00627095	0.00615026	0	0	0.0059681	0.0050156	0.00248209	0.00236078	0.00142223	0.00226663	0	0	0.00163653	0.00241997	138	20
144269	c203	c203.a1	c203.a1.a1	jgi	Trave1	estExt_Genewise1.C_3_t50192	P:translation F:structural constituent of ribosome C:ribosome	NA	ribosomal protein L36e	1								1								1	0.00630444	0	0	0	0	0	0.00266185	0.00690426	0	0	0	0	0.00172566	0.00341594	0	0	0.00467912	0	0	0	0	100	20
26112	c277	c277.a1	c277.a1.a1	jgi	Trave1	fgenesh1_kg.1_#_933_#_isotig10133	P:translation F:structural constituent of ribosome C:ribosome	NA	40S ribosomal protein S17	1								1								1	0.00327097	0	0.00233287	0	0	0	0.00184142	0.00238812	0	0	0.00187344	0	0	0	0	0	0	0	0.00215796	0	0.00115197	145	20
161318	c270	c270.a1	c270.a1.a1	jgi	Trave1	estExt_Genewise1Plus.C_2_t40179	F:RNA binding	NA	RNA-binding domain-containing protein	1								1								1	0.00125344	0	0.00268188	0	0	0	0.0021169	0.00274539	0.00336569	0.00274585	0.00215372	0.00163301	0.00137238	0	0	0	0.0012404	0.00271909	0.0024808	0.00179116	0.00132432	126	20
164008	c171	c171.a1	c171.a1.a1	jgi	Trave1	estExt_Genewise1Plus.C_3_t60117	P:translation F:structural constituent of ribosome C:ribosome	NA	60S ribosomal protein L2/L8	1								1								1	0.00249705	0	0	0	0	0	0.0031629	0.00273463	0	0.00136754	0.00107264	0.0008133	0.001367	0.00135298	0.00128686	0.000775252	0.000617767	0.00135421	0.00123554	0.00089207	0.000659562	254	20
41978	c174	c174.a1	c174.a1.a1	jgi	Trave1	gm1.862_g	P:translation F:structural constituent of ribosome C:ribosome	NA	60S ribosomal protein L13	1								1								1	0.000761661	0	0.000814831	0	0	0	0.00128635	0.00500476	0.00204518	0.00166853	0.00130872	0.000992304	0.000833934	0	0.00157009	0.000945882	0.000753734	0	0.00150747	0.00108841	0.000804729	208	20
60172	c130	c130.a1	c130.a1.a1	jgi	Trave1	estExt_fgenesh1_pm.C_9_t20007	P:rRNA processing F:RNA binding F:hydrolase activity C:cytosolic large ribosomal subunit	Hydrolases	L30e-like protein	1								1								1	0.00114523	0	0	0	0	0	0.00580245	0.00501676	0.00153756	0	0	0.00149203	0.00188085	0.00124104	0.00118039	0.00142223	0.00169997	0	0	0.00163653	0.00120999	277	20
47564	c258	c258.a1	c258.a1.a1	jgi	Trave1	gm1.6448_g	P:translation F:structural constituent of ribosome C:ribosome	NA	60S ribosomal protein L33-A-like protein	1								1								1	0	0	0	0	0	0	0.00502517	0.00325855	0	0	0	0	0	0	0	0	0	0	0	0	0	106	20
[truncated: 8 more columns]

## Sheet: metadata
Sample name	strain	wood	replicate
14_R36_1_1	Fmed phco36	grapevine	1
44_R36_2_2	Fmed phco36	grapevine	2
62_R36_3_3	Fmed phco36	grapevine	3
24_R124_1_4	Fmed LR124	grapevine	1
48_R124_2_5	Fmed LR124	grapevine	2
78_R124_3_6	Fmed LR124	grapevine	3
16_H36_1_10	Fmed phco36	beech	1
36_H36_2_11	Fmed phco36	beech	2
72_H36_3_12	Fmed phco36	beech	3
18_H124_1_13	Fmed LR124	beech	1
34_H124_2_14	Fmed LR124	beech	2
66_H124_3_15	Fmed LR124	beech	3
30_C36_1_19	Fmed phco36	oak	1
42_C36_2_20	Fmed phco36	oak	2
64_C36_3_21	Fmed phco36	oak	3
28_C124_1_22	Fmed LR124	oak	1
32_C124_2_23	Fmed LR124	oak	2
70_C124_3_24	Fmed LR124	oak	3
C1532_1_NSAF	Tver BRMF1532	oak	1
C1532_2_NSAF	Tver BRMF1532	oak	2
C1532_3_NSAF	Tver BRMF1532	oak	3
H1532_1_NSAF	Tver BRMF1532	beech	1
H1532_2_NSAF	Tver BRMF1532	beech	2
H1532_3_NSAF	Tver BRMF1532	beech	3
R1532_1_NSAF	Tver BRMF1532	grapevine	1
R1532_2_NSAF	Tver BRMF1532	grapevine	2
R1532_3_NSAF	Tver BRMF1532	grapevine	3
