# Supplementary material for: Wood Degradation by Fomitiporia mediterranea M. Fischer: Exploring Fungal Adaptation Using Metabolomic Networking
Source: J Fungi (Basel). 2023 Apr 30;9(5):536. doi: 10.3390/jof9050536 (PMC10218912; doi:10.3390/jof9050536)
Supplement: Supplementary file 1 [file jof-09-00536-s001.zip › Supp_Mat_TableS2-7.xlsx]

## Sheet: TableS2
Table S2 : MS/MS features selected after data pretreatment with MZMine 2.53, mapped with t-SNE algorithm and annotated after database search with MetGem. Tables S3 to S7 are extracted from Table S1 to highlight specific features.
row ID	row ID MS1	row ID MS2	names	row m/z	row retention time	m/z parent	Database search results	clusters	ctrl_grapevine	R36B1	R36B2	R36B3	R124B1	R124B2	R124B3	R1532B1	R1532B2	R1532B3	ctrl_beech	H36B1	H36B2	H36B3	H124B1	H124B2	H124B3	H1532B1	H1532B2	H1532B3	ctrl_oak	C36B1	C36B2	C36B3	C124B1	C124B2	C124B3	C1532B1	C1532B2	C1532B3	ctrl_36	R36M1	R36M2	R36M3	H36M1	H36M2	H36M3	C36M1	C36M2	C36M3	ctrl_124
1	1282	1282	M1001T12	1001.34	12.0243	1001.34	N/A	Noise	0	0	0	0	0	0	0	0	0	0	0	0	0	0	0	0	0	0	0	0	0	0	5.08538	0	0	4.97535	0	4.74122	0	0	0	0	0	0	0	0	0	0	0	0	0
2	3394	3394	M1005T19	1004.75	18.6217	1004.75	N/A	Noise	0	0	0	0	0	0	0	0	0	0	0	0	0	0	0	0	0	0	0	0	0	0	0	0	0	0	0	0	0	0	0	4.98044	0	5.02329	0	0	0	0	0	0	0
3	1320	1320	M100T1	100.112	1.00779	100.112	[0.95] MS-DIAL Fiehn HILIC: Cyclohexanamine	Cluster 78	0	0	0	0	0	0	0	0	0	0	0	0	0	0	5.0212	0	0	0	0	0	0	0	5.06064	0	0	5.23987	0	0	0	0	0	0	0	0	0	0	0	0	0	0	0
4	3272	3272	M101T1	101.003	0.721983	101.003	Analogs results available	Noise	0	4.81532	0	0	0	0	0	0	0	0	0	0	0	0	0	0	0	0	0	0	0	0	0	0	0	0	0	0	0	0	0	0	0	0	0	0	0	0	0	0	0
5	3213	3213	M1021T20	1020.78	20.0377	1020.78	N/A	Cluster 56	0	0	0	0	0	5.69068	0	0	0	0	0	0	0	0	0	0	0	0	0	0	0	0	0	0	0	0	0	0	0	0	0	0	0	0	0	0	0	0	0	0	0
6	837	837	M1023T16	1022.76	16.174	1022.76	N/A	Cluster 55	0	0	0	0	0	0	0	0	0	0	0	0	0	0	0	0	0	0	0	0	0	0	0	0	0	0	0	0	0	0	0	5.38419	5.28877	5.53505	0	0	0	0	0	0	0
7	2832	2832	M1037T20	1036.77	19.6036	1036.77	N/A	Noise	0	0	0	0	0	0	0	0	0	0	0	0	0	0	4.67002	0	0	0	0	0	0	0	0	0	0	0	0	0	0	0	0	0	0	0	0	0	0	0	0	0	0
8	3099	3099	M104T1	104.071	0.53765	104.07	[0.94] GNPS Massbank NA Spectral Library (3rd Party): CHOLINE M	Cluster 89	0	0	0	4.74825	0	0	0	0	0	0	0	0	0	0	0	0	0	0	0	0	0	0	0	0	0	0	0	0	0	0	0	0	0	0	0	0	0	0	0	0	0
9	3400	3400	M1063T19	1062.79	19.175	1062.79	N/A	Noise	0	0	0	0	0	0	0	0	0	0	0	0	0	0	0	0	0	0	0	0	0	0	0	0	0	0	0	0	0	0	0	5.04644	0	0	0	0	0	0	0	0	0
10	3212	3212	M1079T21	1078.82	20.506	1078.82	N/A	Cluster 56	0	0	0	0	0	5.69088	0	0	0	0	0	0	0	0	0	0	0	0	0	0	0	0	0	0	0	0	0	0	0	0	0	0	0	0	0	0	0	0	0	0	0
11	1533	1533	M107T6	107.07	5.60567	107.07	Analogs results available	Noise	0	0	0	0	0	0	0	0	0	0	0	0	0	0	0	0	0	0	0	0	0	0	0	0	0	0	0	0	0	0	0	0	0	0	0	0	0	0	0	0	0
12	839	839	M1081T17	1080.8	16.8494	1080.8	N/A	Cluster 55	0	0	0	0	0	0	0	0	0	0	0	0	0	0	0	0	0	0	0	0	0	0	0	0	0	0	0	0	0	0	0	5.32483	5.174	5.3838	0	0	0	0	0	0	0
13	3231	3231	M1084T20	1083.77	20.4865	1083.77	N/A	Noise	0	0	0	0	0	5.26656	0	0	0	0	0	0	0	0	0	0	0	0	0	0	0	0	0	0	0	0	0	0	0	0	0	0	0	0	0	0	0	0	0	0	0
14	1943	1943	M1086T17	1085.75	16.8547	1085.75	N/A	Noise	0	0	0	0	0	0	0	0	0	0	0	0	0	0	0	0	0	0	0	0	0	0	0	0	0	0	0	0	0	0	0	0	0	0	0	0	0	0	0	0	0
15	1585	1585	M1088T20	1087.74	19.9205	1087.74	Analogs results available	Noise	0	0	0	0	0	0	0	0	0	0	0	0	0	0	0	0	0	0	0	0	0	0	0	0	0	4.57998	0	0	0	0	0	0	0	0	0	0	0	0	0	0	0
16	2661	2661	M109T7	109.101	6.75797	109.101	[0.84] GNPS EMBL Metabolomics Core Facility (EMBL MCF): BENZYL ALCOHOL M+H	Cluster 79	0	0	0	0	0	0	0	0	0	0	0	0	0	0	0	0	0	0	4.73871	0	0	0	0	0	0	0	0	4.70944	0	0	0	0	0	0	0	0	0	0	0	0	0
17	1367	1367	M109T7_1	109.065	7.3909	109.065	[0.68] GNPS EMBL Metabolomics Core Facility (EMBL MCF): BENZYL ALCOHOL M+H	Noise	0	0	0	0	0	0	0	0	0	0	0	0	0	0	0	4.70828	0	0	0	0	0	0	4.61516	0	0	0	0	4.71175	0	0	0	0	0	0	0	0	0	0	0	0	0
18	990	990	M111T8	111.08	7.89415	111.08	Analogs results available	Noise	0	0	0	0	0	0	0	0	0	0	0	4.85392	0	0	4.99431	0	0	0	5.25498	4.8703	0	0	0	0	0	0	0	4.88545	0	0	0	0	0	0	0	0	0	0	0	0	0
19	3215	3215	M1137T21	1136.86	20.9747	1136.86	N/A	Cluster 56	0	0	0	0	0	5.63443	0	0	0	0	0	0	0	0	0	0	0	0	0	0	0	0	0	0	0	0	0	0	0	0	0	0	0	0	0	0	0	0	0	0	0
20	852	852	M1139T17	1138.84	17.407	1138.84	N/A	Cluster 55	0	0	0	0	0	0	0	0	0	0	0	0	0	0	0	0	0	0	0	0	0	0	0	0	0	0	0	0	0	0	0	0	0	0	0	0	0	0	0	0	0
21	1844	1844	M1139T17_1	1138.84	17.4509	1138.84	N/A	Noise	0	0	0	0	0	0	0	0	0	0	0	0	0	0	0	0	0	0	0	0	0	0	0	0	0	0	0	0	0	0	0	5.1831	0	5.30075	0	0	0	0	0	0	0
22	874	874	M113T10	113.06	9.64889	113.06	[0.61] ISDB In-Silico Database: UNPD211849	Cluster 78	0	0	0	0	0	0	0	0	0	0	4.73556	4.75946	0	0	5.22185	5.16527	4.85512	0	5.15875	4.86274	0	0	5.02033	0	0	5.10512	0	5.03177	0	0	0	0	0	4.84639	4.86694	0	4.8101	0	0	0	0
23	442	442	M113T10_1	113.06	9.84914	113.06	[0.62] ISDB In-Silico Database: UNPD62993	Cluster 78	4.95876	4.90864	5.05974	4.85874	0	4.77595	4.93751	0	5.04818	0	5.1035	5.001	0	0	5.53505	5.45427	5.2151	0	5.48074	5.16087	4.9988	4.94375	5.33478	0	0	5.41489	0	5.44013	4.8998	4.79471	0	0	5.03858	5.09831	5.12123	0	5.11935	0	0	0	4.90212
24	1331	1331	M113T3	113.096	2.68597	113.096	[0.65] MS-DIAL Fiehn HILIC: 1,3 Cyclohexanedione	Noise	0	0	0	0	0	0	0	0	0	0	0	0	0	0	4.95226	4.74516	0	0	0	0	0	0	4.74598	0	0	0	0	4.78852	0	0	0	0	0	0	0	0	0	0	0	0	0
25	1299	1299	M113T3_1	113.096	2.80258	113.096	[0.60] GNPS Berkeley Lab MS/MS spectral library: sorbic acid M+H	Noise	0	0	0	0	0	0	0	0	0	0	0	0	0	0	5.27821	5.31989	0	0	5.25318	0	0	0	5.23901	0	0	5.29197	0	5.23371	0	0	0	0	0	0	0	0	0	0	0	0	0
26	771	771	M1140T18	1139.77	17.9714	1139.77	N/A	Noise	0	0	0	0	0	0	0	0	0	0	0	0	0	0	0	0	0	0	0	0	0	0	0	0	0	0	0	0	0	0	4.71542	4.87865	4.88445	0	4.90068	4.71351	4.80367	4.73907	0	0	0
27	3229	3229	M1142T21	1141.81	20.9552	1141.81	N/A	Noise	0	0	0	0	0	5.28706	0	0	0	0	0	0	0	0	0	0	0	0	0	0	0	0	0	0	0	0	0	0	0	0	0	0	0	0	0	0	0	0	0	0	0
28	1869	1869	M1144T17	1143.79	17.4531	1143.79	N/A	Noise	0	0	0	0	0	0	0	0	0	0	0	0	0	0	0	0	0	0	0	0	0	0	0	0	0	0	0	0	0	0	0	0	0	0	0	0	0	0	0	0	0
29	458	458	M1144T21	1143.81	20.8767	1143.81	N/A	Noise	0	0	0	0	0	0	0	0	0	0	0	0	0	0	0	0	0	0	0	0	5.07903	4.8071	5.16364	0	0	5.18141	0	4.67014	4.88892	4.54157	0	0	0	0	0	0	0	0	0	0	0
30	1627	1627	M114T2	114.091	2.26008	114.091	[0.52] ISDB In-Silico Database: UNPD102034	Noise	0	0	0	0	0	0	0	0	0	0	0	0	0	0	5.03813	4.9226	0	0	5.21312	4.86695	0	0	0	0	0	4.86147	0	0	0	0	0	0	0	0	0	0	0	0	0	0	0
31	1519	1519	M114T2_1	114.091	2.4195	114.091	[0.72] GNPS GNPS Matches to NIST14: Spectral Match to 6-Aminocaproic acid from NIST14 M+H-H2O	Noise	5.22085	0	0	0	0	0	5.08083	0	0	0	0	0	0	0	5.19596	5.12046	0	0	5.33039	5.11322	0	0	0	0	0	5.07838	0	5.27192	0	0	0	0	0	5.08011	0	0	0	0	0	0	0
32	3713	1652	M115T1	115.039	0.741233	115.039	[0.70] GNPS Massbank NA Spectral Library (3rd Party): GAMMA-CAPROLACTONE M+H	Cluster 86	0	0	0	0	0	0	0	0	0	0	0	0	0	0	0	0	0	0	4.6871	0	0	0	0	0	0	0	0	0	0	0	0	0	0	0	0	0	0	0	0	0	0
33	1652	1308	M115T1_1	115.039	1.11511	115.039	[0.77] ISDB In-Silico Database: UNPD122863	Cluster 86	0	0	0	0	0	0	0	0	0	0	0	0	0	0	0	0	0	4.86665	5.16681	5.23507	0	0	0	0	0	4.84312	0	5.3633	0	0	0	0	0	0	0	0	0	0	0	0	0
34	3547	3547	M115T2	115.075	1.65745	115.075	[0.90] GNPS Massbank NA Spectral Library (3rd Party): GAMMA-CAPROLACTONE M+H	Cluster 62	0	0	0	0	0	0	0	0	0	0	0	0	0	0	0	0	0	0	5.37835	0	0	0	0	0	0	0	0	0	0	0	0	0	0	0	0	0	0	0	0	0	0
35	3523	3523	M115T2_1	115.075	1.87193	115.075	[0.90] GNPS Massbank NA Spectral Library (3rd Party): GAMMA-CAPROLACTONE M+H	Cluster 62	0	0	0	0	0	0	0	0	0	0	0	0	0	0	0	0	0	0	5.39227	0	0	0	0	0	0	0	0	0	0	0	0	0	0	0	0	0	0	0	0	0	0
36	2609	2609	M115T2_2	115.075	2.14554	115.075	[0.88] GNPS Massbank NA Spectral Library (3rd Party): GAMMA-CAPROLACTONE M+H	Cluster 62	0	0	0	0	0	0	0	0	0	0	0	0	0	0	0	0	0	0	5.56647	5.1394	0	0	0	0	0	0	0	5.38074	0	0	0	0	0	0	0	0	0	0	0	0	0
37	2566	2566	M115T3	115.075	2.94482	115.075	[0.90] GNPS Massbank NA Spectral Library (3rd Party): GAMMA-CAPROLACTONE M+H	Cluster 62	0	0	0	0	0	0	0	0	0	0	0	0	0	0	0	0	0	0	0	0	0	0	0	0	0	0	0	5.46207	0	0	0	0	0	0	0	0	0	0	0	0	0
38	2553	2553	M115T3_1	115.075	3.13021	115.075	[0.93] GNPS Massbank NA Spectral Library (3rd Party): GAMMA-CAPROLACTONE M+H	Cluster 62	0	0	0	0	0	0	0	0	0	0	0	0	0	0	0	0	0	0	5.66846	0	0	0	0	0	0	0	0	5.53299	0	0	0	0	0	0	0	0	0	0	0	0	0
39	898	898	M115T8	115.112	8.16439	115.112	[0.67] ISDB In-Silico Database: UNPD11372	Noise	4.82319	0	0	0	0	0	0	0	0	0	0	0	0	0	0	0	0	0	0	0	0	0	0	0	0	0	0	0	0	0	0	0	4.78099	4.92721	4.91804	0	4.85859	0	0	0	0
40	3605	3605	M1160T25	1160	25.2687	1160	N/A	Noise	0	0	0	0	0	0	0	0	0	0	0	0	0	0	0	0	0	0	4.98727	0	0	0	0	0	0	0	0	0	0	0	0	0	0	0	0	0	0	0	0	0	0
41	1224	1224	M116T1	116.07	0.83855	116.07	[0.59] ISDB In-Silico Database: UNPD138726	Noise	0	0	0	0	0	0	0	0	0	0	0	0	0	0	0	0	0	0	0	0	0	0	0	0	0	0	0	0	0	0	0	0	0	0	0	0	0	0	0	0	0
42	1200	1200	M116T1_1	116.07	0.929633	116.07	[0.59] ISDB In-Silico Database: UNPD138726	Noise	0	0	0	0	0	0	0	0	0	0	0	0	0	0	0	0	0	0	0	0	0	0	0	0	0	0	0	0	0	0	0	0	0	0	0	0	0	0	0	0	0
43	1252	1252	M116T4	116.107	3.52466	116.107	[0.86] GNPS Massbank NA Spectral Library (3rd Party): MoNA:877375 N-Isopropyl-1-butanamine M+H	Cluster 48	0	5.09096	0	0	0	0	0	0	5.14932	0	0	0	0	0	0	5.2804	0	0	0	0	0	0	5.36371	0	0	0	0	5.17018	0	0	0	0	0	0	0	0	0	0	0	0	0
44	230	230	M1176T20	1175.87	19.6807	1175.87	N/A	Noise	4.98028	4.65309	4.96666	4.79688	0	4.64436	4.88956	0	0	0	4.79523	0	0	0	0	0	0	0	0	0	5.1855	5.07241	5.18242	5.02303	0	5.11923	4.74439	5.01494	5.11706	5.05834	0	0	0	0	0	0	0	0	0	0	0
45	3599	3599	M117T1	117.054	0.770817	117.055	[0.58] ISDB In-Silico Database: UNPD52299	Noise	0	0	0	0	0	0	0	0	0	0	0	0	0	0	0	0	0	0	4.90172	0	0	0	0	0	0	0	0	0	0	0	0	0	0	0	0	0	0	0	0	0	4.93315
46	3402	3402	M117T3	117.102	2.78865	117.102	[0.83] ISDB In-Silico Database: UNPD50033	Cluster 78	0	0	0	0	0	0	0	0	0	0	0	0	0	0	0	0	0	0	0	0	0	0	0	0	0	0	0	0	0	0	0	5.0321	0	0	0	0	0	0	0	0	0
47	3736	3736	M118T1	118.123	0.5463	118.123	[0.75] GNPS GNPS Matches to NIST14: Spectral Match to Betaine from NIST14 M+H	Cluster 29	0	0	0	0	0	0	0	0	0	0	0	0	0	0	0	0	0	0	4.53084	0	0	0	0	0	0	0	0	0	0	0	0	0	0	0	0	0	0	0	0	0	0
48	256	256	M118T1_1	118.086	0.57199	118.086	[0.99] GNPS Massbank NA Spectral Library (3rd Party): BETAINE M+H	Cluster 29	0	0	5.25449	5.23706	0	0	5.18336	0	0	0	0	0	0	0	5.16243	0	5.43975	0	5.12518	0	0	5.43485	5.31381	5.07112	0	5.51673	0	5.42001	0	5.03401	5.54439	5.52404	5.27555	5.42402	5.48803	5.45667	5.59202	5.19315	0	5.33117	5.80692
49	914	914	M118T1_2	118.094	0.572357	118.094	[0.98] GNPS Massbank NA Spectral Library (3rd Party): BETAINE M+H	Cluster 29	0	0	0	0	0	0	0	0	0	0	0	5.43144	0	0	4.75299	5.14612	0	0	0	0	0	0	0	0	0	0	0	4.9477	0	0	0	0	0	0	0	0	0	0	0	0	4.61475
50	3528	3528	M118T1_3	118.086	0.760767	118.086	[0.87] GNPS GNPS Matches to NIST14: Spectral Match to Betaine from NIST14 M+H	Cluster 29	0	0	0	0	0	0	0	0	0	0	0	0	0	0	0	0	0	0	5.18056	0	0	0	0	0	0	0	0	0	0	0	0	0	0	0	0	0	0	0	0	0	0
51	965	965	M118T1_4	118.095	0.762976	118.095	[0.85] GNPS GNPS Matches to NIST14: Spectral Match to Betaine from NIST14 M+H	Cluster 29	0	0	0	0	0	0	0	0	0	0	0	4.83597	0	0	4.69063	4.72114	0	0	0	0	0	0	0	0	0	4.68609	0	4.81531	0	0	0	0	0	0	0	0	0	0	0	0	0
52	1246	1246	M118T26	118.086	26.1854	118.086	[0.86] GNPS Massbank NA Spectral Library (3rd Party): BETAINE M+H	Cluster 29	0	0	0	0	0	0	0	0	0	0	0	0	0	0	0	0	0	0	0	0	0	0	0	0	0	0	0	0	0	0	0	0	0	0	0	0	0	0	0	0	0
53	284	284	M118T26_1	118.086	26.3144	118.086	[0.89] GNPS Massbank NA Spectral Library (3rd Party): BETAINE M+H	Cluster 29	0	0	0	0	0	0	0	0	0	0	0	0	0	0	0	0	0	0	0	0	0	0	0	5.06794	0	0	0	0	0	0	0	0	0	0	0	0	0	0	0	0	0
54	2907	2907	M118T26_2	118.086	26.4742	118.086	[0.93] GNPS Massbank NA Spectral Library (3rd Party): BETAINE M+H	Cluster 29	0	0	0	0	0	0	0	0	0	0	0	0	0	0	0	0	0	0	0	0	0	0	0	0	0	0	0	0	0	0	0	0	0	0	0	0	5.12299	0	0	0	0
55	3217	3217	M1195T21	1194.9	21.3848	1194.9	N/A	Noise	0	0	0	0	0	5.56833	0	0	0	0	0	0	0	0	0	0	0	0	0	0	0	0	0	0	0	0	0	0	0	0	0	0	0	0	0	0	0	0	0	0	0
56	880	880	M1197T18	1196.88	17.9818	1196.88	N/A	Cluster 55	0	0	0	0	0	0	0	0	0	0	0	0	0	0	0	0	0	0	0	0	0	0	0	0	0	0	0	0	0	0	0	0	0	0	0	0	0	0	0	0	0
57	3356	3356	M1197T18_1	1196.88	18.0446	1196.88	N/A	Noise	0	0	0	0	0	0	0	0	0	0	0	0	0	0	0	0	0	0	0	0	0	0	0	0	0	0	0	0	0	0	0	0	0	0	0	0	0	0	0	0	0
58	3224	3224	M1200T21	1199.86	21.3848	1199.86	N/A	Noise	0	0	0	0	0	5.32743	0	0	0	0	0	0	0	0	0	0	0	0	0	0	0	0	0	0	0	0	0	0	0	0	0	0	0	0	0	0	0	0	0	0	0
59	1043	1043	M1200T23	1199.77	22.699	1199.77	N/A	Noise	0	0	0	0	0	0	0	0	0	0	0	4.61537	0	0	0	4.57728	0	0	0	0	0	0	0	0	0	0	0	0	0	0	0	0	0	0	0	0	0	0	0	0	0
60	2637	2637	M121T7	121.101	7.15769	121.101	[0.66] ISDB In-Silico Database: UNPD72585	Cluster 79	0	0	0	0	0	0	0	0	0	0	0	0	0	0	0	0	0	0	4.85162	0	0	0	0	0	0	0	0	4.75538	0	0	0	0	0	0	0	0	0	0	0	0	0
61	967	967	M1220T22	1219.91	21.6634	1219.91	N/A	Noise	0	0	0	0	0	0	0	0	0	0	0	4.76346	0	0	4.82211	0	0	0	0	0	0	0	0	0	0	0	0	0	0	0	0	0	0	0	0	0	0	0	0	0	0
62	2742	2742	M1221T22	1220.91	21.6513	1220.91	N/A	Noise	0	0	0	0	0	0	0	0	0	0	4.48459	0	0	0	0	4.77775	4.67835	0	0	0	0	0	0	0	0	0	0	0	0	0	0	0	0	0	0	0	0	0	0	0	0
63	542	542	M122T1	122.081	0.55361	122.081	Analogs results available	Cluster 52	5.85014	0	5.6382	6.19346	0	0	5.10518	0	0	0	0	0	0	0	4.87104	4.66671	0	4.88886	4.98298	5.20347	0	0	4.95214	0	0	0	0	0	4.84981	0	0	0	6.10544	0	0	5.03919	5.09638	0	0	4.96246	0
64	918	918	M122T1_2	122.108	0.584308	122.108	[0.70] GNPS Massbank EU Spectral Library (3rd Party): MassbankEU:SM806602 2,4,6-Trimethylpyridine|2,4,6-trimethylpyridin [M+H]+	Noise	0	0	0	0	0	0	0	0	0	0	0	5.05486	0	0	0	5.02049	0	0	0	0	0	0	0	0	0	0	0	0	0	0	0	0	0	0	0	0	0	0	0	0	0
65	3906	2773	M122T1_3	122.025	0.585267	122.081	[0.64] GNPS Massbank EU Spectral Library (3rd Party): MassbankEU:SM806602 2,4,6-Trimethylpyridine|2,4,6-trimethylpyridin [M+H]+	Cluster 51	0	0	0	0	0	0	0	0	0	0	0	0	0	0	0	0	0	0	0	0	4.60796	0	0	0	0	0	0	0	0	0	0	0	0	0	0	0	0	0	0	0	0
66	2773	3092	M122T1_4	122.081	0.613867	122.095	Analogs results available	Cluster 52	0	0	0	0	0	0	0	0	0	0	0	0	0	0	0	4.47173	0	0	0	0	0	0	0	0	0	0	0	0	0	0	0	0	0	0	0	0	0	0	0	0	0
67	3092	3884	M122T1_5	122.095	0.742483	122.023	Analogs results available	Cluster 86	0	0	0	0	0	0	0	0	0	0	0	0	0	0	0	0	0	0	0	0	0	0	0	0	0	0	0	0	0	0	0	0	0	0	0	0	0	0	0	0	0
68	1343	1343	M122T25_1	122.122	25.2571	122.122	[0.86] ISDB In-Silico Database: UNPD26785	Cluster 51	0	0	0	0	0	0	0	0	0	0	0	0	0	0	0	0	0	0	0	0	0	0	4.58686	0	0	0	0	0	0	0	0	0	0	0	0	0	0	0	0	0	0
69	3509	3509	M123T1_1	123.055	0.741233	123.055	[0.97] GNPS Massbank NA Spectral Library (3rd Party): NICOTINAMIDE M+H	Cluster 89	0	0	0	0	0	0	0	0	0	0	0	0	0	0	0	0	0	0	5.28333	0	0	0	0	0	0	0	0	0	0	0	0	0	0	0	0	0	0	0	0	0	0
70	3310	3310	M123T3	123.044	3.2766	123.044	[0.91] GNPS Massbank NA Spectral Library (3rd Party): 4-HYDROXYBENZALDEHYDE M+H	Cluster 65	5.18953	0	0	0	0	0	0	0	0	0	0	0	0	0	0	0	0	0	0	0	0	0	0	0	0	0	0	0	0	0	0	0	0	0	0	0	0	0	0	0	0
71	3257	3257	M123T3_1	123.044	3.3747	123.044	[0.90] MS-DIAL Fiehn HILIC: Benzoic acid	Cluster 65	5.53588	4.99243	5.00484	0	0	0	0	0	5.04641	0	0	0	0	0	0	0	0	0	0	0	0	0	0	0	0	0	0	0	0	0	0	0	0	0	0	0	0	0	0	0	0
72	2380	2380	M124T1	124.039	0.624633	124.039	[0.85] MS-DIAL Karolinska institute and Gunma : Nicotinic acid CE30 PVNIIMVLHYAWGP-UHFFFAOYSA-N	Cluster 89	0	0	0	0	0	0	0	0	0	0	0	0	0	0	0	0	0	0	0	0	0	0	0	0	0	0	0	0	0	0	0	0	0	0	0	0	0	0	0	0	0
73	3773	3773	M124T1_1	124.039	0.751967	124.039	[0.99] GNPS Massbank NA Spectral Library (3rd Party): NICOTINIC ACID M+H	Cluster 89	0	0	0	0	0	0	0	0	0	0	0	0	0	0	0	0	0	0	0	0	5.11315	0	0	0	0	0	0	0	0	0	0	0	0	0	0	0	0	0	0	0	0
74	2335	2335	M124T1_2	124.039	0.755022	124.039	[0.99] GNPS Massbank NA Spectral Library (3rd Party): NICOTINIC ACID M+H	Cluster 89	0	0	0	0	0	0	0	0	0	0	0	0	0	0	0	0	0	0	0	0	5.60694	0	0	0	0	0	0	0	0	0	0	0	0	0	0	0	0	0	0	0	0
75	3225	3225	M1253T22	1252.94	21.7374	1252.94	N/A	Noise	0	0	0	0	0	5.2564	0	0	0	0	0	0	0	0	0	0	0	0	0	0	0	0	0	0	0	0	0	0	0	0	0	0	0	0	0	0	0	0	0	0	0
76	903	903	M1255T19	1254.92	18.524	1254.92	N/A	Noise	0	0	0	0	0	0	0	0	0	0	0	0	0	0	0	0	0	0	0	0	0	0	0	0	0	0	0	0	0	0	0	0	0	0	0	0	0	0	0	0	0
77	3960	3960	M1255T19_1	1254.92	18.6339	1254.92	N/A	Noise	0	0	0	0	0	0	0	0	0	0	0	0	0	0	0	0	0	0	0	0	0	0	0	0	0	0	0	0	0	0	0	0	0	0	0	0	0	0	0	0	0
78	3226	3226	M1258T22	1257.9	21.7764	1257.9	N/A	Noise	0	0	0	0	0	5.30955	0	0	0	0	0	0	0	0	0	0	0	0	0	0	0	0	0	0	0	0	0	0	0	0	0	0	0	0	0	0	0	0	0	0	0
79	1964	1964	M1260T18	1259.88	18.4754	1259.88	N/A	Noise	0	0	0	0	0	0	0	0	0	0	0	0	0	0	0	0	0	0	0	0	0	0	0	0	0	0	0	0	0	0	0	0	0	0	0	0	0	0	0	0	0
80	1875	1875	M1260T19	1259.88	18.6705	1259.88	N/A	Noise	0	0	0	0	0	0	0	0	0	0	0	0	0	0	0	0	0	0	0	0	0	0	0	0	0	0	0	0	0	0	0	0	0	0	0	0	0	0	0	0	0
81	1753	1753	M126T17	125.986	16.6096	125.986	Analogs results available	Cluster 58	0	0	0	0	0	0	0	0	0	0	0	0	0	0	0	4.8997	0	0	0	0	0	0	0	0	0	0	0	0	0	0	0	0	0	0	0	0	0	0	0	0	0
82	814	814	M127T1	127.039	0.936417	127.039	[0.61] MS-DIAL Karolinska institute and Gunma : Thymine CE10 RWQNBRDOKXIBIV-UHFFFAOYSA-N	Noise	0	0	0	0	0	0	0	0	0	0	0	0	0	0	0	0	0	0	0	0	0	0	0	0	0	0	0	0	5.08092	0	0	0	0	0	0	0	0	0	0	0	0
83	453	453	M127T1_1	127.039	1.03006	127.039	[0.87] GNPS Massbank NA Spectral Library (3rd Party): PYROGALLOL M+H	Cluster 85	0	0	0	0	0	0	0	0	0	0	5.01421	0	0	0	0	0	0	0	0	0	5.55275	0	0	0	0	0	0	0	5.33746	5.10366	0	0	0	0	0	0	0	0	0	0	0
84	3298	3298	M127T1_2	127.039	1.22224	127.039	[0.89] GNPS Massbank NA Spectral Library (3rd Party): PYROGALLOL M+H	Cluster 85	5.6555	0	0	0	0	0	0	0	0	0	5.31595	0	0	0	0	0	0	0	0	0	5.79857	0	0	0	0	0	0	0	0	0	0	0	0	0	0	0	0	0	0	0	0
85	3925	3925	M127T2	127.039	1.87273	127.039	[0.73] GNPS Massbank NA Spectral Library (3rd Party): 3-HYDROXY-2-METHYL-4-PYRONE M+H	Noise	0	0	0	0	0	0	0	0	0	0	0	0	0	0	0	0	0	0	0	0	5.03865	0	0	0	0	0	0	0	0	0	0	0	0	0	0	0	0	0	0	0	0
86	3288	3288	M127T4	127.075	3.78302	127.075	[0.77] GNPS Massbank NA Spectral Library (3rd Party): PYROGALLOL M+H	Cluster 51	0	0	0	0	0	0	0	0	5.08631	5.1376	0	0	0	0	0	0	0	0	0	0	0	0	0	0	0	0	0	0	0	0	0	0	0	0	0	0	0	0	0	0	0
87	3367	3367	M127T4_1	127.075	4.00042	127.075	[0.65] GNPS Nutri-Metabolomics: 1_Cyclohexene_1_carboxylicAcid M+H	Cluster 51	0	0	0	0	0	0	0	0	4.98811	0	0	0	0	0	0	0	0	0	0	0	0	0	0	0	0	0	0	0	0	0	0	0	0	0	0	0	0	0	0	0	0
88	2444	998	M129T1	129.054	0.578917	129.067	[0.65] ISDB In-Silico Database: UNPD138120	Cluster 86	0	0	0	0	0	0	0	0	0	0	0	0	0	0	0	0	0	0	0	4.76617	0	0	0	0	0	0	0	4.73443	0	0	0	0	0	0	0	0	0	0	0	0	0
89	1069	948	M129T1_1	129.067	0.585667	129.054	[0.59] ISDB In-Silico Database: UNPD165848	Cluster 86	0	0	0	0	0	0	0	0	0	0	0	4.60175	0	0	0	0	0	0	0	0	0	0	0	0	0	0	0	0	0	0	0	0	0	0	0	0	0	0	0	0	0
90	2569	2569	M129T3	129.055	2.68273	129.054	[0.62] ISDB In-Silico Database: UNPD74261	Noise	0	0	0	0	0	0	0	0	4.88325	0	0	0	0	0	0	0	0	0	0	0	0	0	0	0	0	0	0	5.36063	0	0	0	0	0	0	0	0	0	0	0	0	0
91	2686	2686	M129T3_1	129.091	2.76952	129.091	Analogs results available	Noise	0	0	0	0	0	0	0	0	0	0	0	0	0	0	0	0	0	0	0	0	0	0	0	0	0	0	0	5.02679	0	0	0	0	0	0	0	0	0	0	0	0	0
92	2559	2559	M129T3_2	129.055	2.86136	129.054	[0.58] ISDB In-Silico Database: UNPD70051	Noise	0	0	0	0	0	0	0	0	5.16947	0	0	0	0	0	0	0	0	0	4.96747	0	0	0	0	0	0	0	0	5.45379	0	0	0	0	0	0	0	0	0	0	0	0	0
93	4068	4068	M129T3_3	129.054	3.3145	129.054	[0.50] ISDB In-Silico Database: UNPD170254	Cluster 62	0	0	0	0	0	0	0	0	0	0	0	0	0	0	0	0	0	0	0	0	0	0	0	0	0	0	0	0	0	0	0	0	0	0	0	0	0	0	0	0	0
94	3586	3586	M129T5	129.127	4.85727	129.127	[0.70] ISDB In-Silico Database: UNPD187671	Cluster 62	0	0	0	0	0	0	0	0	0	0	0	0	0	0	0	0	0	0	4.94786	0	0	0	0	0	0	0	0	0	0	0	0	0	0	0	0	0	0	0	0	0	0
95	4040	4040	M129T7	129.055	7.33125	129.055	[0.54] GNPS GNPS Matches to NIST14: Spectral Match to Adipic acid from NIST14 M+H-H2O	Cluster 62	0	0	0	0	0	0	0	0	0	0	0	0	0	0	0	0	0	0	0	0	0	0	0	0	0	0	0	0	0	0	0	0	0	0	0	0	0	0	0	0	0
96	663	663	M129T8	129.091	7.87392	129.091	[0.72] GNPS Berkeley Lab MS/MS spectral library: 3-METHYLGLUTARIC ACID M+H-H2O	Cluster 35	0	0	0	0	0	0	0	0	0	0	4.93227	5.23159	0	0	5.40552	5.3324	5.18336	4.73125	5.68388	5.32662	4.83855	4.89171	5.04947	0	0	5.23409	0	5.29905	0	0	0	0	0	0	4.84121	0	0	0	0	0	0
97	4002	4002	M130T2	130.086	1.50125	130.086	[0.70] MS-DIAL Karolinska institute and Gunma : L-Pyroglutamic acid CE30 ODHCTXKNWHHXJC-VKHMYHEASA-N	Cluster 52	0	0	0	0	0	0	0	0	0	0	0	0	0	0	0	0	0	0	0	0	0	0	0	0	0	0	0	0	0	0	0	0	0	0	0	0	0	0	0	0	0
98	3998	3998	M130T2_1	130.086	1.67658	130.086	[0.72] MS-DIAL Karolinska institute and Gunma : L-Pyroglutamic acid CE30 ODHCTXKNWHHXJC-VKHMYHEASA-N	Cluster 52	0	0	0	0	0	0	0	0	0	0	0	0	0	0	0	0	0	0	0	0	0	0	0	0	0	0	0	0	0	0	0	0	0	0	0	0	0	0	0	0	0
99	1063	1063	M130T3	130.159	3.0403	130.159	[0.58] ISDB In-Silico Database: UNPD154349	Cluster 45	0	0	0	0	0	0	0	0	0	0	0	4.91769	0	0	5.3202	5.06255	4.95769	0	5.05831	5.04463	0	0	4.78282	0	0	4.98741	0	5.03134	0	0	0	0	0	0	4.82007	0	0	0	0	0	0
100	4099	4099	M130T4	130.086	3.60662	130.086	[0.72] MS-DIAL Karolinska institute and Gunma : L-Pyroglutamic acid CE30 ODHCTXKNWHHXJC-VKHMYHEASA-N	Cluster 52	0	0	0	0	0	0	0	0	0	0	0	0	0	0	0	0	0	0	0	0	0	0	0	0	0	0	0	0	0	0	0	0	0	0	0	0	0	0	0	0	0
101	1861	1861	M1313T19	1312.97	19.0803	1312.97	N/A	Noise	0	0	0	0	0	0	0	0	0	0	0	0	0	0	0	0	0	0	0	0	0	0	0	0	0	0	0	0	0	0	0	0	0	0	0	0	0	0	0	0	0
102	3237	3237	M1316T22	1315.94	22.1081	1315.94	N/A	Noise	0	0	0	0	0	5.06492	0	0	0	0	0	0	0	0	0	0	0	0	0	0	0	0	0	0	0	0	0	0	0	0	0	0	0	0	0	0	0	0	0	0	0
103	3798	3798	M131T4	131.049	4.30892	131.049	[0.79] GNPS GNPS Sigma's Mass Spectrometry Metabolite Library (MSMLS): TRANS-CINNAMATE M-H2O+H	Cluster 65	0	0	0	0	0	0	0	0	0	0	5.26867	0	0	0	0	0	0	0	0	0	0	0	0	0	0	0	0	0	0	0	0	0	0	0	0	0	0	0	0	0	0
104	845	845	M132T1	132.102	0.585857	132.102	[0.69] GNPS Massbank NA Spectral Library (3rd Party): LEUCINE M+H	Noise	0	0	0	0	0	0	0	0	0	0	0	0	0	0	0	0	0	0	4.7928	4.44422	0	0	0	0	0	0	0	0	0	0	0	0	0	0	0	0	0	0	0	0	4.79
105	834	834	M132T1_1	132.102	0.820866	132.102	[0.90] GNPS Massbank NA Spectral Library (3rd Party): LEUCINE M+H	Cluster 86	0	0	0	0	0	0	0	0	0	0	0	4.96353	0	0	5.1525	5.09869	0	0	5.46689	4.94653	0	0	0	0	0	5.01905	0	5.16448	0	0	0	0	0	0	0	0	0	0	0	0	5.30386
106	1757	1757	M133T1	133.133	0.5474	133.133	[0.56] GNPS Massbank NA Spectral Library (3rd Party): ORNITHINE M+H	Cluster 78	0	0	0	0	0	0	0	0	0	0	0	0	0	0	0	0	0	0	0	0	0	0	0	0	0	0	0	0	0	0	0	0	0	0	0	0	0	0	0	0	0
107	2551	2551	M133T7	133.101	6.75461	133.101	[0.83] GNPS GNPS Matches to NIST14: Spectral Match to L-Carvone from NIST14 M+H-H2O	Cluster 65	0	0	0	0	0	0	0	0	0	0	0	0	0	0	0	0	0	0	5.31713	4.70474	0	0	0	0	0	0	0	5.22294	0	0	0	0	0	0	0	0	0	0	0	0	0
108	892	892	M133T8	133.101	8.33861	133.101	[0.85] GNPS GNPS Matches to NIST14: Spectral Match to 3,4-Dimethylbenzoic acid from NIST14 M+H-H2O	Cluster 65	0	4.63886	4.72455	0	0	0	0	0	0	0	0	0	0	0	0	4.86338	0	0	0	0	0	0	4.71024	0	0	0	0	4.79887	0	0	0	0	0	4.73619	4.65816	0	0	0	0	0	0
109	749	749	M1349T24	1348.89	24.1318	1348.89	N/A	Noise	0	0	0	0	5.25265	0	0	0	5.33119	0	0	0	0	0	0	5.49383	0	5.40276	0	0	0	0	0	0	0	0	0	0	0	0	0	0	0	0	0	0	0	5.26192	0	0	0
110	4270	4270	M134T1	134.027	0.583733	134.027	[0.85] MS-DIAL Fiehn HILIC: Thiazolidine-4-carboxylic acid	Noise	0	0	0	0	0	0	0	0	0	0	0	0	0	0	0	0	0	0	0	0	0	0	0	0	0	0	0	0	0	0	0	0	0	0	0	0	0	0	0	0	0
111	2659	2659	M135T7	135.117	7.22586	135.117	[0.56] GNPS GNPS Matches to NIST14: Spectral Match to Amantadine from NIST14 M+H-NH3	Cluster 79	0	0	0	0	0	0	0	0	0	0	0	0	0	0	0	0	0	0	4.7076	0	0	0	0	0	0	0	0	4.63742	0	0	0	0	0	0	0	0	0	0	0	0	0
112	1925	1925	M1371T20	1371.01	19.5685	1371.01	N/A	Noise	0	0	0	0	0	0	0	0	0	0	0	0	0	0	0	0	0	0	0	0	0	0	0	0	0	0	0	0	0	0	0	0	0	0	0	0	0	0	0	0	0
113	1222	1222	M137T10	137.132	9.72216	137.132	[0.81] GNPS Nutri-Metabolomics: 1_8_cineole M-H2O+H	Cluster 82	0	0	4.71236	0	0	0	4.68887	0	0	0	0	0	0	0	0	4.76324	0	0	0	0	0	0	4.61795	0	0	0	0	4.73905	0	0	0	0	0	4.71753	0	0	4.71921	0	0	0	0
114	2581	2581	M137T7	137.096	6.61181	137.096	[0.53] ISDB In-Silico Database: UNPD18512	Cluster 79	0	0	0	0	0	0	0	0	0	0	0	0	0	0	0	0	0	0	5.05717	0	0	0	0	0	0	0	0	4.97702	0	0	0	0	0	0	0	0	0	0	0	0	0
115	925	925	M139T1	139.063	0.585667	139.063	[0.89] GNPS Massbank NA Spectral Library (3rd Party): UROCANIC ACID M+H	Cluster 84	0	0	0	0	0	0	0	0	0	0	0	4.97671	0	0	0	0	0	0	0	0	0	0	0	0	0	0	0	0	0	0	0	0	0	0	0	0	0	0	0	0	0
116	1878	934	M139T1_1	139.05	0.586283	139.063	[0.82] GNPS ReSpect Spectral Library (3rd Party): ReSpect:PT104730 urocanic acid|Urocanate|Urocaninic acid|4-Imidazoleacrylic acid|3-(4-Imidazolyl)acrylic acid|3-Imidazol-4-ylacrylic acid|3-(1H-Imidazol-4-yl)-2-propenoic acid|(E)-3-(3H-imidazol-4-yl)prop-2-enoic acid [M+H]	Cluster 84	0	0	0	0	0	0	0	0	0	0	0	0	0	0	0	0	0	0	0	0	0	0	0	0	0	0	0	0	0	0	0	0	0	0	0	0	0	0	0	0	0
117	2189	2189	M139T2	139.039	2.04235	139.039	[0.94] GNPS Massbank NA Spectral Library (3rd Party): SALICYLIC ACID M+H	Cluster 85	0	0	0	0	0	0	0	0	0	0	5.02181	0	0	0	0	0	0	0	0	0	0	0	0	0	0	0	0	0	0	0	0	0	4.89442	0	5.13124	0	4.89176	0	0	0	0
118	2051	2051	M139T2_1	139.039	2.26055	139.039	[0.95] GNPS Massbank NA Spectral Library (3rd Party): SALICYLIC ACID M+H	Cluster 85	0	0	0	0	0	0	0	0	0	0	5.42902	0	0	0	0	0	0	0	0	0	0	0	0	0	0	0	0	0	0	0	0	4.98054	5.11022	5.14737	5.45346	4.96725	5.3746	0	0	0	0
119	785	785	M139T6	139.112	6.0725	139.112	[0.59] GNPS Massbank Spectral Library (3rd Party): Massbank: Isophorone|3,5,5-trimethylcyclohex-2-en-1-one M+H	Cluster 79	0	0	0	0	0	0	0	0	0	0	0	0	0	0	0	0	0	0	4.85773	0	0	0	0	0	0	0	0	4.75261	0	0	0	4.78927	0	0	0	4.63316	0	4.71033	0	0	0
120	2574	2574	M139T7	139.112	7.17721	139.112	[0.62] ISDB In-Silico Database: UNPD20588	Cluster 58	0	0	0	0	0	0	0	0	0	0	0	0	0	0	0	0	0	0	4.98995	0	0	0	0	0	0	0	0	4.95128	0	0	0	0	0	0	0	0	0	0	0	0	0
121	2615	2615	M139T9	139.112	8.58215	139.112	[0.65] ISDB In-Silico Database: UNPD106502	Cluster 79	0	0	0	0	0	0	0	0	0	0	0	0	0	0	0	0	0	0	5.04155	0	0	0	0	0	0	0	0	4.82988	0	0	0	0	0	0	0	0	0	0	0	0	0
122	3881	3881	M140T1_1	140.034	0.5868	140.034	[0.81] MS-DIAL BMDMS-NP: 3-hydroxy-1,2-dimethylpyridin-4(1H)-one	Cluster 86	0	0	0	0	0	0	0	0	0	0	0	0	0	0	0	0	0	0	0	0	5.32609	0	0	0	0	0	0	0	0	0	0	0	0	0	0	0	0	0	0	0	0
123	3880	3880	M140T1_2	140.034	0.762	140.034	[0.86] MS-DIAL BMDMS-NP: 3-hydroxy-1,2-dimethylpyridin-4(1H)-one	Cluster 86	0	0	0	0	0	0	0	0	0	0	0	0	0	0	0	0	0	0	0	0	5.64499	0	0	0	0	0	0	0	0	0	0	0	0	0	0	0	0	0	0	0	0
124	221	221	M140T17	140.068	17.1415	140.068	[0.76] MS-DIAL BMDMS-NP: 3-hydroxy-1,2-dimethylpyridin-4(1H)-one	Cluster 89	0	0	0	0	0	0	0	0	0	0	0	0	0	0	0	0	0	0	0	0	0	0	0	0	4.72981	0	0	0	0	0	0	0	0	0	0	0	0	0	0	0	0
125	2710	2573	M141T1	141.066	0.604817	141.066	[0.61] ISDB In-Silico Database: UNPD96893	Cluster 87	0	0	0	0	0	0	0	0	0	0	0	0	0	0	0	0	0	0	0	4.79952	0	0	0	0	0	0	0	4.55168	0	0	0	0	0	0	0	0	0	0	0	0	0
126	3291	3291	M141T2	141.055	2.41852	141.055	[0.70] GNPS Massbank NA Spectral Library (3rd Party): 2-ETHYL-3-HYDROXY-4H-PYRAN-4-ONE M+H	Noise	0	0	0	0	0	0	0	0	0	4.97477	0	0	0	0	0	0	0	0	0	0	0	0	0	0	0	0	0	0	0	0	0	0	0	0	0	0	0	0	0	0	0
127	2623	2623	M141T3	141.091	3.13021	141.091	[0.64] ISDB In-Silico Database: UNPD170628	Cluster 79	0	0	0	0	0	0	0	0	0	0	0	0	0	0	0	0	0	0	5.36961	0	0	0	0	0	0	0	0	5.17941	0	0	0	0	0	0	0	0	0	0	0	0	0
128	2592	2592	M141T8	141.127	7.57673	141.127	Analogs results available	Noise	0	0	0	0	0	0	0	0	0	0	0	0	0	0	0	0	0	0	4.80731	0	0	0	0	0	0	0	0	4.95795	0	0	0	0	0	0	0	0	0	0	0	0	0
129	2486	2486	M1422T20	1422.05	20.1229	1422.05	N/A	Noise	0	0	0	0	0	0	0	0	0	0	0	0	0	0	0	0	0	0	0	0	0	0	0	0	0	0	0	0	0	0	0	4.60692	0	4.64596	4.7741	0	4.77564	0	0	0	0
130	3983	3983	M1429T20	1429.05	20.0581	1429.05	N/A	Noise	0	0	0	0	0	0	0	0	0	0	0	0	0	0	0	0	0	0	0	0	0	0	0	0	0	0	0	0	0	0	0	0	0	0	0	0	0	0	0	0	0
131	2758	2758	M142T1_2	141.969	0.738917	141.969	Analogs results available	Cluster 05	0	0	0	0	0	0	0	0	0	0	0	0	0	0	0	4.69725	0	0	0	0	0	0	0	0	0	0	0	0	0	0	0	0	0	0	0	0	0	0	0	0	0
132	4208	4208	M142T26	141.958	25.9145	141.958	Analogs results available	Cluster 05	0	0	0	0	0	0	0	0	0	0	0	0	0	0	0	0	0	0	0	0	0	0	0	0	0	0	0	0	0	0	0	0	0	0	0	0	0	0	0	0	0
133	3359	3359	M142T27	141.959	26.566	141.959	Analogs results available	Cluster 05	0	0	0	0	0	0	0	0	0	0	0	0	0	0	0	0	0	0	0	0	0	0	0	0	0	0	0	0	0	0	0	0	0	0	0	0	0	0	0	0	0
134	3690	2394	M143T1	143.07	0.760767	143.07	[0.52] ISDB In-Silico Database: UNPD7206	Cluster 70	0	0	0	0	0	0	0	0	0	0	0	0	0	0	0	0	0	0	5.03988	0	0	0	0	0	0	0	0	0	0	0	0	0	0	0	0	0	0	0	0	0	0
135	2394	2627	M143T1_1	143.07	1.1428	143.07	[0.70] GNPS Massbank NA Spectral Library (3rd Party): 5-HYDROXYMETHYL-2-FURANCARBOXYLIC ACID M+H	Cluster 51	0	0	0	0	0	0	0	0	0	0	0	0	0	0	0	0	0	0	0	0	0	0	0	0	0	0	0	5.17194	0	0	0	5.09608	0	0	5.17456	0	0	0	0	0	0
136	2598	2598	M143T2	143.07	1.70257	143.07	[0.66] GNPS Massbank NA Spectral Library (3rd Party): 5-HYDROXYMETHYL-2-FURANCARBOXYLIC ACID M+H	Cluster 51	0	0	0	0	0	0	0	0	0	0	0	0	0	0	0	0	0	0	5.77458	5.46896	0	0	0	0	0	0	0	5.31406	0	0	0	0	0	0	0	0	0	0	0	0	0
137	2693	2693	M143T5	143.106	4.85654	143.106	[0.52] ISDB In-Silico Database: UNPD211807	Noise	0	0	0	0	0	0	0	0	0	0	0	0	0	0	0	0	0	0	4.82835	0	0	0	0	0	0	0	0	4.68004	0	0	0	0	0	0	0	0	0	0	0	0	0
138	1102	1102	M144T1	144.063	0.526844	144.063	Analogs results available	Noise	0	0	0	0	0	0	0	0	0	0	0	0	0	0	0	0	0	0	0	0	0	0	0	0	0	0	0	0	0	0	0	0	5.19883	0	0	0	0	0	0	0	0
139	2620	2620	M144T26_1	143.997	25.5791	143.997	Analogs results available	Cluster 58	0	5.32237	4.90461	0	5.30902	0	5.28416	5.28146	0	0	0	0	0	0	5.26013	0	5.32106	0	0	5.32886	0	0	0	0	0	0	0	5.01762	0	0	0	0	5.25388	0	0	0	5.25445	0	0	0	0
140	1768	1768	M144T7	144.138	7.13866	144.138	Analogs results available	Noise	0	0	0	0	0	0	0	0	0	0	0	0	0	0	0	0	0	0	0	0	0	0	0	0	0	0	0	0	0	0	0	0	0	0	0	0	0	0	0	0	0
141	368	368	M1450T21	1450.08	20.7095	1450.08	N/A	Noise	4.6743	0	0	0	0	0	0	0	0	0	0	4.69548	0	0	4.80711	4.78949	4.78184	0	0	0	0	0	0	0	0	4.95848	0	0	0	0	4.9753	4.99488	4.97914	4.99092	5.01984	4.99103	5.01466	5.00236	4.83782	4.89177	4.90986
142	1073	2628	M145T1	144.982	0.507	145.049	Analogs results available	Noise	0	0	0	0	0	0	0	0	0	0	0	4.23978	0	0	0	4.29533	0	0	4.29508	4.2327	0	0	0	0	0	0	0	0	0	0	0	0	0	0	0	0	0	0	0	0	0
143	2628	992	M145T1_1	145.049	0.87383	145.049	[0.52] ISDB In-Silico Database: UNPD93206	Noise	0	0	0	0	0	0	0	0	0	0	0	0	0	0	5.30085	5.14085	5.14258	0	0	0	0	0	0	0	0	0	0	5.31859	0	0	0	0	0	0	0	0	4.99664	0	0	0	0
144	992	2571	M145T1_2	145.049	0.92464	145.086	[0.58] GNPS GNPS Matches to NIST14: Spectral Match to .beta.-D-Glucopyranose, 1,6-anhydrofrom NIST14 M+H-H2O	Cluster 70	5.38423	0	0	0	0	0	0	0	0	0	0	5.20826	0	0	0	0	0	0	5.11388	0	0	0	0	0	0	0	0	4.92654	0	0	0	0	0	0	5.09815	0	0	0	0	0	0
145	3524	3524	M145T2	145.086	1.521	145.086	[0.65] GNPS GNPS Matches to NIST14: Spectral Match to .beta.-D-Glucopyranose, 1,6-anhydrofrom NIST14 M+H-H2O	Cluster 70	0	0	0	0	0	0	0	0	0	0	0	0	0	0	0	0	0	0	5.55966	0	0	0	0	0	0	0	0	0	0	0	0	0	0	0	0	0	0	0	0	0	0
146	2580	2580	M145T2_1	145.086	1.66355	145.086	[0.68] GNPS GNPS Matches to NIST14: Spectral Match to .beta.-D-Glucopyranose, 1,6-anhydrofrom NIST14 M+H-H2O	Cluster 62	0	0	0	0	0	0	0	0	0	0	0	0	0	0	0	0	0	0	5.55451	5.11884	0	0	0	0	0	0	0	5.57342	0	0	0	0	0	0	0	0	0	0	0	0	0
147	680	680	M145T9	145.086	8.81587	145.086	Analogs results available	Noise	0	0	0	0	0	0	0	0	0	0	0	5.00257	0	0	5.20292	5.06	4.85617	0	5.31305	4.88643	0	4.80362	4.97243	0	0	5.09559	0	5.03023	0	0	0	0	0	4.79328	4.83859	0	4.84066	0	0	0	0
148	459	459	M146T5	146.06	5.27492	146.06	[0.95] GNPS Massbank Spectral Library (3rd Party): Massbank:PR101043 Indole-3-carboxyaldehyde|Indole-3-aldehyde|3-Formylindole|1H-indole-3-carbaldehyde|beta-Indolylaldehyde [M+H]+	Cluster 65	0	0	0	0	0	0	0	0	5.46825	0	0	0	0	0	0	0	0	0	5.98169	5.41485	0	0	0	0	0	0	0	5.89798	0	4.88655	0	0	0	0	0	0	0	0	0	0	0
149	396	396	M1478T21	1478.11	21.24	1478.11	N/A	Noise	0	0	0	0	0	0	0	0	0	0	0	0	0	0	0	0	0	0	0	4.65017	0	0	0	0	0	0	0	0	0	0	4.76849	4.7375	4.72415	0	4.7903	4.76045	0	4.72474	4.6582	0	0
150	2172	2172	M147T1	147.065	0.736337	147.065	[0.57] ISDB In-Silico Database: UNPD105696	Noise	0	0	0	0	0	0	0	0	0	0	0	0	0	0	0	0	0	0	5.28587	4.97462	0	0	0	0	0	0	0	4.97721	0	0	0	0	0	0	0	0	0	0	0	0	0
151	2782	2782	M147T1_1	147.078	0.741183	147.078	[0.56] ISDB In-Silico Database: UNPD105696	Cluster 79	0	0	0	0	0	0	0	0	0	0	0	0	0	0	4.85159	0	0	0	0	0	0	0	0	0	0	0	0	0	0	0	0	0	0	0	0	0	0	0	0	0	0
152	4192	4192	M147T3	147.065	3.3145	147.065	[0.64] ISDB In-Silico Database: UNPD111857	Cluster 62	0	0	0	0	0	0	0	0	0	0	0	0	0	0	0	0	0	0	0	0	0	0	0	0	0	0	0	0	0	0	0	0	0	0	0	0	0	0	0	0	0
153	3616	4321	M148T1	148.06	0.565767	148.043	Analogs results available	Cluster 61	0	0	0	0	0	0	0	0	0	0	0	0	0	0	0	0	0	0	4.59946	0	0	0	0	0	0	0	0	0	0	0	0	0	0	0	0	0	0	0	0	0	0
154	2088	2088	M149T12	149.133	11.9863	149.133	[0.65] GNPS Berkeley Lab MS/MS spectral library: (1R)-(-)-Nopol M+H-H2O	Cluster 79	0	0	0	0	0	0	0	0	0	0	0	0	0	0	0	0	0	0	0	0	0	0	0	0	0	0	0	0	0	0	0	0	0	0	0	0	4.78797	0	0	0	0
155	176	176	M150T1	149.953	0.507741	149.953	Analogs results available	Cluster 05	5.29907	5.34831	5.30149	5.26635	5.41805	5.36053	5.35257	5.39031	5.3556	5.35663	5.29585	5.27683	5.29797	5.33704	5.40684	5.36429	5.35119	5.34154	0	5.26375	5.39691	5.18767	5.20074	5.30712	5.3943	5.25563	5.36439	5.13138	5.38961	5.34107	5.1396	0	0	0	0	0	0	0	0	0	4.94423
156	2807	2807	M150T7	150.091	7.26495	150.091	[0.91] GNPS Massbank Spectral Library (3rd Party): Massbank:LU118605 3-Methyl-3,4-dihydro-2H-1,4-benzoxazine M+H	Noise	0	0	0	0	0	0	0	0	0	0	0	0	0	0	4.82522	0	0	0	4.86098	0	0	0	0	0	0	0	0	0	0	0	0	0	0	0	0	0	0	0	0	0	0
157	902	902	M151T1	151.096	0.592821	151.096	[0.53] MS-DIAL ReSpect: D-(-)-Arabinose	Noise	0	0	0	0	0	0	0	0	0	0	0	0	0	0	4.65588	0	4.80948	0	0	4.68011	0	0	4.5813	0	0	0	0	4.58722	0	0	0	0	0	4.85701	4.60989	0	0	0	0	0	0
158	1002	637	M151T1_1	151.111	0.594075	151.096	N/A	Noise	0	0	0	0	0	0	0	0	0	0	0	4.71074	0	0	0	4.66065	0	0	0	0	0	0	0	0	0	0	0	0	0	0	0	0	0	0	0	0	0	0	0	0	0
159	444	444	M151T4	151.075	3.92595	151.075	[0.79] MS-DIAL BMDMS-NP: 1-(4-methoxyphenyl)ethanone	Noise	0	0	0	0	0	0	0	0	0	0	0	0	0	0	0	0	0	0	6.28519	0	0	0	0	0	0	0	0	5.76253	0	4.78256	0	0	0	0	0	0	0	0	0	0	0
160	420	420	M151T4_1	151.075	4.01583	151.075	[0.78] MS-DIAL BMDMS-NP: 1-(4-methoxyphenyl)ethanone	Noise	0	0	0	0	0	0	0	5.21913	5.63738	5.0422	0	0	0	0	0	0	0	6.07433	6.80246	6.50593	0	0	0	0	0	0	0	6.27693	5.18641	5.23174	0	0	0	0	0	0	0	0	0	0	0
161	1671	1671	M151T4_2	151.083	4.01638	151.083	[0.75] MS-DIAL BMDMS-NP: 1-(4-methoxyphenyl)ethanone	Noise	0	0	0	0	0	0	0	0	0	0	0	0	0	0	0	0	0	4.87371	0	0	0	0	0	0	0	0	0	0	0	0	0	0	0	0	0	0	0	0	0	0	0
162	3836	3836	M151T5	151.075	5.26447	151.075	Analogs results available	Noise	0	0	0	0	0	0	0	0	0	0	4.76976	0	0	0	0	0	0	0	0	0	0	0	0	0	0	0	0	0	0	0	0	0	0	0	0	0	0	0	0	0	0
163	1003	1003	M151T6	151.096	6.16319	151.096	Analogs results available	Noise	0	0	0	0	0	0	0	0	0	0	0	4.74619	0	0	4.71797	4.70215	4.81064	0	4.93378	4.8308	0	0	4.64006	0	0	4.76069	0	4.86908	0	0	0	0	0	0	4.71305	0	0	0	0	0	0
164	457	457	M151T7	151.112	6.74845	151.112	[0.89] GNPS GNPS Matches to NIST14: Spectral Match to Jasmine lactone from NIST14 M+H-H2O	Cluster 79	0	0	0	0	0	0	0	0	4.80759	0	0	0	0	0	0	0	0	0	5.68476	5.09062	0	0	0	0	0	0	0	5.63296	0	4.65459	0	0	0	0	0	0	0	0	0	0	0
165	450	450	M151T7_1	151.112	7.38593	151.112	[0.72] GNPS GNPS Matches to NIST14: Spectral Match to L-Carvone from NIST14 M+H	Cluster 75	4.84822	4.87788	4.96603	4.74287	0	4.72022	4.85867	0	4.97093	0	4.72276	4.66619	0	0	5.29239	5.43421	4.93108	0	5.00845	4.87435	5.07083	4.92519	5.35302	0	0	5.26322	0	5.38458	4.72692	4.72565	0	0	4.95396	5.15498	5.12338	4.66472	5.14893	0	0	0	4.83747
166	184	184	M152T1	151.95	0.507621	151.95	Analogs results available	Noise	5.07301	5.08618	5.05533	5.02636	5.10502	5.1513	5.07117	5.0673	5.09576	5.12999	5.02869	5.03205	5.096	5.06231	5.15261	5.14762	5.07533	5.10465	0	5.08172	5.19612	4.89534	4.98464	5.06318	5.1273	0	5.1115	0	5.07531	5.07478	4.90289	0	0	0	0	0	0	0	0	0	0
167	1561	1561	M153T4	153.054	4.05723	153.054	[0.93] MS-DIAL Fiehn HILIC: Vanillin	Cluster 85	0	0	0	0	0	0	0	0	0	0	0	0	0	0	0	0	0	0	0	0	0	0	0	0	0	4.95417	0	0	0	0	0	0	0	0	0	0	0	0	0	0	0
168	443	443	M153T4_1	153.055	4.13732	153.054	[0.95] MS-DIAL Fiehn HILIC: Vanillin	Cluster 85	0	0	0	0	0	0	0	0	0	0	5.84792	0	0	0	0	0	0	0	5.11217	0	5.77101	5.07373	5.33445	0	0	5.49016	0	5.50529	5.14885	4.99753	0	0	0	0	0	0	0	0	0	0	0
169	2541	2541	M153T7	153.127	7.22251	153.127	[0.63] ISDB In-Silico Database: UNPD105415	Cluster 62	0	0	0	0	0	0	0	0	0	0	0	0	0	0	0	0	0	0	5.43305	4.94475	0	0	0	0	0	0	0	5.32533	0	0	0	0	0	0	0	0	0	0	0	0	0
170	1793	1793	M153T8	153.127	7.55966	153.127	[0.51] ISDB In-Silico Database: UNPD164008	Cluster 58	0	0	0	0	0	0	0	0	0	0	0	0	0	0	0	0	0	0	4.78998	0	0	0	0	0	0	0	0	0	0	0	0	0	0	0	0	0	0	0	0	0	0
171	191	191	M154T1	153.948	0.50754	153.948	Analogs results available	Cluster 05	4.85954	4.90694	4.87415	4.84312	4.94989	4.96468	4.9159	4.99231	4.93501	4.96395	4.89154	0	4.84093	4.83169	4.96991	4.94428	4.90266	4.89955	0	4.88929	5.02552	4.7977	0	4.91008	4.93137	4.89461	4.95591	0	4.90553	4.85174	0	0	0	0	0	0	0	0	0	0	0
172	2694	2694	M154T2	154.05	2.28227	154.049	[0.72] GNPS Massbank NA Spectral Library (3rd Party): 4-AMINOSALICYLIC ACID M+H	Cluster 86	0	0	0	0	0	0	0	0	0	0	0	0	0	0	0	0	0	0	0	0	0	0	0	0	0	0	0	4.92784	0	0	0	0	0	0	0	0	0	0	0	0	0
173	3314	3314	M154T3	154.05	2.79566	154.05	[0.88] MS-DIAL Karolinska institute and Gunma : Methyl 3-aminopyrazine-2-carboxylic acid CE0 INCSQLZZXBPATR-UHFFFAOYSA-N	Cluster 86	5.08574	0	0	0	0	0	0	0	0	0	5.5582	0	0	0	0	0	0	0	0	0	5.30609	0	0	0	0	0	0	0	0	0	0	0	0	0	0	0	0	0	0	0	0
174	3302	3302	M154T3_1	154.05	2.91261	154.05	[0.90] MS-DIAL Karolinska institute and Gunma : Methyl 3-aminopyrazine-2-carboxylic acid CE0 INCSQLZZXBPATR-UHFFFAOYSA-N	Cluster 86	5.51686	0	0	0	0	0	0	0	0	0	5.93766	0	0	0	0	0	0	0	0	0	5.79545	0	0	0	0	0	0	0	0	0	0	0	0	0	0	0	0	0	0	0	0
175	417	417	M155T1	155.082	1.07253	155.082	Analogs results available	Cluster 78	0	0	0	0	0	0	0	0	4.82767	0	0	0	0	0	0	0	0	0	0	0	0	0	0	0	0	0	0	0	0	5.09328	0	0	0	0	0	0	0	0	0	0	0
176	413	413	M155T1_1	155.082	1.19778	155.082	Analogs results available	Cluster 78	0	0	0	0	0	0	0	0	5.25715	0	0	0	0	0	0	0	0	0	0	0	0	0	0	0	0	0	0	0	0	5.5746	0	0	0	0	0	0	0	0	0	0	0
177	3888	3888	M155T10	155.107	9.52118	155.107	[0.69] ISDB In-Silico Database: UNPD57181	Cluster 79	0	0	0	0	0	0	0	0	0	0	0	0	0	0	0	0	0	0	0	0	4.95253	0	0	0	0	0	0	0	0	0	0	0	0	0	0	0	0	0	0	0	0
178	4052	4052	M155T11	155.107	11.3502	155.107	[0.63] ISDB In-Silico Database: UNPD171013	Noise	0	0	0	0	0	0	0	0	0	0	0	0	0	0	0	0	0	0	0	0	0	0	0	0	0	0	0	0	0	0	0	0	0	0	0	0	0	0	0	0	0
179	2007	439	M155T12	155.107	11.7347	155.107	[0.81] ISDB In-Silico Database: UNPD101734	Cluster 79	0	0	0	0	0	0	0	0	0	0	0	0	0	0	0	0	0	0	5.08449	0	0	0	0	0	0	0	0	0	0	0	0	0	0	0	4.90552	4.96989	4.97041	0	0	0	0
180	1944	1944	M155T2	155.154	2.47719	155.154	Analogs results available	Cluster 58	0	0	0	0	0	0	0	0	0	0	0	0	0	0	0	0	0	0	5.02046	0	0	0	0	0	0	0	0	0	0	0	0	0	0	0	0	0	0	0	0	0	0
181	2568	2568	M155T7	155.107	6.61181	155.107	[0.62] ISDB In-Silico Database: UNPD88109	Cluster 79	0	0	0	0	0	0	0	0	0	0	0	0	0	0	0	0	0	0	5.23517	0	0	0	0	0	0	0	0	5.06821	0	0	0	0	0	0	0	0	0	0	0	0	0
182	4110	4110	M155T8	155.106	7.81868	155.107	[0.73] ISDB In-Silico Database: UNPD47216	Noise	0	0	0	0	0	0	0	0	0	0	0	0	0	0	0	0	0	0	0	0	0	0	0	0	0	0	0	0	0	0	0	0	0	0	0	0	0	0	0	0	0
183	3531	3531	M155T9	155.106	8.83655	155.107	Analogs results available	Noise	0	0	0	0	0	0	0	0	0	0	0	0	0	0	0	0	0	0	5.37334	0	0	0	0	0	0	0	0	0	0	0	0	0	0	0	0	0	0	0	0	0	0
184	832	832	M156T1	156.042	0.546908	156.042	Analogs results available	Noise	0	0	0	0	0	0	0	0	0	0	0	0	0	0	0	0	0	0	0	0	0	0	0	0	0	0	0	0	0	0	0	0	0	0	0	0	0	0	0	0	0
185	2755	2755	M157T1	157.05	0.58295	157.049	[0.94] GNPS Massbank NA Spectral Library (3rd Party): OROTIC ACID M+H	Cluster 65	0	0	0	0	0	0	0	0	0	0	0	0	0	0	0	4.86311	0	0	0	0	0	0	0	0	0	0	0	0	0	0	0	0	0	0	0	0	0	0	0	0	0
186	643	643	M157T1_1	157.035	0.586086	157.035	[0.95] GNPS Massbank NA Spectral Library (3rd Party): OROTIC ACID M+H	Cluster 65	4.48308	5.88929	4.99947	5.31496	4.94628	4.88097	5.57379	5.65049	4.67826	0	0	0	0	0	0	0	0	0	0	0	0	5.23541	4.95634	0	0	5.62555	0	0	0	0	0	0	0	0	0	0	0	0	0	0	0
187	644	644	M157T1_2	157.035	0.661418	157.035	[0.95] GNPS Massbank NA Spectral Library (3rd Party): OROTIC ACID M+H	Cluster 65	5.17325	5.65236	5.53157	4.85338	5.35436	5.38365	5.1109	5.19457	5.31349	0	0	4.84567	0	0	5.15026	5.23092	0	0	5.07844	0	0	4.82485	5.4739	0	0	5.36827	0	5.28311	0	0	0	0	0	0	0	0	0	0	0	0	0
188	2597	2597	M157T1_3	157.049	0.740508	157.049	[0.95] GNPS Massbank NA Spectral Library (3rd Party): OROTIC ACID M+H	Cluster 65	0	0	0	0	0	0	0	0	0	0	0	0	0	0	0	5.05086	0	0	0	0	0	0	0	0	0	0	0	5.03627	0	0	0	0	0	0	0	0	0	0	0	0	0
189	1029	1029	M157T1_4	157.064	0.760925	157.064	[0.95] GNPS Massbank NA Spectral Library (3rd Party): OROTIC ACID M+H	Cluster 65	0	0	0	0	0	0	0	0	0	0	0	4.56671	0	0	4.56692	0	0	0	0	0	0	0	0	0	0	0	0	0	0	0	0	0	0	0	0	0	0	0	0	0	0
190	1761	1761	M157T12	157.122	11.9888	157.122	[0.57] GNPS Berkeley Lab MS/MS spectral library: Octanedioic acid M+H-H2O	Noise	0	0	0	0	0	0	0	0	0	0	0	0	0	0	0	0	0	0	4.96248	0	0	0	0	0	0	0	0	0	0	0	0	0	0	0	0	0	4.68471	0	0	0	0
191	1776	1776	M157T12_1	157.122	12.1458	157.122	[0.56] ISDB In-Silico Database: UNPD100819	Cluster 79	0	0	0	0	0	0	0	0	0	0	0	0	0	0	0	0	0	0	5.08376	0	0	0	0	0	0	0	0	4.63359	0	0	0	0	0	0	0	0	4.72094	0	0	0	0
192	1477	1477	M157T2	157.084	1.51427	157.084	[0.52] GNPS Berkeley Lab MS/MS spectral library: 6-Methylpurine M+Na	Noise	0	0	0	0	0	0	0	0	0	0	0	0	0	0	0	0	0	0	0	0	0	0	0	0	0	0	0	0	0	0	0	0	5.32638	5.12674	0	0	0	0	0	0	0
193	3432	3432	M157T2_1	157.084	1.60928	157.084	Analogs results available	Noise	0	0	0	0	0	0	0	0	0	0	0	0	0	0	0	0	0	0	0	0	0	0	0	0	0	0	0	0	0	0	0	0	0	5.39326	0	0	0	0	0	0	0
194	754	754	M157T6	157.122	6.07195	157.122	[0.61] GNPS Berkeley Lab MS/MS spectral library: Octanedioic acid M+H-H2O	Cluster 79	0	0	0	0	0	0	0	0	0	0	0	0	0	0	4.58816	0	0	0	5.06554	0	0	0	0	0	0	0	0	5.04632	0	0	0	5.06449	4.75058	0	0	4.90344	0	4.95333	0	0	0
195	1219	1219	M157T9	157.122	9.42967	157.122	[0.61] ISDB In-Silico Database: UNPD42479	Cluster 74	0	0	0	0	0	0	0	0	0	0	0	0	0	0	0	0	0	0	4.72469	0	0	0	0	0	0	0	0	4.72723	0	0	0	0	0	0	0	0	0	0	0	0	0
196	349	349	M158T1	158.154	0.580618	158.154	[0.88] GNPS Massbank Spectral Library (3rd Party): Massbank:LU094206 N-(Butoxymethyl)acrylamide|N-(butoxymethyl)prop-2-enamide M+H	Cluster 26	0	0	4.53012	0	0	0	4.79813	0	0	0	0	0	0	0	0	0	4.41895	4.67411	0	5.57946	0	5.09993	4.91061	0	0	5.2828	0	5.03779	4.44146	0	5.09173	4.98537	4.96316	4.98333	0	5.20223	5.07673	4.61637	4.73083	4.97912	4.92507
197	648	648	M158T1_1	158.096	0.582972	158.096	Analogs results available	Noise	5.00341	4.52055	0	4.6329	4.7247	4.71995	4.97215	0	4.43865	0	0	0	0	0	4.57101	0	0	0	0	0	4.64895	4.68415	4.84544	0	0	4.94609	0	0	0	0	0	0	0	0	0	0	0	0	0	0	0
198	928	667	M158T1_2	158.169	0.584308	158.154	[0.89] GNPS Massbank Spectral Library (3rd Party): Massbank:LU094206 N-(Butoxymethyl)acrylamide|N-(butoxymethyl)prop-2-enamide M+H	Cluster 26	0	0	0	0	0	0	0	0	0	0	0	4.93226	0	0	0	4.79123	0	0	0	0	0	0	0	0	0	0	0	0	0	0	0	0	0	0	0	0	0	0	0	0	0
199	667	3903	M158T1_3	158.154	0.758767	158.081	[0.68] GNPS Berkeley Lab MS/MS spectral library: ethyl (2R)-5-oxopyrrolidine-2-carboxylate M+H	Cluster 85	0	0	0	0	0	0	0	0	0	0	0	0	0	0	0	0	0	0	4.7141	5.04223	0	4.5698	4.46759	0	0	4.48877	0	0	0	0	4.48588	4.3922	4.5837	4.49972	0	4.5486	4.45824	0	0	0	0
200	3903	1383	M158T1_4	158.081	1.11268	158.081	[0.72] GNPS Berkeley Lab MS/MS spectral library: ethyl (2R)-5-oxopyrrolidine-2-carboxylate M+H	Cluster 85	0	0	0	0	0	0	0	0	0	0	0	0	0	0	0	0	0	0	0	0	4.90018	0	0	0	0	0	0	0	0	0	0	0	0	0	0	0	0	0	0	0	0
201	725	725	M158T3	158.096	2.60708	158.096	Analogs results available	Noise	5.53986	5.31528	5.39409	5.24952	5.14647	5.30492	5.55465	0	5.19848	0	0	0	0	0	5.02726	0	0	0	0	0	5.26396	5.05951	5.24006	0	0	5.24658	0	0	0	0	0	0	0	0	0	0	0	0	0	0	0
202	3027	2583	M159T1	159.065	0.7597	159.065	Analogs results available	Noise	0	0	0	0	0	0	0	0	0	0	0	0	0	0	0	0	0	0	0	4.78704	0	0	0	0	0	0	0	0	0	0	0	0	0	0	0	0	0	0	0	0	0
203	3005	3005	M159T2	159.102	2.15511	159.102	Analogs results available	Cluster 62	0	0	0	0	0	0	0	0	0	0	0	0	0	0	0	0	0	0	5.57306	5.17199	0	0	0	0	0	0	0	0	0	0	0	0	0	0	0	0	0	0	0	0	0
204	2925	2925	M159T26	158.961	25.8545	158.961	Analogs results available	Cluster 78	0	0	0	0	0	5.42044	0	5.43774	0	0	0	0	0	0	0	0	0	0	0	0	0	0	0	0	0	0	0	0	0	0	0	0	5.41367	0	0	0	0	0	0	0	0
205	193	193	M159T26_2	158.961	26.0065	158.961	Analogs results available	Cluster 78	0	0	0	0	0	0	0	0	0	0	0	0	0	0	0	0	0	5.6504	0	0	5.52935	0	0	0	5.57238	0	0	0	0	0	0	0	0	0	0	0	0	0	0	0	5.72655
206	1254	1254	M159T26_3	158.962	26.1555	158.962	Analogs results available	Cluster 78	0	0	0	0	0	0	0	0	0	0	0	0	0	0	0	0	0	0	0	0	0	0	5.48431	0	0	0	0	0	0	0	0	0	0	0	0	0	0	0	0	0	0
207	2582	2582	M159T3	159.101	2.65267	159.101	[0.50] ISDB In-Silico Database: UNPD139231	Cluster 79	0	0	0	0	0	0	0	0	0	0	0	0	0	0	0	0	0	0	5.55495	0	0	0	0	0	0	0	0	5.40127	0	0	0	0	0	0	0	0	0	0	0	0	0
208	2544	2544	M159T3_1	159.102	2.92556	159.101	Analogs results available	Cluster 62	0	0	0	0	0	0	0	0	0	0	0	0	0	0	0	0	0	0	5.79443	0	0	0	0	0	0	0	0	5.54987	0	0	0	0	0	0	0	0	0	0	0	0	0
209	2539	2539	M159T3_2	159.102	3.13041	159.102	Analogs results available	Cluster 62	0	0	0	0	0	0	0	0	5.04003	0	0	0	0	0	0	0	0	0	5.97528	5.50586	0	0	0	0	0	0	0	5.80094	0	0	0	0	0	0	0	0	0	0	0	0	0
210	3812	3812	M161T4	161.06	4.42617	161.06	[0.73] MS-DIAL MassBank: 2-Methoxycinnamic acid LC-ESI-QTOF MS2 CE	Noise	0	0	0	0	0	0	0	0	0	0	5.07658	0	0	0	0	0	0	0	0	0	0	0	0	0	0	0	0	0	0	0	0	0	0	0	0	0	0	0	0	0	0
211	1120	1120	M162T1	162.112	0.570233	162.112	[0.86] GNPS Massbank Spectral Library (3rd Party): Massbank:PR100320 L-Carnitine|Vitamin BT|(-)-beta-Hydroxy-gamma-(trimethylammonio)butyrate|Levocarnitine|L-gamma-Trimethyl-beta-hydroxybutyrobetaine [M+H]+	Noise	0	0	0	0	0	0	0	0	0	0	0	0	0	0	0	0	0	0	4.91047	0	0	0	0	0	0	0	0	0	0	0	0	0	0	0	0	0	0	0	0	0	0
212	4320	3559	M162T1_1	162.058	0.583733	162.112	Analogs results available	Noise	0	0	0	0	0	0	0	0	0	0	0	0	0	0	0	0	0	0	0	0	0	0	0	0	0	0	0	0	0	0	0	0	0	0	0	0	0	0	0	0	0
213	3559	4283	M162T1_2	162.112	0.7803	162.058	Analogs results available	Cluster 61	0	0	0	0	0	0	0	0	0	0	0	0	0	0	0	0	0	0	4.8579	0	0	0	0	0	0	0	0	0	0	0	0	0	0	0	0	0	0	0	0	0	0
214	4283	2681	M162T1_3	162.058	0.8369	162.112	Analogs results available	Cluster 70	0	0	0	0	0	0	0	0	0	0	0	0	0	0	0	0	0	0	0	0	0	0	0	0	0	0	0	0	0	0	0	0	0	0	0	0	0	0	0	0	0
215	3707	3707	M162T2	162.112	1.65745	162.112	[0.51] GNPS Massbank Spectral Library (3rd Party): Massbank:RP022203 L-Carnitine|DL-Carnitine|3-hydroxy-4-(trimethylazaniumyl)butanoate M+H	Cluster 70	0	0	0	0	0	0	0	0	0	0	0	0	0	0	0	0	0	0	5.05236	0	0	0	0	0	0	0	0	0	0	0	0	0	0	0	0	0	0	0	0	0	0
216	2653	2653	M162T2_1	162.112	1.77445	162.112	Analogs results available	Cluster 70	0	0	0	0	0	0	0	0	0	0	0	0	0	0	0	0	0	0	0	0	0	0	0	0	0	0	0	5.19912	0	0	0	0	0	0	0	0	0	0	0	0	0
217	3796	3796	M163T4	163.075	4.30892	163.075	[0.85] GNPS Massbank Spectral Library (3rd Party): Massbank:RP011102 Methyl trans-cinnamic acid|4-Methylcinnamic acid|(E)-3-(4-methylphenyl)prop-2-enoic acid M+H	Cluster 86	0	0	0	0	0	0	0	0	0	0	5.53198	0	0	0	0	0	0	0	0	0	0	0	0	0	0	0	0	0	0	0	0	0	0	0	0	0	0	0	0	0	0
218	1905	1905	M165T7	165.091	6.60167	165.091	[0.59] MS-DIAL RIKEN PlaSMA authentic standards: 3-Hydroxycinnamic acid	Noise	0	0	0	0	0	0	0	0	0	0	0	0	0	0	0	0	0	0	5.19365	4.75113	0	0	0	0	0	0	0	5.15141	0	0	0	0	0	0	0	0	0	0	0	0	0
219	4271	4271	M166T3	166.086	3.29285	166.086	Analogs results available	Noise	0	0	0	0	0	0	0	0	0	0	0	0	0	0	0	0	0	0	0	0	0	0	0	0	0	0	0	0	0	0	0	0	0	0	0	0	0	0	0	0	0
220	4113	4113	M167T11	167.106	10.9018	167.106	Analogs results available	Cluster 80	0	0	0	0	0	0	0	0	0	0	0	0	0	0	0	0	0	0	0	0	0	0	0	0	0	0	0	0	0	0	0	0	0	0	0	0	0	0	0	0	0
221	3174	3174	M167T26_1	167.013	25.5981	167.013	[0.91] GNPS Massbank NA Spectral Library (3rd Party): 3-METHYLGLUTACONIC ACID M+Na	Cluster 58	0	0	0	0	5.30918	0	0	0	0	0	0	0	0	0	0	0	0	0	0	0	0	0	0	0	0	0	0	0	0	0	0	0	0	0	0	0	0	0	0	0	0
222	2540	2540	M167T6	167.07	5.74351	167.07	[0.83] MS-DIAL Fiehn HILIC: 3,4-Dimethoxybenzaldehyde	Noise	0	0	0	0	0	0	0	0	4.88314	0	0	0	0	0	0	0	0	0	5.66143	5.09565	0	0	0	0	0	0	0	5.51314	0	0	0	0	0	0	0	0	0	0	0	0	0
223	3591	3591	M167T6_1	167.06	5.88973	167.06	[0.63] MS-DIAL BMDMS-NP: 6,7-dihydroxybenzofuran-3(2H)-one	Noise	0	0	0	0	0	0	0	0	0	0	0	0	0	0	0	0	0	0	4.90695	0	0	0	0	0	0	0	0	0	0	0	0	0	0	0	0	0	0	0	0	0	0
224	842	842	M167T7	167.107	7.1647	167.107	[0.50] ISDB In-Silico Database: UNPD31336	Cluster 80	0	0	0	0	0	0	0	0	0	0	0	0	0	0	0	0	0	0	5.38126	5.01128	0	0	0	0	0	0	0	5.37344	0	0	0	0	4.73438	4.78567	5.06725	4.68492	4.98641	0	0	0	0
225	4302	882	M168T1	168.033	0.564233	168.123	Analogs results available	Cluster 42	0	0	0	0	0	0	0	0	0	0	0	0	0	0	0	0	0	0	0	0	0	0	0	0	0	0	0	0	0	0	0	0	0	0	0	0	0	0	0	0	0
226	3518	3518	M169T3	169.05	2.84795	169.049	[0.56] GNPS GNPS Library: URATE 30.0 eV M+H	Cluster 78	0	0	0	0	0	0	0	0	0	0	0	0	0	0	0	0	0	0	5.60143	0	0	0	0	0	0	0	0	0	0	0	0	0	0	0	0	0	0	0	0	0	0
227	3886	3886	M169T3_1	169.049	3.02438	169.049	[0.58] MS-DIAL BMDMS-NP: vanillic acid	Noise	0	0	0	0	0	0	0	0	0	0	0	0	0	0	0	0	0	0	0	0	5.58626	0	0	0	0	0	0	0	0	0	0	0	0	0	0	0	0	0	0	0	0
228	2565	2565	M169T3_2	169.05	3.07167	169.049	[0.57] GNPS GNPS Sigma's Mass Spectrometry Metabolite Library (MSMLS): URATE M+H	Cluster 78	0	0	0	0	0	0	0	0	0	0	5.72286	0	0	0	0	0	0	0	5.65051	0	5.36461	0	0	0	0	0	0	5.64945	0	0	0	0	0	0	0	0	0	0	0	0	0
229	3965	3965	M169T4	169.076	3.7242	169.076	[0.64] GNPS Berkeley Lab MS/MS spectral library: 9H-Pyrido[3,4-B]indole M+H	Noise	0	0	0	0	0	0	0	0	0	0	0	0	0	0	0	0	0	0	0	0	0	0	0	0	0	0	0	0	0	0	0	0	0	0	0	0	0	0	0	0	0
230	2660	2660	M169T5	169.159	4.52448	169.159	[0.52] ISDB In-Silico Database: UNPD164769	Cluster 79	0	0	0	0	0	0	0	0	0	0	0	0	0	0	0	0	0	0	0	0	0	0	0	0	0	0	0	4.75667	0	0	0	0	0	0	0	0	0	0	0	0	0
231	1849	1849	M169T7	169.122	6.75236	169.122	[0.61] ISDB In-Silico Database: UNPD142987	Cluster 79	0	0	0	0	0	0	0	0	4.91083	0	0	0	0	0	0	0	0	0	5.70402	5.1578	0	0	0	0	0	0	0	5.64101	0	0	0	0	0	0	0	0	0	0	0	0	0
232	2754	2754	M170T1	170.097	0.58295	170.097	[0.93] GNPS Massbank NA Spectral Library (3rd Party): PYRIDOXINE M+H	Noise	0	0	0	0	0	0	0	0	0	0	0	0	0	0	0	5.0865	0	0	0	0	0	0	0	0	0	0	0	0	0	0	0	0	0	0	0	0	0	0	0	0	0
233	1553	1553	M171T14	171.101	13.8234	171.101	Analogs results available	Noise	0	0	0	0	0	0	0	0	0	0	0	0	0	0	4.96199	4.90777	4.96042	0	5.09603	4.91303	0	0	0	0	0	5.0066	0	0	0	0	0	0	0	0	4.8611	0	0	0	0	0	0
234	525	525	M171T6	171.102	5.86198	171.101	[0.77] GNPS Berkeley Lab MS/MS spectral library: azelaic acid M+H-H2O	Cluster 78	0	0	0	0	0	0	0	0	0	0	0	4.93673	0	0	5.24535	5.03837	4.84838	0	5.33932	4.94781	0	0	0	0	0	4.98608	0	5.20574	0	0	0	5.21819	5.15494	5.19405	5.28391	5.12118	5.22263	5.0923	0	5.01162	5.03854
235	1381	1381	M171T6_1	171.157	6.23198	171.157	[0.60] GNPS Massbank NA Spectral Library (3rd Party): 10-UNDECEN-1-OL M+H	Cluster 78	0	0	0	4.7179	4.75089	0	0	0	0	0	0	0	0	0	0	0	0	0	4.79744	0	4.75559	0	4.66249	0	0	4.73261	0	0	0	0	4.75888	4.74049	0	0	0	0	0	0	0	0	0
236	211	211	M171T6_2	171.149	6.23436	171.149	[0.60] GNPS Massbank NA Spectral Library (3rd Party): 10-UNDECEN-1-OL M+H	Cluster 78	6.29076	6.10951	6.16925	5.94583	5.95755	6.26807	6.38739	5.68708	6.22227	5.61044	5.82462	5.74651	0	0	5.79634	5.65347	5.56211	5.23167	6.01132	5.36267	5.97221	5.78636	5.87728	5.40398	5.02251	5.91288	5.10677	5.94011	5.41189	5.2001	5.92688	5.89702	5.57034	5.68928	5.49582	5.46142	5.73555	5.45065	5.37729	5.50072	5.95252
237	2535	2535	M171T7	171.138	7.22652	171.138	[0.73] GNPS Massbank NA Spectral Library (3rd Party): 10-UNDECEN-1-OL M+H	Cluster 62	0	0	0	0	0	0	0	0	4.58657	0	0	0	0	0	0	0	0	0	5.7406	5.31286	0	0	0	0	0	0	0	5.66242	0	0	0	0	0	0	0	0	0	0	0	0	0
238	1328	1328	M172T10	172.17	9.74684	172.17	Analogs results available	Noise	0	0	0	0	0	0	0	0	0	0	0	0	0	0	4.95506	4.84129	0	0	4.93525	0	0	0	4.66839	0	0	4.82551	0	4.837	0	0	0	0	0	0	0	0	0	0	0	0	0
239	2705	2705	M172T11	172.17	10.5642	172.169	Analogs results available	Noise	0	0	0	0	0	0	0	0	0	0	0	0	0	0	4.56993	4.5666	0	0	4.91312	0	0	0	0	0	0	0	0	4.5853	0	0	0	0	0	0	0	0	0	0	0	0	0
240	4075	4075	M172T13	172.115	12.9704	172.115	Analogs results available	Cluster 45	0	0	0	0	0	0	0	0	0	0	0	0	0	0	0	0	0	0	0	0	0	0	0	0	0	0	0	0	0	0	0	0	0	0	0	0	0	0	0	0	0
241	951	951	M173T1	173.094	0.574575	173.094	Analogs results available	Noise	0	0	0	0	0	0	0	0	0	0	0	4.89464	0	0	0	4.8758	0	0	0	0	0	0	0	0	0	0	0	0	0	0	0	0	0	0	0	0	0	0	0	0	0
242	1351	1351	M173T1_3	173.044	0.757392	173.044	Analogs results available	Cluster 85	0	0	0	0	0	0	0	0	0	0	0	0	0	0	4.8693	0	4.97661	0	5.12543	4.939	0	0	4.99611	0	0	0	0	0	0	0	0	0	0	0	0	0	0	0	0	0	0
243	957	840	M173T1_4	173.061	0.761183	173.079	Analogs results available	Noise	0	0	0	0	0	0	0	0	0	0	0	4.8065	0	0	0	0	0	0	0	0	0	0	0	0	0	0	0	0	0	0	0	0	0	0	0	0	0	0	0	0	0
244	1466	847	M173T12	173.117	11.737	173.117	[0.57] GNPS HMDB Spectral Library (3rd Party): HMDB:HMDB00341-551 2-Octenedioic acid M+H	Cluster 79	0	0	0	0	0	0	0	0	0	0	0	0	0	0	0	0	0	0	4.90653	0	0	0	0	0	0	0	0	4.63507	0	0	0	0	0	4.68993	4.73525	4.69085	4.77222	0	0	0	0
245	2473	2473	M174T1	174.055	0.7804	174.055	[0.93] GNPS Massbank NA Spectral Library (3rd Party): 4-QUINOLINECARBOXYLIC ACID M+H	Noise	0	0	0	0	0	0	0	0	0	0	0	0	0	0	0	0	0	0	0	0	0	0	0	0	0	0	0	0	0	0	0	0	0	0	4.84884	0	4.80836	0	0	0	0
246	2856	2856	M174T11	174.136	11.0284	174.136	Analogs results available	Noise	0	0	0	0	0	0	0	0	0	0	0	0	0	0	4.75366	0	0	0	0	0	0	0	0	0	0	0	0	0	0	0	0	4.75278	0	0	0	0	0	0	0	0	0
247	346	346	M174T11_1	174.128	11.0289	174.128	[0.65] ISDB In-Silico Database: UNPD187998	Noise	5.697	5.56073	5.60406	5.46937	5.57389	5.48575	5.61557	5.15426	5.42	5.0766	5.68908	5.50224	0	0	5.96919	5.74614	5.56246	0	5.65169	5.14004	5.55557	5.24309	5.22391	0	0	5.7961	0	5.25815	0	0	5.79771	6.00155	5.6301	5.81029	5.60996	5.70814	5.67967	5.52287	4.98517	5.60253	5.83628
248	2886	2886	M175T1	175.058	0.547133	175.059	[0.53] GNPS Massbank Spectral Library (3rd Party): Massbank:RP015303 Suberic acid|Octanedioic acid M+H	Noise	0	0	0	0	0	0	0	0	0	0	0	0	0	0	0	0	0	0	4.98054	0	0	0	0	0	0	0	0	0	0	0	0	0	0	0	0	0	4.64867	0	0	0	0
249	1076	2175	M175T1_1	175.076	0.566183	175.06	Analogs results available	Noise	0	0	0	0	0	0	0	0	0	0	0	4.48697	0	0	0	0	0	0	0	0	0	0	0	0	0	0	0	0	0	0	0	0	0	0	0	0	0	0	0	0	0
250	994	1610	M175T1_2	175.077	0.761183	175.06	[0.71] GNPS Massbank NA Spectral Library (3rd Party): 2-HYDROXYPHENYLACETIC ACID M+Na	Cluster 86	0	0	0	0	0	0	0	0	0	0	0	4.65931	0	0	0	0	0	0	0	0	0	0	0	0	0	0	0	0	0	0	0	0	0	0	0	0	0	0	0	0	0
251	4057	4057	M175T7	175.096	7.35085	175.096	[0.98] GNPS Massbank NA Spectral Library (3rd Party): DIETHYL SUCCINATE M+H	Cluster 62	0	0	0	0	0	0	0	0	0	0	0	0	0	0	0	0	0	0	0	0	0	0	0	0	0	0	0	0	0	0	0	0	0	0	0	0	0	0	0	0	0
252	2064	2064	M175T8	175.112	7.59476	175.112	Analogs results available	Noise	0	0	0	0	0	0	0	0	0	0	0	0	0	0	0	0	0	0	0	0	0	0	0	0	0	0	0	0	0	0	0	0	0	0	0	0	0	0	0	0	0
253	4318	4318	M176T2	176.074	1.59668	176.074	Analogs results available	Cluster 61	0	0	0	0	0	0	0	0	0	0	0	0	0	0	0	0	0	0	0	0	0	0	0	0	0	0	0	0	0	0	0	0	0	0	0	0	0	0	0	0	0
254	4315	4315	M176T2_1	176.074	1.75265	176.074	Analogs results available	Cluster 61	0	0	0	0	0	0	0	0	0	0	0	0	0	0	0	0	0	0	0	0	0	0	0	0	0	0	0	0	0	0	0	0	0	0	0	0	0	0	0	0	0
255	2708	2708	M176T2_2	176.128	2.14595	176.128	Analogs results available	Cluster 62	0	0	0	0	0	0	0	0	0	0	0	0	0	0	0	0	0	0	5.20743	0	0	0	0	0	0	0	0	5.0903	0	0	0	0	0	0	0	0	0	0	0	0	0
256	3766	3824	M176T3	176.128	2.63347	176.032	Analogs results available	Cluster 62	0	0	0	0	0	0	0	0	0	0	0	0	0	0	0	0	0	0	4.87914	0	0	0	0	0	0	0	0	0	0	0	0	0	0	0	0	0	0	0	0	0	0
257	3824	3587	M176T3_1	176.032	2.79858	176.128	Analogs results available	Cluster 62	0	0	0	0	0	0	0	0	0	0	4.75118	0	0	0	0	0	0	0	0	0	4.81507	0	0	0	0	0	0	0	0	0	0	0	0	0	0	0	0	0	0	0	0
258	3587	3802	M176T3_2	176.128	2.88678	176.032	Analogs results available	Cluster 62	0	0	0	0	0	0	0	0	0	0	0	0	0	0	0	0	0	0	5.09196	0	0	0	0	0	0	0	0	0	0	0	0	0	0	0	0	0	0	0	0	0	0
259	3802	2626	M176T3_3	176.032	2.91559	176.128	Analogs results available	Cluster 62	0	0	0	0	0	0	0	0	0	0	5.40361	0	0	0	0	0	0	0	0	0	5.29973	0	0	0	0	0	0	0	0	0	0	0	0	0	0	0	0	0	0	0	0
260	248	248	M177T1	177.135	0.54855	177.135	Analogs results available	Noise	0	0	0	0	0	0	0	0	0	0	0	0	4.90386	0	4.99613	0	0	0	4.64008	0	0	5.00572	0	0	0	5.02883	0	0	0	0	0	5.1764	0	4.80806	0	0	0	0	0	4.55939	4.91707
261	415	415	M177T1_1	177.064	1.09221	177.064	[0.51] GNPS GNPS Library: ASCORBATE 30.0 eV M+H	Cluster 44	0	0	0	0	0	0	0	0	0	0	0	0	0	0	0	0	0	0	0	0	0	0	0	0	0	0	0	0	0	5.23459	0	0	0	0	0	0	0	0	0	0	0
262	412	412	M177T1_2	177.063	1.21336	177.064	[0.51] GNPS GNPS Library: ASCORBATE 30.0 eV M+H	Cluster 44	0	0	0	0	0	0	0	0	5.21285	0	0	0	0	0	0	0	0	0	0	0	0	0	0	0	0	0	0	0	0	5.68246	0	0	0	0	0	0	0	0	0	0	0
263	2117	2117	M177T10	177.127	9.94748	177.127	Analogs results available	Noise	0	0	0	0	0	0	0	0	0	0	0	0	0	0	0	0	0	0	0	0	0	0	0	0	0	0	0	0	0	0	0	0	0	0	0	0	0	0	0	0	0
264	1260	1260	M177T17	177.055	16.5965	177.055	[0.94] GNPS GNPS Matches to NIST14: Spectral Match to 3-Hydroxy-4-methoxycinnamic acid from NIST14 M+H-H2O	Cluster 85	0	0	0	0	0	0	0	0	0	0	0	0	0	0	0	0	0	0	0	0	0	0	4.8688	0	0	4.98306	0	4.49474	0	0	0	0	0	0	0	0	0	0	0	0	0
265	3160	3160	M179T1	178.946	0.606042	178.946	Analogs results available	Noise	0	5.11205	0	0	0	0	0	4.86038	0	0	0	0	0	0	0	0	0	0	0	0	0	0	0	0	0	0	0	0	0	0	0	0	0	0	0	0	0	0	0	0	0
266	3273	3273	M179T1_1	178.946	0.741483	178.946	Analogs results available	Noise	0	4.44717	0	0	0	0	0	0	0	0	0	0	0	0	0	0	0	0	0	0	0	0	0	0	0	0	0	0	0	0	0	0	0	0	0	0	0	0	0	0	0
267	3161	3161	M179T11	179.107	10.7668	179.107	Analogs results available	Noise	0	0	0	0	5.40044	0	0	0	0	0	0	0	0	0	0	0	0	0	0	0	0	0	0	0	0	0	0	0	0	0	0	0	0	0	0	0	0	0	0	0	0
268	1449	1449	M179T14	179.143	13.9224	179.143	Analogs results available	Noise	0	0	0	0	0	0	0	0	0	0	0	0	0	0	4.88508	0	0	0	5.13367	0	0	0	0	0	0	0	0	4.86559	0	0	0	0	0	0	0	4.92625	4.79351	0	0	0	0
269	2025	2025	M179T5	179.07	4.62698	179.07	[0.62] ISDB In-Silico Database: UNPD919	Noise	0	0	0	0	0	0	0	0	0	0	0	0	0	0	0	0	0	0	0	0	0	0	0	0	0	0	0	0	0	0	0	0	0	0	5.21994	4.92855	5.19205	0	0	0	0
270	3267	3267	M179T5_1	179.064	4.64852	179.064	[0.51] MS-DIAL BMDMS-NP: 2-(hydroxymethyl)-5-methoxy-4H-pyran-4-one	Noise	0	4.85975	4.81269	0	0	0	4.93665	0	0	0	0	0	0	0	0	0	0	0	0	0	0	0	0	0	0	0	0	0	0	0	0	0	0	0	0	0	0	0	0	0	0
271	3846	3846	M179T5_2	179.078	5.49021	179.078	[0.94] MS-DIAL Fiehn HILIC: Coniferylaldehyde	Cluster 75	0	0	0	0	0	0	0	0	0	0	4.78847	0	0	0	0	0	0	0	0	0	4.68451	0	0	0	0	0	0	0	0	0	0	0	0	0	0	0	0	0	0	0	0
272	233	233	M179T6	179.07	5.52379	179.07	[0.94] MS-DIAL Fiehn HILIC: Coniferylaldehyde	Cluster 75	5.30381	0	0	0	0	0	0	0	0	0	6.2712	0	0	0	0	0	0	0	4.98793	0	6.14528	5.31888	5.58548	4.91274	0	5.64061	4.87078	5.65326	5.45063	5.2439	0	0	0	0	0	0	0	0	0	0	0
273	3847	3847	M179T6_1	179.079	5.5374	179.079	[0.94] MS-DIAL Fiehn HILIC: Coniferylaldehyde	Cluster 75	0	0	0	0	0	0	0	0	0	0	4.45846	0	0	0	0	0	0	0	0	0	0	0	0	0	0	0	0	0	0	0	0	0	0	0	0	0	0	0	0	0	0
274	3835	3835	M179T6_2	179.07	5.99843	179.071	[0.52] MS-DIAL Fiehn HILIC: Coniferylaldehyde	Cluster 62	0	0	0	0	0	0	0	0	0	0	4.80079	0	0	0	0	0	0	0	0	0	4.85556	0	0	0	0	0	0	0	0	0	0	0	0	0	0	0	0	0	0	0	0
275	3178	3178	M179T6_3	179.107	6.16305	179.107	[0.65] ISDB In-Silico Database: UNPD194035	Noise	0	0	0	0	4.90855	0	0	0	0	0	0	0	0	0	0	0	0	0	0	0	0	0	0	0	0	0	0	0	0	0	0	0	0	0	0	0	0	0	0	0	0
276	3601	3601	M179T6_4	179.106	6.49515	179.106	[0.58] MS-DIAL BMDMS-NP: Methyleugenol	Noise	0	0	0	0	0	0	0	0	0	0	0	0	0	0	0	0	0	0	4.85068	0	0	0	0	0	0	0	0	0	0	0	0	0	0	0	0	0	0	0	0	0	0
277	3327	3327	M179T8	179.071	8.488	179.071	[0.89] GNPS Massbank Spectral Library (3rd Party): Massbank:AC000005 Mellein|Ochracin|8-hydroxy-3-methyl-3,4-dihydroisochromen-1-one M+H	Cluster 85	4.81116	0	0	0	0	0	0	0	0	0	0	0	0	0	0	0	0	0	0	0	0	0	0	0	0	0	0	0	0	0	0	0	0	0	0	0	0	0	0	0	0
278	1187	1187	M180T6	180.159	5.61027	180.159	Analogs results available	Cluster 34	4.68253	0	0	0	0	0	0	0	0	0	0	0	0	0	0	0	0	0	0	0	0	0	0	0	0	0	0	0	0	0	0	4.75779	4.79553	4.87876	4.80721	0	4.81353	0	0	0	0
279	4067	4067	M181T11	181.122	11.1552	181.122	Analogs results available	Noise	0	0	0	0	0	0	0	0	0	0	0	0	0	0	0	0	0	0	0	0	0	0	0	0	0	0	0	0	0	0	0	0	0	0	0	0	0	0	0	0	0
280	2589	2589	M181T5	181.086	4.72049	181.086	Analogs results available	Noise	0	0	0	0	0	0	0	0	0	0	0	0	0	0	0	0	0	0	5.38036	5.23625	4.93451	0	0	0	0	0	0	5.1365	0	0	0	0	0	0	0	0	0	0	0	0	0
281	1687	1687	M181T8	181.122	7.55489	181.122	Analogs results available	Noise	0	0	0	0	0	0	0	0	0	0	0	0	0	0	0	0	0	0	5.18795	0	0	0	0	0	0	0	0	0	0	0	0	0	0	4.7963	5.08034	0	5.15409	0	0	0	0
282	1124	3108	M183T1_1	183.086	0.565417	182.985	Analogs results available	Cluster 05	0	0	0	0	0	0	0	0	0	0	0	0	0	0	0	0	0	0	0	0	0	0	0	0	0	0	0	0	0	0	0	0	0	0	0	0	0	0	0	0	0
283	887	887	M183T11_1	183.138	11.3879	183.138	[0.52] ISDB In-Silico Database: UNPD21664	Cluster 74	0	0	0	0	0	0	0	0	0	0	0	0	0	0	0	0	0	0	0	0	0	0	0	0	0	0	0	0	0	0	0	0	0	0	0	0	4.95399	0	0	0	0
284	884	884	M183T15	183.138	14.8721	183.138	Analogs results available	Noise	0	0	0	0	0	0	0	0	4.80882	0	0	0	0	0	0	0	0	0	5.45394	5.00721	0	0	0	0	0	0	0	5.29667	0	0	0	0	0	0	0	0	0	0	0	0	0
285	3927	808	M183T4	183.065	3.72603	183.065	[0.97] GNPS Massbank Spectral Library (3rd Party): Massbank:PB000620 Syringaldehyde|4-hydroxy-3,5-dimethoxybenzaldehyde [M+H]+	Cluster 65	0	0	0	0	0	0	0	0	0	0	0	0	0	0	0	0	0	0	0	0	4.89856	0	0	0	0	0	0	0	0	0	0	0	0	0	0	0	0	0	0	0	0
286	3851	3851	M183T5	183.074	4.5237	183.074	[0.93] GNPS Massbank Spectral Library (3rd Party): Massbank:PB000620 Syringaldehyde|4-hydroxy-3,5-dimethoxybenzaldehyde [M+H]+	Cluster 65	0	0	0	0	0	0	0	0	0	0	4.88664	0	0	0	0	0	0	0	0	0	0	0	0	0	0	0	0	0	0	0	0	0	0	0	0	0	0	0	0	0	0
287	447	447	M183T5_1	183.065	4.53473	183.065	[0.93] GNPS Massbank Spectral Library (3rd Party): Massbank:PB000620 Syringaldehyde|4-hydroxy-3,5-dimethoxybenzaldehyde [M+H]+	Cluster 65	5.00774	0	0	0	0	0	0	0	0	0	6.09922	0	0	0	5.09272	0	0	0	5.43782	4.98564	5.87728	5.12634	5.36444	0	0	5.43286	0	5.55393	5.24949	4.9802	0	0	0	0	0	0	0	0	0	0	0
288	1486	1486	M183T6	183.078	6.20618	183.078	[0.83] GNPS Massbank Spectral Library (3rd Party): Massbank:EQ315404 Triethyl phosphate|TEP|Phosphoric acid triethyl ester M+H	Cluster 58	0	0	0	0	0	0	0	0	0	0	0	0	0	0	0	0	0	0	0	0	0	0	0	0	0	0	0	0	0	0	0	0	0	0	4.88514	0	0	0	0	0	0
289	1717	1717	M183T7	183.102	6.60722	183.101	[0.64] GNPS Massbank Spectral Library (3rd Party): Massbank:RP029403 DL-4-Hydroxyphenyllactic acid|2-hydroxy-2-(4-hydroxyphenyl)propanoic acid M+H	Noise	0	0	0	0	0	0	0	0	4.86761	0	0	0	0	0	0	0	0	0	5.5974	5.14528	0	0	0	0	0	0	0	5.50023	0	0	0	0	0	0	0	0	0	0	0	0	0
290	3113	3113	M183T9	183.138	9.16788	183.138	Analogs results available	Noise	0	0	0	0	0	0	0	0	0	0	0	0	0	0	0	0	0	0	5.01224	0	0	0	0	0	0	0	0	0	0	0	0	0	0	0	0	0	0	0	0	0	0
291	3103	3103	M183T9_1	183.138	9.28487	183.138	Analogs results available	Noise	0	0	0	0	0	0	0	0	0	0	0	0	0	0	0	0	0	0	4.97032	0	0	0	0	0	0	0	0	0	0	0	0	0	0	0	0	0	0	0	0	0	0
292	3281	3281	M185T25_1	184.986	25.4675	184.986	Analogs results available	Cluster 58	0	0	0	0	0	0	4.79804	0	0	0	0	0	0	0	0	0	0	0	0	0	0	0	0	0	0	0	0	0	0	0	0	0	0	5.1311	0	0	0	0	0	0	0
293	3333	3333	M185T3	185.081	3.35428	185.081	[0.93] GNPS Berkeley Lab MS/MS spectral library: 3,4,5-Trimethoxyphenol M+H	Noise	4.83357	0	0	0	0	0	0	0	0	0	0	0	0	0	0	0	0	0	0	0	0	0	0	0	0	0	0	0	0	0	0	0	0	0	0	0	0	0	0	0	0
294	857	857	M185T6	185.115	5.60708	185.115	Analogs results available	Noise	5.18769	4.992	4.98336	0	0	0	4.97052	0	4.79374	0	0	0	0	0	0	0	0	0	0	0	0	0	0	0	0	0	0	0	0	0	0	4.98411	5.02853	5.06025	4.92897	0	4.95373	0	0	0	4.95004
295	2361	2361	M185T7	185.117	6.97702	185.117	[0.57] ISDB In-Silico Database: UNPD108299	Cluster 74	0	0	0	0	0	0	0	0	0	0	0	0	0	0	0	0	0	0	4.8909	0	0	0	0	0	0	0	0	4.78355	0	0	0	0	0	0	0	0	0	0	0	0	0
296	854	854	M185T7_1	185.117	7.1674	185.117	[0.51] ISDB In-Silico Database: UNPD190746	Cluster 80	0	0	0	0	0	0	0	0	0	0	0	0	0	0	0	0	0	0	5.32499	5.01396	0	0	0	0	0	0	0	5.27814	0	0	0	0	4.70698	0	5.05239	0	4.886	0	0	0	0
297	2398	2398	M185T8	185.117	8.0337	185.117	Analogs results available	Noise	0	0	0	0	0	0	0	0	0	0	0	0	0	0	0	0	0	0	0	0	0	0	0	0	0	0	0	0	0	0	0	0	0	0	0	0	0	0	0	0	0
298	937	937	M187T1	187.078	0.761183	187.078	Analogs results available	Noise	0	0	0	0	0	0	0	0	0	0	0	4.81232	0	0	0	0	0	0	0	0	0	0	0	0	0	0	0	0	0	0	0	0	0	0	0	0	0	0	0	0	0
299	979	979	M187T1_1	187.06	0.787181	187.06	[0.53] GNPS Massbank NA Spectral Library (3rd Party): MoNA:815709 Gabapentin Related Compound E M+H	Noise	0	0	0	0	0	0	0	0	0	0	4.8893	5.23878	0	0	5.39626	5.26191	5.128	0	5.31825	5.24632	0	0	0	0	0	5.20843	0	0	0	0	0	0	0	0	0	0	0	0	0	0	0
300	2861	2861	M187T10	187.111	10.2698	187.111	[0.57] GNPS Massbank Spectral Library (3rd Party): Massbank:EQ331206 Gabapentin Related Compound E|1-(carboxymethyl)cyclohexanecarboxylic acid|1-(carboxymethyl)cyclohexane-1-carboxylic acid M+H	Noise	0	0	0	0	0	0	0	0	0	0	0	0	0	0	4.56895	0	0	0	4.63922	0	0	0	0	0	0	0	0	0	0	0	0	0	0	0	0	0	0	0	0	0	0
301	3831	3831	M187T3	187.06	2.98227	187.06	[0.60] ISDB In-Silico Database: UNPD119856	Cluster 86	0	0	0	0	0	0	0	0	0	0	5.39139	0	0	0	0	0	0	0	0	0	0	0	0	0	0	0	0	0	0	0	0	0	0	0	0	0	0	0	0	0	0
302	2112	2112	M187T7	187.075	6.6504	187.076	[0.65] GNPS Massbank EU Spectral Library (3rd Party): MassbankEU:SM803101 1-Naphthoic acid methyl ester [M+H]+	Noise	0	0	0	0	0	0	0	0	0	0	0	0	0	0	0	0	0	0	0	0	0	0	0	0	0	0	0	0	0	0	0	0	0	0	0	0	0	0	0	0	0
303	804	804	M187T8	187.126	8.06462	187.126	Analogs results available	Cluster 78	4.72411	0	5.00054	0	4.95867	0	0	0	5.06154	0	5.22175	0	0	5.21371	0	0	5.21312	0	0	0	5.13173	0	0	0	0	5.07015	0	0	5.18004	0	5.15422	5.17812	0	0	5.03857	0	0	0	0	0	0
304	3570	3570	M188T7	188.07	7.1386	188.07	[0.61] GNPS NIH Natural Products Library Round 2: NCGC00381347-01!5-acetamido-4-oxohexanoic acid M+H	Cluster 86	0	0	0	0	0	0	0	0	0	0	0	0	0	0	0	0	0	0	4.76706	0	0	0	0	0	0	0	0	0	0	0	0	0	0	0	0	0	0	0	0	0	0
305	751	751	M189T1	189.073	0.585949	189.073	Analogs results available	Noise	0	0	0	0	0	0	0	0	4.94195	0	0	0	0	0	0	0	0	0	0	0	0	0	0	0	0	0	0	0	0	0	4.98794	5.00705	0	5.03629	5.09455	4.87803	4.83814	5.10438	0	0	0
306	2164	2670	M189T7	189.091	6.80635	189.149	[0.86] GNPS Massbank NA Spectral Library (3rd Party): 10-HYDROXYDECANOIC ACID M+H	Cluster 62	0	0	0	0	0	0	0	0	0	0	0	0	0	0	0	0	0	0	0	0	0	0	0	0	0	0	0	0	0	0	0	0	0	0	0	0	0	0	0	0	0
307	4154	4154	M189T8	189.148	8.28792	189.148	[0.84] GNPS Massbank NA Spectral Library (3rd Party): AZELAIC ACID M+H	Cluster 74	0	0	0	0	0	0	0	0	0	0	0	0	0	0	0	0	0	0	0	0	0	0	0	0	0	0	0	0	0	0	0	0	0	0	0	0	0	0	0	0	0
308	795	795	M190T3	190.144	3.37005	190.144	Analogs results available	Noise	0	0	0	0	0	0	0	0	0	0	0	0	0	0	0	0	0	0	0	0	0	0	0	0	0	0	0	0	0	0	5.17784	5.01565	0	0	0	0	0	4.96864	0	0	5.29352
309	3024	3024	M190T4	190.144	3.97957	190.144	[0.51] GNPS Massbank NA Spectral Library (3rd Party): HOMOCITRULLINE M+H	Noise	0	0	0	0	0	0	0	0	0	0	0	0	0	0	0	0	0	0	5.11217	4.96063	0	0	0	0	0	0	0	0	0	0	0	0	0	0	0	0	0	0	0	0	0
310	185	185	M191T1	190.979	0.507559	190.979	Analogs results available	Cluster 05	4.98289	5.02595	4.95509	4.98503	5.05635	5.05185	5.01072	5.05813	5.06693	4.9941	4.9433	4.91954	5.01556	4.94068	5.09213	5.01165	4.97134	5.02435	0	4.97954	5.1375	4.84682	4.86051	4.98655	5.06969	0	5.06828	0	5.05093	4.9921	4.79506	0	0	0	0	0	0	0	0	0	0
311	3896	3896	M191T11	191.143	11.3553	191.143	[0.63] GNPS GNPS Matches to NIST14: Spectral Match to 2,4,7,9-Tetramethyl-5-decyne-4,7-diol from NIST14 M+H-2H2O	Noise	0	0	0	0	0	0	0	0	0	0	0	0	0	0	0	0	0	0	0	0	4.87788	0	0	0	0	0	0	0	0	0	0	0	0	0	0	0	0	0	0	0	0
312	1009	1009	M191T13	191.085	13.2949	191.085	[0.66] ISDB In-Silico Database: UNPD127653	Noise	0	0	0	0	0	0	0	0	0	0	4.57396	4.74606	0	0	5.12223	4.99576	4.73738	0	5.26335	4.75684	0	0	4.71296	0	0	4.76313	0	4.84283	0	0	0	0	0	0	4.78182	0	0	0	0	0	0
313	3893	3893	M191T7	191.143	7.23788	191.143	[0.61] MS-DIAL RIKEN PlaSMA bio-MS/MS : C13H18O PlaSMA ID-565	Noise	0	0	0	0	0	0	0	0	0	0	0	0	0	0	0	0	0	0	0	0	4.81924	0	0	0	0	0	0	0	0	0	0	0	0	0	0	0	0	0	0	0	0
314	1193	1193	M191T8	191.164	7.97985	191.164	Analogs results available	Cluster 35	4.73087	0	0	0	0	0	0	0	0	0	0	0	0	0	0	4.46825	0	0	0	0	0	0	0	0	0	0	0	0	0	0	0	0	4.61392	4.77343	4.79	0	4.72623	0	0	0	0
315	229	229	M191T8_1	191.164	8.16369	191.164	[0.53] ISDB In-Silico Database: UNPD116700	Cluster 35	5.47161	5.09177	5.17456	4.93311	4.70515	4.92393	5.14562	4.7737	5.12199	4.77695	4.6861	4.65848	0	0	5.03961	5.30479	4.70766	0	4.90887	4.76125	5.03778	4.86937	5.20002	4.72842	0	5.09988	4.74367	5.18251	4.85539	4.87225	0	5.17887	5.42995	5.57047	5.5846	5.09631	5.56501	4.98646	4.9626	4.72305	5.16361
316	1520	1520	M191T8_2	191.172	8.17248	191.172	[0.53] ISDB In-Silico Database: UNPD116700	Cluster 35	0	0	0	0	0	0	0	0	0	0	0	0	0	0	0	0	0	0	0	0	0	0	0	0	0	0	0	0	0	0	0	0	0	0	0	0	0	0	0	0	0
317	197	409	M193T1	192.976	0.50774	193.119	Analogs results available	Noise	4.74037	4.82344	4.72496	4.79393	4.78595	4.80737	4.76524	4.81076	4.79074	4.82599	4.76026	0	4.76533	4.67346	4.84514	0	0	0	0	0	4.88695	0	0	4.74198	4.873	0	4.8425	0	4.75302	4.79966	0	0	0	0	0	0	0	0	0	0	0
318	409	3365	M193T1_1	193.119	0.566185	193.129	[0.57] GNPS Massbank Spectral Library (3rd Party): Massbank:AU227502 trans-3-Hydroxycotinine|Hydroxycotinine|(3R,5S)-3-hydroxy-1-methyl-5-pyridin-3-ylpyrrolidin-2-one M+H	Noise	0	0	0	5.61289	0	0	0	0	4.97785	0	0	0	0	0	0	0	0	0	4.67617	0	0	0	0	0	0	0	0	0	0	5.36397	0	0	0	0	0	0	0	0	0	0	0
319	1759	1759	M193T3	193.107	2.61453	193.107	Analogs results available	Cluster 43	0	0	0	0	0	0	0	0	0	0	0	0	0	0	0	0	0	0	0	0	0	0	0	0	0	0	0	0	0	0	0	0	0	0	0	0	0	0	0	0	0
320	1953	1953	M193T4	193.143	3.70046	193.143	Analogs results available	Cluster 35	0	0	0	0	0	0	0	0	0	0	0	0	0	0	4.7166	4.73722	0	0	4.84249	0	0	0	0	0	0	0	0	0	0	0	0	0	0	4.75162	0	0	0	0	0	0	0
321	1034	1034	M193T4_1	193.143	3.86021	193.143	Analogs results available	Cluster 35	0	0	0	0	0	0	5.10405	0	0	0	0	5.11308	0	0	5.32369	5.22881	5.03773	0	5.51875	5.1637	0	0	5.04974	0	0	5.20041	0	5.31807	0	0	0	5.10391	5.10521	5.15066	5.19724	0	0	0	0	0	0
322	2814	2814	M193T4_2	193.013	3.91897	193.013	Analogs results available	Cluster 85	0	0	0	0	0	0	0	0	0	0	0	0	0	0	4.8708	0	0	0	0	0	0	0	0	0	0	0	0	0	0	0	0	0	0	0	0	0	0	0	0	0	0
323	1024	1024	M193T4_3	193.013	4.00759	193.013	Analogs results available	Cluster 85	0	0	0	0	0	0	0	0	0	0	0	4.94244	0	0	5.32681	5.0963	4.99916	0	0	0	0	0	0	0	0	0	0	0	0	0	0	0	0	0	0	0	0	0	0	0	0
324	3786	3786	M193T4_4	193.086	4.44563	193.086	[0.93] GNPS Berkeley Lab MS/MS spectral library: Sinapyl alcohol M+H-H2O	Noise	0	0	0	0	0	0	0	0	0	0	5.85722	0	0	0	0	0	0	0	0	0	0	0	0	0	0	0	0	0	0	0	0	0	0	0	0	0	0	0	0	0	0
325	1349	1349	M193T5	193.049	4.65229	193.049	[0.71] GNPS Berkeley Lab MS/MS spectral library: scopoletin M+H	Noise	0	0	0	0	0	0	0	0	0	0	0	0	0	0	0	0	0	0	0	0	0	0	4.96331	0	0	4.94404	0	0	0	0	0	0	0	0	0	0	0	0	0	0	0
326	3529	3529	M193T5_1	193.05	4.81842	193.05	[0.76] GNPS Berkeley Lab MS/MS spectral library: Sinapyl alcohol M+H-H2O	Cluster 87	0	0	0	0	0	0	0	0	0	0	0	0	0	0	0	0	0	0	5.06893	0	0	0	0	0	0	0	0	0	0	0	0	0	0	0	0	0	0	0	0	0	0
327	1656	1656	M193T5_2	193.05	4.94598	193.049	[0.75] GNPS Berkeley Lab MS/MS spectral library: Sinapyl alcohol M+H-H2O	Cluster 87	0	0	0	0	0	0	0	0	5.16939	0	0	0	0	0	0	0	0	5.08517	5.59343	5.49362	0	0	0	0	0	0	0	5.56118	0	0	0	0	0	0	0	0	0	0	0	0	0
328	1922	1922	M193T6	193.131	6.23535	193.131	[0.58] ISDB In-Silico Database: UNPD130188	Cluster 75	5.24951	5.08975	5.1215	4.91234	4.92305	5.14828	5.3263	4.69736	5.13404	0	0	0	0	0	0	0	0	0	0	0	0	0	0	0	0	0	0	0	0	0	4.67359	0	0	0	0	0	0	0	0	0	0
329	3194	3194	M193T6_1	193.086	6.24099	193.086	[0.62] MS-DIAL BMDMS-NP: 7,8-Dihydroxy-4-methylcoumarin	Cluster 75	0	0	0	0	4.66604	4.87864	0	0	0	0	0	0	0	0	0	0	0	0	0	0	0	0	0	0	0	0	0	0	0	0	0	0	0	0	0	0	0	0	0	0	0
330	3177	3177	M193T7	193.086	7.02123	193.086	[0.53] GNPS PSU Sigma's Mass Spectrometry Metabolite Library (MSMLS): QUINATE [M+H]+	Noise	0	0	0	0	4.78976	0	0	0	0	0	0	0	0	0	0	0	0	0	0	0	0	0	0	0	0	0	0	0	0	0	0	0	0	0	0	0	0	0	0	0	0
331	802	802	M193T9	193.122	8.79727	193.122	Analogs results available	Noise	0	0	0	0	0	0	0	0	0	0	0	0	0	0	0	0	0	0	5.26602	4.7823	0	0	0	0	0	0	0	4.82454	0	0	0	0	0	4.83863	4.90086	4.82952	5.08447	4.62472	0	0	0
332	1049	1049	M194T11	194.117	10.8133	194.118	[0.93] GNPS Massbank Spectral Library (3rd Party): Massbank:LU074804 m-Cumenyl methylcarbamate|(3-propan-2-ylphenyl) N-methylcarbamate M+H	Noise	0	0	0	0	0	0	0	0	0	0	0	4.66208	0	0	5.03861	4.89464	4.78934	0	5.07845	0	0	0	4.71332	0	0	4.84236	0	4.90131	0	0	0	0	0	0	0	0	0	0	0	0	0
333	234	1359	M195T1	194.975	0.50685	195.123	Analogs results available	Noise	0	0	0	0	4.67179	0	0	0	0	0	0	0	0	0	0	0	0	0	0	0	4.71903	0	0	0	0	0	4.67974	0	0	0	0	0	0	0	0	0	0	0	0	0	0
334	1359	989	M195T1_1	195.123	0.601295	195.138	Analogs results available	Noise	0	0	0	0	0	0	0	0	0	0	0	0	0	0	4.63435	4.34739	0	0	0	4.71349	0	0	4.69158	0	0	0	0	4.60935	0	0	0	0	0	4.79469	4.73536	0	0	0	0	0	0
335	989	2474	M195T1_2	195.138	0.604128	195.123	Analogs results available	Noise	0	0	0	0	0	0	0	0	0	0	0	4.71255	0	0	0	4.72854	0	0	4.89247	0	0	0	0	0	0	0	0	0	0	0	0	0	0	0	0	0	0	0	0	0	0
336	2474	923	M195T1_3	195.123	1.09171	195.123	[0.72] GNPS GNPS Matches to NIST14: Spectral Match to Tetraethylene glycol from NIST14 M+H	Cluster 42	0	0	0	0	0	0	0	0	0	0	0	0	0	0	0	0	0	0	0	0	0	0	0	0	0	0	0	0	0	0	0	0	0	5.21149	5.13336	0	0	0	0	0	0
337	923	3739	M195T1_4	195.123	1.30548	195.131	[0.72] GNPS GNPS Matches to NIST14: Spectral Match to Tetraethylene glycol from NIST14 M+H	Cluster 42	0	0	0	0	0	0	5.09749	0	0	0	0	5.52726	0	0	5.75536	5.72831	5.38348	0	6.3216	5.56899	0	0	5.48652	0	0	5.43759	0	5.49449	0	0	0	0	0	5.5771	5.55915	0	0	0	0	0	0
338	2800	2800	M195T10	195.138	9.61417	195.138	Analogs results available	Noise	0	0	0	0	0	0	0	0	0	0	0	0	0	0	4.76552	0	0	0	0	0	0	0	0	0	0	0	0	0	0	0	0	0	0	0	0	0	0	0	0	0	0
339	1452	1452	M195T12_1	195.138	11.7946	195.138	[0.52] ISDB In-Silico Database: UNPD108025	Noise	0	0	0	0	0	0	0	0	0	0	0	0	0	0	0	0	0	0	0	0	0	0	0	0	0	0	0	4.75838	0	0	0	0	0	0	4.79522	4.75938	4.7433	0	0	0	0
340	3019	3019	M195T3	195.101	3.45181	195.101	[0.51] MS-DIAL RIKEN PlaSMA bio-MS/MS : Unknown (carbon number 10) PlaSMA ID-600	Cluster 89	0	0	0	0	0	0	0	0	0	0	0	0	0	0	0	0	0	0	5.09076	4.96178	0	0	0	0	0	0	0	0	0	0	0	0	0	0	0	0	0	0	0	0	0
341	3572	3572	M195T5	195.065	4.99352	195.065	[0.77] MS-DIAL Fiehn/Vaniya natural product library: Metameconine	Noise	0	0	0	0	0	0	0	0	0	0	0	0	0	0	0	0	0	0	5.06795	0	0	0	0	0	0	0	0	0	0	0	0	0	0	0	0	0	0	0	0	0	0
342	2577	2577	M195T5_1	195.065	5.45073	195.065	Analogs results available	Noise	0	0	0	0	0	0	0	0	0	0	0	0	0	0	0	0	0	0	4.85556	0	0	0	0	0	0	0	0	5.27705	0	0	0	0	0	0	0	0	0	0	0	0	0
343	3165	3165	M195T6	195.101	6.28003	195.101	[0.56] GNPS Berkeley Lab MS/MS spectral library: (1S,2S,6R,7R,9R)-6-methyl-10,12-dioxatricyclo[7.2.1.0<2,7>]dodec-4-en-8-one M+H	Cluster 61	0	0	0	0	5.13194	0	0	0	0	0	0	0	0	0	0	0	0	0	0	0	0	0	0	0	0	0	0	0	0	0	0	0	0	0	0	0	0	0	0	0	0
344	2711	2711	M195T6_1	195.101	6.43888	195.101	[0.61] ISDB In-Silico Database: UNPD161483	Cluster 61	0	0	0	0	6.49195	5.18447	0	0	0	0	0	0	0	0	0	0	0	0	0	0	0	0	0	0	0	0	0	0	0	0	0	0	0	0	0	0	0	0	0	0	0
345	436	436	M195T9	195.138	8.72536	195.138	[0.51] ISDB In-Silico Database: UNPD199991	Cluster 80	0	0	0	0	0	0	0	0	0	0	0	0	0	0	5.25767	0	0	4.88471	5.78527	5.46139	5.19892	0	5.18115	0	0	5.26439	0	5.56998	4.99658	4.9199	0	0	0	0	0	0	0	0	0	0	0
346	3754	3754	M195T9_1	195.146	8.73903	195.146	Analogs results available	Cluster 80	0	0	0	0	0	0	0	0	0	0	0	0	0	0	0	0	0	0	4.68055	0	0	0	0	0	0	0	0	0	0	0	0	0	0	0	0	0	0	0	0	0	0
347	944	944	M195T9_2	195.138	9.48417	195.138	[0.52] GNPS Berkeley Lab MS/MS spectral library: 3-(2-methylpropyl)-3a,4,5,6-tetrahydro-2-benzofuran-1(3h)-one M+H	Noise	0	0	0	0	0	0	0	0	0	0	0	4.91527	0	0	5.281	4.95676	4.99704	0	0	0	0	0	4.9777	0	0	5.02794	0	0	0	0	0	0	0	4.8361	5.15036	4.88025	4.92096	0	0	0	0
348	1654	1654	M196T5	196.06	5.21152	196.06	[0.76] GNPS Massbank Spectral Library (3rd Party): Massbank:AU272503 N-Acetyl mesalazine|N-Acetyl-5-aminosalicylic acid|5-acetamido-2-hydroxybenzoic acid M+H	Cluster 86	0	0	0	0	0	0	0	0	0	0	0	0	0	0	0	0	0	5.1308	5.50625	5.63518	0	0	0	0	0	0	0	5.43452	0	0	0	0	0	0	0	0	0	0	0	0	0
349	1562	1562	M197T12	197.096	12.14	197.096	[0.78] GNPS Massbank Spectral Library (3rd Party): Massbank:LU100902 1,2-Diphenylethanone|Deoxybenzoin M+H	Cluster 65	0	0	0	0	0	0	0	0	0	0	0	0	0	0	4.98086	4.83754	4.65572	0	5.01992	4.67924	0	0	0	0	0	4.86643	0	4.85933	0	0	0	0	0	0	0	0	0	0	0	0	0
350	716	716	M197T3	197.081	3.22447	197.081	[0.72] GNPS Massbank NA Spectral Library (3rd Party): ""3,4-DIMETHOXYPHENYLACETIC ACID"" M+H	Cluster 87	0	0	0	0	0	0	0	0	0	0	5.60341	0	0	0	0	0	0	0	0	0	5.50455	4.87874	4.97373	0	0	5.09969	0	4.98179	0	0	0	0	0	0	0	0	0	0	0	0	0
351	642	642	M197T3_1	197.081	3.39088	197.081	[0.69] GNPS Massbank Spectral Library (3rd Party): Massbank:AU272402 4-Fluorobenzoylpropionic acid|3-(4-Fluorobenzoyl)propionic acid|4-(4-fluorophenyl)-4-oxobutanoic acid M+H	Cluster 87	0	0	0	0	0	0	0	0	0	0	5.86227	0	0	0	0	0	0	0	5.20906	0	5.69278	4.98461	5.30617	0	0	5.3471	0	5.41081	5.13732	0	0	0	0	0	0	0	0	0	0	0	0
352	2549	2549	M197T5	197.117	4.92502	197.117	[0.86] GNPS Propogated Library IIMN-based Library: Loliolide [IIN-based: Match] [M+H]+	Cluster 72	0	0	0	0	0	0	0	0	5.12982	0	0	0	0	0	0	0	0	0	5.67132	5.251	0	0	0	0	0	0	0	5.48261	0	0	0	0	0	0	0	0	0	0	0	0	0
353	3366	3366	M197T5_1	197.117	5.34572	197.117	[0.77] GNPS Propogated Library IIMN-based Library: Loliolide [IIN-based: Match] [M+H]+	Cluster 72	0	0	0	0	0	0	0	0	4.92925	0	0	0	0	0	0	0	0	0	0	0	0	0	0	0	0	0	0	0	0	0	0	0	0	0	0	0	0	0	0	0	0
354	3167	3167	M197T6	197.117	6.14357	197.117	[0.55] GNPS Berkeley Lab MS/MS spectral library: DHZBEENLJMYSHQ-UHFFFAOYSA-N M+H	Noise	0	0	0	0	5.12738	0	0	0	0	0	0	0	0	0	0	0	0	0	0	0	0	0	0	0	0	0	0	0	0	0	0	0	0	0	0	0	0	0	0	0	0
355	2969	2969	M197T7	197.096	6.66056	197.096	[0.61] GNPS GNPS Matches to NIST14: Spectral Match to 4'-Hydroxy-6-methylflavone from NIST14 197.1	Noise	0	0	0	0	0	0	0	0	0	0	0	0	0	0	0	0	0	0	5.17252	5.33458	0	0	0	0	0	0	0	0	0	0	0	0	0	0	0	0	0	0	0	0	0
356	3804	3804	M198T8	198.149	7.56648	198.149	[0.79] GNPS Massbank Spectral Library (3rd Party): Massbank:LU086501 N-Octyl-2-pyrrolidone|1-octylpyrrolidin-2-one M+H	Cluster 87	0	0	0	0	0	0	0	0	0	0	4.85171	0	0	0	0	0	0	0	0	0	0	0	0	0	0	0	0	0	0	0	0	0	0	0	0	0	0	0	0	0	0
357	1701	1701	M199T12	199.133	11.8125	199.133	Analogs results available	Cluster 64	0	0	0	0	0	0	0	0	0	0	0	0	0	0	0	0	0	0	0	0	0	0	0	0	0	0	0	0	0	0	0	0	0	0	0	0	0	0	0	0	0
358	2251	2251	M199T13	199.133	12.8813	199.133	[0.68] GNPS Berkeley Lab MS/MS spectral library: 12-Hydroxydodecanoic acid M+H-H2O	Cluster 74	0	0	0	0	0	0	0	0	0	0	0	0	0	0	0	0	0	0	0	0	0	0	0	0	0	0	0	0	0	0	0	0	0	0	0	0	0	0	0	0	0
359	869	869	M199T16	199.169	15.8782	199.169	[0.52] ISDB In-Silico Database: UNPD112594	Cluster 44	4.64483	0	4.81727	4.68454	0	0	4.72534	0	4.7427	0	4.70965	4.83631	0	0	5.08264	5.05608	4.84934	0	5.13606	4.82873	4.71509	0	4.95423	0	0	5.04446	0	5.04618	0	0	0	0	4.78324	4.74274	4.82213	0	4.77814	0	0	0	0
360	3839	3839	M199T3	199.06	3.35267	199.06	[0.86] GNPS Massbank NA Spectral Library (3rd Party): SYRINGIC ACID M+H	Cluster 65	0	0	0	0	0	0	0	0	0	0	4.82197	0	0	0	0	0	0	0	0	0	0	0	0	0	0	0	0	0	0	0	0	0	0	0	0	0	0	0	0	0	0
361	3816	3816	M199T4	199.06	3.5101	199.06	[0.91] GNPS Massbank NA Spectral Library (3rd Party): SYRINGIC ACID M+H	Cluster 65	0	0	0	0	0	0	0	0	0	0	4.98045	0	0	0	0	0	0	0	0	0	5.07289	0	0	0	0	0	0	0	0	0	0	0	0	0	0	0	0	0	0	0	0
362	4189	4189	M199T4_1	199.133	3.70408	199.133	[0.59] MS-DIAL BMDMS-NP: 3,5-dimethyl-7-oxo-6-oxabicyclo[3.2.1]octane-2-carboxylic acid	Noise	0	0	0	0	0	0	0	0	0	0	0	0	0	0	0	0	0	0	0	0	0	0	0	0	0	0	0	0	0	0	0	0	0	0	0	0	0	0	0	0	0
363	513	513	M199T8	199.133	7.55713	199.133	Analogs results available	Noise	0	0	0	0	0	0	0	0	4.66096	0	0	0	0	0	0	0	0	0	5.55161	5.02412	0	0	0	0	0	0	0	5.09236	0	0	0	4.86276	4.95396	5.05672	5.31968	5.10489	5.44954	4.85368	0	4.85804	4.96988
364	2496	2496	M199T8_1	199.133	7.99673	199.133	[0.57] GNPS Berkeley Lab MS/MS spectral library: 12-Hydroxydodecanoic acid M+H-H2O	Noise	0	0	0	0	0	0	0	0	0	0	0	0	0	0	4.78129	0	0	0	4.79738	0	0	0	0	0	0	0	0	0	0	0	0	0	0	0	4.70582	0	0	0	0	0	0
365	1460	1460	M199T9	199.133	9.14548	199.133	[0.67] GNPS Berkeley Lab MS/MS spectral library: 12-Hydroxydodecanoic acid M+H-H2O	Cluster 74	0	0	0	0	0	0	0	0	0	0	0	0	0	0	0	0	0	0	0	0	0	0	0	0	0	0	0	0	0	0	0	0	0	0	0	0	0	0	0	0	0
366	1481	1481	M199T9_1	199.133	9.3566	199.133	[0.51] GNPS Berkeley Lab MS/MS spectral library: 12-Hydroxydodecanoic acid M+H-H2O	Noise	0	0	0	0	0	0	0	0	0	0	0	0	0	0	0	0	0	0	5.1236	4.77036	0	0	0	0	0	0	0	4.96395	0	0	0	0	0	0	0	0	0	0	0	0	0
367	981	981	M200T13	200.201	12.8101	200.201	[0.57] GNPS GNPS Matches to NIST14: Spectral Match to N-(Dodecanoyl)-sphing-4-enine-1-phosphate from NIST14 200.2	Noise	0	0	0	0	0	0	0	0	0	0	0	4.79876	0	0	4.98526	4.75218	4.81606	0	5.19248	4.91055	0	0	0	0	0	4.90198	0	0	0	0	0	0	4.65842	0	4.72295	0	0	0	0	0	0
368	3480	3480	M200T8	200.165	8.03695	200.165	Analogs results available	Noise	0	0	0	0	0	0	0	0	0	0	0	0	0	0	0	0	0	0	0	0	0	0	0	0	0	0	0	0	0	0	0	0	0	0	0	0	0	0	0	0	4.74582
369	2405	2405	M201T11	201.149	10.5203	201.149	[0.51] ISDB In-Silico Database: UNPD130782	Cluster 79	0	0	0	0	0	0	0	0	0	0	0	0	0	0	0	0	0	0	0	0	0	0	0	0	0	0	0	0	0	0	0	0	0	0	0	0	0	0	0	0	0
370	2270	2270	M201T15	201.148	14.6771	201.148	[0.55] ISDB In-Silico Database: UNPD74724	Cluster 79	0	0	0	0	0	0	0	0	0	0	0	0	0	0	0	0	0	0	0	0	0	0	0	0	0	0	0	0	0	0	0	0	0	0	0	0	0	0	0	0	0
371	1439	1439	M201T15_1	201.149	15.0128	201.149	[0.56] ISDB In-Silico Database: UNPD130782	Cluster 79	0	0	0	0	0	0	0	0	0	0	0	0	0	0	0	0	0	0	0	0	0	0	0	0	0	0	0	0	0	0	0	0	0	0	0	0	0	0	0	0	0
372	4193	4193	M201T15_2	201.156	15.0391	201.156	[0.52] ISDB In-Silico Database: UNPD74724	Cluster 79	0	0	0	0	0	0	0	0	0	0	0	0	0	0	0	0	0	0	0	0	0	0	0	0	0	0	0	0	0	0	0	0	0	0	0	0	0	0	0	0	0
373	2309	2309	M201T15_3	201.149	15.2526	201.149	Analogs results available	Cluster 79	0	0	0	0	0	0	0	0	0	0	0	0	0	0	0	0	0	0	0	0	0	0	0	0	0	0	0	0	0	0	0	0	0	0	0	0	0	0	0	0	0
374	3129	3129	M201T7	201.164	7.27583	201.164	[0.62] GNPS Berkeley Lab MS/MS spectral library: (+)-Nootkatone, crystalline, 98+% M+H-H2O	Noise	0	0	0	0	0	0	0	0	0	0	0	0	0	0	0	0	0	0	0	0	0	0	0	0	0	0	0	0	0	0	0	0	0	0	0	0	0	0	0	0	0
375	2135	2135	M201T8	201.164	8.3866	201.164	[0.77] GNPS Berkeley Lab MS/MS spectral library: (+)-Nootkatone, crystalline, 98+% M+H-H2O	Noise	0	0	0	0	0	0	0	0	0	0	0	0	0	0	0	0	0	0	0	0	0	0	0	0	0	0	0	0	0	0	0	0	0	0	0	0	0	0	0	0	0
376	246	246	M202T1	202.18	0.573936	202.18	[0.95] GNPS Massbank Spectral Library (3rd Party): Massbank:AU252106 4-Hydroxy-1-(2-hydroxyethyl)-2,2,6,6-tetramethylpiperidine|1-Piperidineethanol, 4-hydroxy-2,2,6,6-tetramethyl-|1-(2-hydroxyethyl)-2,2,6,6-tetramethylpiperidin-4-ol M+H	Cluster 26	0	0	0	0	0	0	5.43675	0	0	0	4.74629	0	5.00605	0	5.87603	0	5.11574	5.27668	0	6.39552	0	6.15182	5.61058	0	0	6.1695	0	5.49053	0	0	5.13737	5.41109	0	5.43494	0	5.655	5.37933	5.11671	5.14933	5.32534	5.40796
377	912	912	M202T1_1	202.199	0.574567	202.199	[0.95] GNPS Massbank Spectral Library (3rd Party): Massbank:AU252106 4-Hydroxy-1-(2-hydroxyethyl)-2,2,6,6-tetramethylpiperidine|1-Piperidineethanol, 4-hydroxy-2,2,6,6-tetramethyl-|1-(2-hydroxyethyl)-2,2,6,6-tetramethylpiperidin-4-ol M+H	Cluster 26	0	0	0	0	0	0	0	0	0	0	0	5.56795	0	0	0	5.5473	0	0	0	0	0	0	0	0	0	0	0	0	0	0	0	0	0	0	0	0	0	0	0	0	0
378	924	924	M202T1_2	202.199	0.761183	202.199	[0.88] GNPS Massbank Spectral Library (3rd Party): Massbank:AU252106 4-Hydroxy-1-(2-hydroxyethyl)-2,2,6,6-tetramethylpiperidine|1-Piperidineethanol, 4-hydroxy-2,2,6,6-tetramethyl-|1-(2-hydroxyethyl)-2,2,6,6-tetramethylpiperidin-4-ol M+H	Cluster 26	0	0	0	0	0	0	0	0	0	0	0	4.89088	0	0	0	0	0	0	0	0	0	0	0	0	0	0	0	0	0	0	0	0	0	0	0	0	0	0	0	0	0
379	577	577	M202T1_3	202.18	0.762238	202.18	[0.94] GNPS Massbank Spectral Library (3rd Party): Massbank:AU252106 4-Hydroxy-1-(2-hydroxyethyl)-2,2,6,6-tetramethylpiperidine|1-Piperidineethanol, 4-hydroxy-2,2,6,6-tetramethyl-|1-(2-hydroxyethyl)-2,2,6,6-tetramethylpiperidin-4-ol M+H	Cluster 26	0	0	0	0	0	0	4.58636	0	0	0	4.30737	0	0	0	4.98634	0	4.33441	4.39493	5.35592	5.75026	0	5.44263	4.86817	0	0	5.08582	0	4.222	0	0	4.40458	4.68117	0	4.6325	0	4.88075	4.64417	4.35033	0	4.44773	4.62963
380	178	178	M203T1	203.053	0.547148	203.053	Analogs results available	Noise	5.35358	0	0	0	0	4.8466	0	5.13316	4.83767	0	5.08369	0	0	5.02562	0	0	4.84832	4.88873	4.853	4.97806	0	4.90186	4.95195	4.89379	5.18498	0	5.02589	0	5.00539	4.7607	5.25558	4.99456	0	4.92949	4.97812	0	4.94558	5.1045	5.20547	0	5.10618
381	993	993	M203T1_1	203.072	0.566183	203.072	[0.63] GNPS GNPS Sigma's Mass Spectrometry Metabolite Library (MSMLS): THEOPHYLLINE M+Na	Noise	0	0	0	0	0	0	0	0	0	0	0	4.72169	0	0	0	0	0	0	0	0	0	0	0	0	0	0	0	0	0	0	0	0	0	0	0	0	0	0	0	0	0
382	1061	1663	M203T1_2	203.074	0.761183	203.055	Analogs results available	Noise	0	0	0	0	0	0	0	0	0	0	0	4.54795	0	0	0	0	0	0	0	0	0	0	0	0	0	0	0	0	0	0	0	0	0	0	0	0	0	0	0	0	0
383	2102	2102	M203T11	203.143	10.5128	203.143	[0.54] ISDB In-Silico Database: UNPD70659	Cluster 75	0	0	0	0	0	0	0	0	0	0	0	0	0	0	0	0	0	0	0	0	0	0	0	0	0	0	0	0	0	0	0	0	0	0	0	0	0	0	0	0	0
384	2837	2837	M203T13	203.143	12.8347	203.143	Analogs results available	Noise	0	0	0	0	0	0	0	0	0	0	0	0	0	0	4.69035	0	0	0	4.77946	0	0	0	0	0	0	0	0	0	0	0	0	0	0	0	0	0	0	0	0	0	0
385	2895	2895	M203T14	203.179	13.6917	203.179	[0.73] GNPS GNPS Library: 1-methyl-4-methylidene-7-(propan-2-yl)-1,2,3,3a,4,5,6,8a-octahydroazulen-1-ol M-H2O+H	Noise	0	0	0	0	0	0	0	0	0	0	0	0	0	0	0	0	0	0	0	0	0	0	0	0	0	0	0	0	0	0	0	4.82632	0	0	0	0	5.05622	0	0	0	0
386	2636	2636	M203T3	203.055	3.02914	203.055	Analogs results available	Noise	0	0	0	0	0	0	0	0	0	0	0	0	0	0	0	0	0	0	4.97521	4.91851	0	0	0	0	0	0	0	4.97393	0	0	0	0	0	0	0	0	0	0	0	0	0
387	2678	2678	M203T5	203.128	4.66088	203.128	[0.61] GNPS Massbank NA Spectral Library (3rd Party): (4S,5Z,6S)-4-(2-methoxy-2-oxoethyl)-5-[2-[(E)-3-phenylprop-2-enoyl]oxyethylidene]-6-[(2S,3R,4S,5S,6R)-3,4,5-trihydroxy-6-(hydroxymethyl)oxan-2-yl]oxy-4H-pyran-3-carboxylic acid [M+H]+	Noise	0	0	0	0	0	0	0	0	0	0	0	0	0	0	0	0	0	0	0	0	0	0	0	0	0	0	0	4.79208	0	0	0	0	0	0	0	0	0	0	0	0	0
388	2134	2134	M203T8	203.179	7.7811	203.179	[0.78] GNPS GNPS Library: 1-methyl-4-methylidene-7-(propan-2-yl)-1,2,3,3a,4,5,6,8a-octahydroazulen-1-ol M-H2O+H	Noise	0	0	0	0	0	0	0	0	0	0	0	0	0	0	0	0	0	0	0	0	0	0	0	0	0	0	0	0	0	0	0	0	0	0	0	0	0	0	0	0	0
389	2222	2222	M203T9	203.164	9.47629	203.164	[0.59] GNPS Massbank NA Spectral Library (3rd Party): (4S,5Z,6S)-4-(2-methoxy-2-oxoethyl)-5-[2-[(E)-3-phenylprop-2-enoyl]oxyethylidene]-6-[(2S,3R,4S,5S,6R)-3,4,5-trihydroxy-6-(hydroxymethyl)oxan-2-yl]oxy-4H-pyran-3-carboxylic acid [M+H]+	Cluster 73	0	0	0	0	0	0	0	0	0	0	0	0	0	0	0	0	0	0	0	0	0	0	0	0	0	0	0	0	0	0	0	0	0	0	0	0	0	0	0	0	0
390	4275	4275	M204T5	204.105	5.14577	204.106	Analogs results available	Cluster 61	0	0	0	0	0	0	0	0	0	0	0	0	0	0	0	0	0	0	0	0	0	0	0	0	0	0	0	0	0	0	0	0	0	0	0	0	0	0	0	0	0
391	2768	2768	M204T6	204.138	5.89487	204.138	[0.80] GNPS Massbank EU Spectral Library (3rd Party): MassbankEU:SM802401 5-Methyl-1-(propan-2-yl)-1H-indole-2,3dione|F1707-0083|5-methyl-1-propan-2-ylindole-2,3-dione [M+H]+	Noise	0	0	0	0	0	0	0	0	0	0	0	0	0	0	4.76115	4.68817	0	0	4.81276	0	0	0	0	0	0	0	0	0	0	0	0	0	0	0	0	0	0	0	0	0	0
392	312	312	M205T1	205.068	0.552027	205.068	Analogs results available	Noise	0	0	0	0	0	4.70127	0	0	0	0	0	0	0	0	0	0	0	0	0	0	0	0	0	0	0	0	0	0	0	0	5.24483	5.35504	4.54705	5.24667	5.05027	5.27728	5.23666	5.10153	5.17789	5.14059	5.28621
393	1045	1045	M205T1_1	205.087	0.564833	205.087	[0.52] MS-DIAL Fiehn Pathogen Box: MMV393995	Noise	0	0	0	0	0	0	0	0	0	0	0	4.54034	0	0	0	4.2548	0	0	0	0	0	0	0	0	0	0	0	0	0	0	0	0	0	0	0	0	0	0	0	0	0
394	1664	1664	M205T1_2	205.07	0.886942	205.07	Analogs results available	Cluster 85	0	0	0	0	0	0	0	0	0	0	0	0	0	0	0	0	0	4.8831	0	0	0	0	0	0	0	0	0	4.87868	0	0	0	0	0	0	0	0	0	0	0	0	0
395	1659	1659	M205T1_3	205.071	1.06713	205.071	Analogs results available	Noise	0	0	0	0	0	0	0	0	0	0	0	0	0	0	0	0	0	5.19201	5.49603	5.30029	0	0	0	0	0	0	0	4.9398	0	0	0	0	0	0	0	0	0	0	0	0	0
396	2684	2684	M205T14	205.195	14.0191	205.195	[0.85] GNPS GNPS Matches to NIST14: Spectral Match to (-)-Isolongifolol from NIST14 M+H-H2O	Cluster 63	0	0	0	0	0	0	0	0	0	0	0	0	0	0	4.89777	0	0	0	4.9659	0	0	0	0	0	0	0	0	4.75079	0	0	0	0	0	0	0	0	0	0	0	0	0
397	1609	2016	M205T15	205.195	14.5232	205.086	[0.68] MS-DIAL Fiehn/Vaniya natural product library: 1-[4-hydroxy-3-(3-methylbut-2-enyl)phenyl]ethanone	Cluster 44	0	0	0	0	0	0	0	0	0	0	0	0	0	0	4.77411	0	4.51185	0	4.88539	0	0	0	0	0	0	4.63671	0	0	0	0	0	0	0	0	0	0	0	0	0	0	0
398	2016	26	M205T15_1	205.086	14.6281	205.086	[0.71] MS-DIAL Fiehn/Vaniya natural product library: 1-[4-hydroxy-3-(3-methylbut-2-enyl)phenyl]ethanone	Cluster 44	0	0	0	0	0	0	0	0	0	0	0	0	0	0	4.75418	0	0	0	0	0	0	0	0	0	0	0	0	0	0	0	0	0	0	0	0	4.79522	0	0	0	0	0
399	1570	1576	M205T15_3	205.195	14.7952	205.195	[0.81] GNPS Berkeley Lab MS/MS spectral library: NEROLIDOL M+H-H2O	Cluster 63	0	0	0	0	0	0	0	0	0	0	0	0	0	0	5.08477	4.87775	4.78398	0	5.14452	0	0	0	0	0	0	4.93946	0	4.93956	0	0	0	0	0	0	0	0	0	0	0	0	0
400	3262	2179	M205T8	205.123	8.02082	205.086	[0.83] MS-DIAL Fiehn/Vaniya natural product library: 1-[4-hydroxy-3-(3-methylbut-2-enyl)phenyl]ethanone	Cluster 44	0	0	4.65584	0	0	0	0	0	0	0	0	0	0	0	0	0	0	0	0	0	0	0	0	0	0	0	0	0	0	0	0	0	0	0	0	0	0	0	0	0	0
401	1205	1205	M205T9	205.143	8.51253	205.143	Analogs results available	Cluster 43	0	0	0	0	0	0	0	0	0	0	0	0	0	0	0	0	0	0	0	0	0	0	0	0	0	0	0	0	0	0	0	0	4.70789	4.72008	4.60993	0	4.65435	0	0	0	0
402	1997	1997	M205T9_1	205.195	9.43128	205.195	[0.75] GNPS GNPS Matches to NIST14: Spectral Match to N-(8Z,11Z,14Z-Eicosatrienoyl)ethanolamine from NIST14 205.2	Cluster 63	0	0	0	0	0	0	0	0	0	0	0	0	0	0	0	0	0	0	0	0	0	0	0	0	0	0	0	0	0	0	0	0	0	0	0	4.78311	5.19111	0	0	0	0
403	3781	3781	M206T1	206.118	0.585658	206.118	Analogs results available	Cluster 77	0	0	0	0	0	0	0	0	0	0	5.98673	0	0	0	0	0	0	0	0	0	5.27827	0	0	0	0	0	0	0	0	0	0	0	0	0	0	0	0	0	0	0	0
404	3785	3785	M206T2	206.118	1.9495	206.118	Analogs results available	Cluster 77	0	0	0	0	0	0	0	0	0	0	6.07341	0	0	0	0	0	0	0	0	0	5.59541	0	0	0	0	0	0	0	0	0	0	0	0	0	0	0	0	0	0	0	0
405	1027	1027	M207T4	207.029	4.00759	207.029	Analogs results available	Noise	0	0	0	0	0	0	0	0	0	0	0	5.00061	0	0	5.3873	5.1176	5.05196	0	0	0	0	0	0	0	0	0	0	0	0	0	0	0	0	0	0	0	0	0	0	0	0
406	1352	1352	M207T5	207.138	4.72536	207.138	[0.54] GNPS GNPS Library: Longicamphenylone M+H	Noise	0	0	0	0	0	0	0	0	0	0	0	0	0	0	0	0	0	0	0	0	4.86415	0	4.84995	0	0	4.84279	0	4.85325	0	0	0	0	0	0	0	0	0	0	0	0	0
407	2552	2552	M207T5_1	207.065	5.4085	207.065	[0.72] MS-DIAL BMDMS-NP: Citropen	Noise	0	0	0	0	0	0	0	0	0	0	0	0	0	0	0	0	0	0	5.61663	5.26619	0	0	0	0	0	0	0	5.31197	0	0	0	0	0	0	0	0	0	0	0	0	0
408	910	910	M207T6	207.159	6.16312	207.159	[0.76] GNPS GNPS Matches to NIST14: Spectral Match to Ethanol, 2-[2-(2-butoxyethoxy)ethoxy]from NIST14 M+H	Cluster 34	0	0	0	0	0	0	0	0	0	0	0	6.06313	0	0	6.10114	6.09332	6.10841	0	6.27441	6.14319	0	0	6.00659	0	0	6.03354	0	6.24012	0	0	0	0	0	5.62022	6.0505	0	0	0	0	0	0
409	2576	2576	M207T6_1	207.065	6.41032	207.065	[0.93] GNPS Nutri-Metabolomics: synapic_acid M-H2O+H	Cluster 87	0	0	0	0	0	0	0	0	0	0	0	0	0	0	0	0	0	0	5.32444	5.11251	0	0	0	0	0	0	0	5.14369	0	0	0	0	0	0	0	0	0	0	0	0	0
410	1357	1357	M207T7	207.138	7.37428	207.138	Analogs results available	Noise	0	0	4.7638	0	0	0	4.66906	0	0	0	0	0	0	0	0	0	0	0	0	0	0	0	4.66222	0	0	4.67604	0	0	0	0	0	0	0	0	0	0	0	0	0	0	0
411	2116	2116	M207T9	207.138	8.97135	207.138	Analogs results available	Noise	0	0	0	0	0	0	0	0	0	0	0	0	0	0	0	0	0	0	0	0	0	0	0	0	0	0	0	0	0	0	0	0	0	0	0	0	0	0	0	0	0
412	961	961	M208T18	208.17	17.9904	208.17	Analogs results available	Noise	0	0	0	0	0	0	0	0	0	0	0	4.85648	0	0	4.93341	0	4.60835	0	0	0	0	0	0	0	0	0	0	0	0	0	0	0	0	0	0	0	0	0	0	0	0
413	1305	1305	M208T5	208.097	4.80827	208.097	[0.91] GNPS Massbank NA Spectral Library (3rd Party): N-ACETYL-PHENYLALANINE M+H	Cluster 85	0	0	0	0	0	0	0	0	0	0	0	0	0	0	0	0	0	0	0	0	0	0	4.93183	0	0	4.82969	0	0	0	0	0	0	0	0	0	0	0	0	0	0	0
414	3166	3166	M209T10	209.117	10.3575	209.117	Analogs results available	Noise	0	0	0	0	5.02629	0	0	0	0	0	0	0	0	0	0	0	0	0	0	0	0	0	0	0	0	0	0	0	0	0	0	0	0	0	0	0	0	0	0	0	0
415	1037	1037	M209T11	209.153	10.6233	209.154	Analogs results available	Noise	0	0	0	0	0	0	0	0	0	0	0	4.73091	0	0	4.93883	4.77684	4.68859	0	5.01161	0	0	0	0	0	0	4.80616	0	0	0	0	0	0	0	0	0	0	0	0	0	0	0
416	209	209	M209T6	209.081	5.59364	209.081	[0.66] MS-DIAL RIKEN PlaSMA authentic standards: Sinapoyl aldehyde	Cluster 75	5.37864	0	0	0	0	0	0	0	0	0	6.45443	0	0	0	4.88425	0	0	0	5.0902	0	6.36065	5.5105	5.77262	5.09434	4.9735	5.84561	5.10173	5.81099	5.67829	5.45101	0	0	0	0	0	0	0	0	0	0	0
417	3898	3898	M209T6_1	209.114	5.59903	209.114	[0.80] MS-DIAL ReSpect: Sinapyl aldehyde	Cluster 75	0	0	0	0	0	0	0	0	0	0	0	0	0	0	0	0	0	0	0	0	4.81619	0	0	0	0	0	0	0	0	0	0	0	0	0	0	0	0	0	0	0	0
418	2618	2618	M209T6_2	209.081	6.22834	209.081	[0.72] GNPS Berkeley Lab MS/MS spectral library: 3,4-DIMETHOXYCINNAMIC ACID M+H	Cluster 84	0	0	0	0	0	0	0	0	0	0	0	0	0	0	0	0	0	0	4.99934	4.9058	0	0	0	0	0	0	0	4.95324	0	0	0	0	0	0	0	0	0	0	0	0	0
419	2482	2482	M209T6_3	209.117	6.24112	209.117	Analogs results available	Noise	0	0	0	0	0	0	0	0	0	0	0	0	0	0	0	0	0	0	0	0	0	0	0	0	0	0	0	0	0	0	0	0	0	0	4.77118	0	0	0	0	0	0
420	3577	3577	M209T6_4	209.117	6.47563	209.117	Analogs results available	Noise	0	0	0	0	0	0	0	0	0	0	0	0	0	0	0	0	0	0	4.80483	0	0	0	0	0	0	0	0	0	0	0	0	0	0	0	0	0	0	0	0	0	0
421	214	214	M209T7	209.154	6.91486	209.154	[0.68] ISDB In-Silico Database: UNPD180914	Cluster 89	0	0	0	0	0	0	0	0	0	0	4.92959	0	0	0	0	0	0	0	0	0	6.11	5.04862	5.44594	4.84385	4.68403	5.43764	4.70892	5.83638	5.70131	5.20634	0	0	0	0	0	0	0	0	0	0	0
422	2676	2676	M209T7_1	209.162	6.9233	209.162	[0.67] ISDB In-Silico Database: UNPD180914	Cluster 89	0	0	0	0	0	0	0	0	0	0	0	0	0	0	0	0	0	0	0	0	0	0	0	0	0	0	0	4.68258	0	0	0	0	0	0	0	0	0	0	0	0	0
423	1991	1991	M209T7_2	209.117	6.99427	209.117	Analogs results available	Noise	0	0	0	0	0	0	0	0	0	0	0	0	0	0	0	0	0	0	0	0	0	0	0	0	0	0	0	0	0	0	0	0	0	0	5.11774	4.87121	4.78896	0	0	0	0
424	465	465	M209T7_3	209.154	7.23093	209.154	[0.66] MS-DIAL GNPS: NCGC00385600-01_C13H22O3_2-Cyclohexen-1-one, 4-hydroxy-4-(3-hydroxybutyl)-3,5,5-trimethyl-	Noise	0	0	0	0	0	0	0	0	0	0	0	0	0	0	0	0	0	0	0	0	5.3464	4.52226	4.77397	0	0	5.00352	0	5.15814	4.94172	4.62913	0	0	0	0	0	0	0	0	0	0	0
425	2485	2485	M209T7_4	209.117	7.38819	209.117	Analogs results available	Noise	0	0	0	0	0	0	0	0	0	0	0	0	0	0	4.99111	0	0	0	4.96482	0	0	0	0	0	0	0	0	4.85768	0	0	0	0	0	0	4.77006	0	4.81113	0	0	0	0
426	1307	1307	M209T8	209.154	7.59845	209.154	[0.52] ISDB In-Silico Database: UNPD36705	Cluster 78	0	0	0	0	0	0	0	0	0	0	0	0	0	0	0	0	0	0	0	0	0	0	4.8369	0	0	5.00409	0	0	0	0	0	0	0	0	0	0	0	0	0	0	0
427	3360	3360	M209T8_1	209.045	8.41045	209.045	Analogs results available	Noise	0	0	0	0	0	0	0	0	5.38711	0	0	0	0	0	0	0	0	0	0	0	0	0	0	0	0	0	0	0	0	0	0	0	0	0	0	0	0	0	0	0	0
428	3919	3885	M210T1	210.097	0.5868	210.097	Analogs results available	Noise	0	0	0	0	0	0	0	0	0	0	0	0	0	0	0	0	0	0	0	0	4.57254	0	0	0	0	0	0	0	0	0	0	0	0	0	0	0	0	0	0	0	0
429	1763	1763	M210T3	210.133	2.61453	210.133	Analogs results available	Cluster 43	0	0	0	0	0	0	0	0	0	0	0	0	0	0	0	0	0	0	0	0	0	0	0	0	0	0	0	0	0	0	0	0	0	0	0	0	0	0	0	0	0
430	3307	3307	M211T1	211.081	0.5668	211.081	Analogs results available	Noise	5.17627	0	0	0	0	0	0	0	0	0	0	0	0	0	0	0	0	0	0	0	0	0	0	0	0	0	0	0	0	0	0	0	0	0	0	0	0	0	0	0	0
431	1797	1797	M211T15	211.169	14.5844	211.169	Analogs results available	Noise	0	0	0	0	0	0	0	0	0	0	0	0	0	0	0	0	0	0	0	0	0	0	0	0	0	0	0	0	0	0	0	0	0	0	0	0	0	0	0	0	0
432	3455	3455	M211T5	211.144	4.54427	211.144	[0.88] MS-DIAL Fiehn HILIC: Cyclo(Leu-Pro)	Noise	0	0	0	0	0	0	0	0	0	0	0	0	0	0	0	0	0	0	0	0	0	0	0	0	0	0	0	0	0	0	0	0	0	4.78453	0	0	0	0	0	0	0
433	3546	3546	M211T5_1	211.096	4.57493	211.096	[0.53] GNPS GNPS Library: Jasmonic Acid M+H	Noise	0	0	0	0	0	0	0	0	0	0	0	0	0	0	0	0	0	0	5.25688	0	5.40829	0	0	0	0	0	0	0	0	0	0	0	0	0	0	0	0	0	0	0	0
434	1566	1566	M211T7	211.133	6.54647	211.133	Analogs results available	Noise	0	0	0	0	0	0	0	0	0	0	0	0	0	0	5.17289	4.90478	0	0	0	0	0	0	0	0	0	4.85822	0	0	0	0	0	0	0	0	0	0	0	0	0	0	0
435	2004	2004	M211T7_1	211.169	6.61715	211.169	Analogs results available	Noise	0	0	0	0	0	0	0	0	0	0	0	0	0	0	0	0	0	0	0	0	0	0	0	0	0	0	0	0	0	0	0	0	0	0	4.92046	4.77931	4.86767	0	0	0	0
436	1567	1567	M211T7_2	211.169	7.26558	211.169	[0.59] GNPS GNPS Matches to NIST14: Spectral Match to (Z,E)-Tetradeca-9,12-dienol from NIST14 M+H	Noise	0	0	0	0	0	0	0	0	0	0	4.82866	0	0	0	0	0	0	0	0	0	0	0	0	0	0	4.91979	0	0	0	0	0	0	0	0	0	0	0	0	0	0	0
437	1737	1737	M211T9	211.133	8.79381	211.133	Analogs results available	Noise	0	0	0	0	0	0	0	0	0	0	0	0	0	0	0	0	0	0	4.99284	0	0	0	0	0	0	0	0	0	0	0	0	0	0	0	0	0	4.86802	0	0	0	0
438	921	921	M211T9_1	211.086	8.97109	211.087	[0.85] ISDB In-Silico Database: UNPD215737	Noise	0	0	0	0	0	0	0	0	0	0	5.17532	5.16664	0	0	0	0	0	0	0	0	0	0	0	0	0	0	0	0	0	0	0	0	0	0	0	0	0	0	0	0	0
439	1136	1136	M211T9_2	211.133	9.36018	211.133	Analogs results available	Noise	0	0	0	0	0	0	0	0	0	0	0	0	0	0	4.93563	0	0	0	5.04246	0	0	0	0	0	0	0	0	4.99843	0	0	0	0	0	0	0	0	0	0	0	0	0
440	1144	1144	M211T9_3	211.133	9.49825	211.133	Analogs results available	Noise	0	0	0	0	0	0	0	0	0	0	0	0	0	0	4.81753	0	0	0	5.14862	0	0	0	0	0	0	4.79994	0	5.09973	0	0	0	0	0	0	0	0	0	0	0	0	0
441	1755	1755	M212T1	212.149	1.29614	212.149	Analogs results available	Cluster 42	0	0	0	0	0	0	0	0	0	0	0	0	0	0	4.97146	4.92862	0	0	5.46447	0	0	0	0	0	0	0	0	0	0	0	0	0	0	0	0	0	0	0	0	0	0
442	2729	2729	M212T6	212.128	6.44668	212.128	Analogs results available	Noise	0	0	0	0	5.62269	0	0	0	0	0	0	0	0	0	0	0	0	0	0	0	0	0	0	0	0	0	0	0	0	0	0	0	0	0	0	0	0	0	0	0	0
443	3923	3923	M213T1	213.076	1.34653	213.076	[0.54] MS-DIAL GNPS: 2,3-dihydroxy-1-(4-hydroxy-3-methoxyphenyl)-propan-1-one	Noise	0	0	0	0	0	0	0	0	0	0	0	0	0	0	0	0	0	0	0	0	4.89914	0	0	0	0	0	0	0	0	0	0	0	0	0	0	0	0	0	0	0	0
444	2842	2842	M213T1_1	213.039	1.42327	213.039	[0.53] GNPS GNPS Library: 2,3-dihydroxy-1-(4-hydroxy-3-methoxyphenyl)-propan-1-one M+H	Noise	0	0	0	0	0	0	0	0	0	0	0	0	0	0	5.10944	0	0	0	5.34194	0	0	0	0	0	0	0	0	0	0	0	0	0	0	0	0	0	0	0	0	0	0
445	2339	2339	M213T10	213.148	10.2084	213.148	[0.59] GNPS GNPS Matches to NIST14: Spectral Match to Dodecanedioic acid from NIST14 M+H-H2O	Noise	0	0	0	0	0	0	0	0	0	0	0	0	0	0	0	0	0	0	0	0	0	0	0	0	0	0	0	0	0	0	0	0	0	0	0	0	0	0	0	0	0
446	2276	2276	M213T11	213.148	10.9007	213.148	Analogs results available	Cluster 80	0	0	0	0	0	0	0	0	0	0	0	0	0	0	0	0	0	0	0	0	0	0	0	0	0	0	0	0	0	0	0	0	0	0	0	0	0	0	0	0	0
447	3101	2071	M213T12	213.148	11.802	213.128	Analogs results available	Noise	0	0	0	0	0	0	0	0	0	0	0	0	0	0	0	0	0	0	0	0	0	0	0	0	0	0	0	0	0	0	0	0	0	0	0	0	0	0	0	0	0
448	3895	3895	M213T2	213.075	1.73637	213.076	[0.50] GNPS GNPS Library: 2,3-dihydroxy-1-(4-hydroxy-3-methoxyphenyl)-propan-1-one M+H	Noise	0	0	0	0	0	0	0	0	0	0	0	0	0	0	0	0	0	0	0	0	5.17575	0	0	0	0	0	0	0	0	0	0	0	0	0	0	0	0	0	0	0	0
449	976	976	M213T2_1	213.076	2.30161	213.076	[0.80] GNPS GNPS Library: 2,4,5-trimethoxybenzoic acid M+H	Noise	0	0	0	0	0	0	0	0	0	0	0	5.18257	0	0	5.00874	0	0	0	0	0	0	0	0	0	0	0	0	0	0	0	0	0	0	0	0	0	0	0	0	0	0
450	3832	3832	M213T4	213.102	4.30892	213.102	[0.89] MS-DIAL GNPS: 2,4,5-trimethoxybenzoic acid	Cluster 90	0	0	0	0	0	0	0	0	0	0	4.94569	0	0	0	0	0	0	0	0	0	0	0	0	0	0	0	0	0	0	0	0	0	0	0	0	0	0	0	0	0	0
451	3806	3806	M213T5	213.112	4.55436	213.112	Analogs results available	Noise	0	0	0	0	0	0	0	0	0	0	5.13603	0	0	0	0	0	0	0	0	0	5.15863	0	0	0	0	0	0	0	0	0	0	0	0	0	0	0	0	0	0	0	0
452	2556	2556	M213T6	213.148	6.28042	213.148	[0.55] GNPS GNPS Matches to NIST14: Spectral Match to Dodecanedioic acid from NIST14 M+H-H2O	Noise	0	0	0	0	0	0	0	0	0	0	0	0	0	0	0	0	0	0	4.9434	0	0	0	0	0	0	0	0	5.16698	0	0	0	0	0	0	0	0	0	0	0	0	0
453	3316	3316	M213T8	213.147	7.98102	213.147	Analogs results available	Noise	4.88765	0	0	0	0	0	0	0	0	0	0	0	0	0	0	0	0	0	0	0	0	0	0	0	0	0	0	0	0	0	0	0	0	0	0	0	0	0	0	0	0
454	835	835	M213T8_1	213.147	8.16635	213.147	Analogs results available	Noise	5.61538	5.29677	5.39406	5.14651	4.9973	5.14867	5.35175	4.95422	5.37229	5.00659	0	0	0	0	0	5.00158	0	0	0	0	4.83858	0	0	0	0	0	0	4.94832	0	0	0	4.92085	5.17515	5.32565	5.2228	4.97172	5.23676	0	0	0	4.90189
455	807	807	M213T9	213.148	8.72562	213.149	[0.59] GNPS GNPS Matches to NIST14: Spectral Match to Dodecanedioic acid from NIST14 M+H-H2O	Noise	0	0	0	0	0	0	0	0	0	0	0	0	0	0	5.20158	0	0	4.90167	5.70745	5.39481	5.18542	0	5.08778	0	0	5.24817	0	5.47473	4.98581	0	0	0	0	0	0	0	0	0	0	0	0
456	1004	1004	M213T9_1	213.148	9.48913	213.148	[0.64] GNPS GNPS Matches to NIST14: Spectral Match to Dodecanedioic acid from NIST14 M+H-H2O	Noise	0	0	0	0	0	0	0	0	0	0	0	4.80903	0	0	5.15015	4.81882	4.86919	0	0	0	0	0	0	0	0	4.80314	0	0	0	0	0	0	0	0	5.00138	4.76405	0	0	0	0	0
457	3799	1492	M214T1	214.107	0.584517	213.98	Analogs results available	Noise	0	0	0	0	0	0	0	0	0	0	5.08272	0	0	0	0	0	0	0	0	0	0	0	0	0	0	0	0	0	0	0	0	0	0	0	0	0	0	0	0	0	0
458	1048	1048	M214T11	214.253	10.5417	214.253	[0.71] GNPS GNPS Matches to NIST14: Spectral Match to Tetradecylamine from NIST14 M+H	Noise	0	0	0	0	0	0	0	0	0	0	0	4.69952	0	0	0	4.57211	0	0	4.90466	0	0	0	0	0	0	0	0	4.70201	0	0	0	0	0	0	0	0	0	0	0	0	0
459	613	613	M214T11_1	214.126	10.9614	214.126	[0.92] MS-DIAL CASMI2016: Octhilinone	Cluster 45	0	0	4.65039	0	0	0	0	0	0	0	0	5.37203	0	0	5.1939	5.1961	5.22792	4.7088	5.59094	5.01872	0	4.95435	4.86642	0	0	5.31623	0	5.13952	0	0	5.01784	4.59485	4.99235	5.10477	5.23345	0	4.6585	5.06819	0	0	4.71759
460	408	408	M215T1	215.101	0.546883	215.101	Analogs results available	Noise	0	0	0	5.49336	0	0	0	0	0	0	0	0	0	0	0	0	0	0	0	0	0	0	0	0	0	0	0	0	0	5.28668	0	0	0	0	0	0	0	0	0	0	0
461	3882	3882	M215T1_1	215.052	0.684233	215.052	Analogs results available	Noise	0	0	0	0	0	0	0	0	0	0	0	0	0	0	0	0	0	0	0	0	5.44688	0	0	0	0	0	0	0	0	0	0	0	0	0	0	0	0	0	0	0	0
462	2097	2097	M215T12	215.143	11.7796	215.143	Analogs results available	Noise	0	0	0	0	0	0	0	0	0	0	0	0	0	0	0	0	0	0	0	0	0	0	0	0	0	0	0	0	0	0	0	0	0	0	0	0	0	0	0	0	0
463	1815	1815	M215T2	215.089	2.30257	215.089	Analogs results available	Noise	0	0	0	0	0	0	0	0	0	0	0	0	0	0	0	0	0	0	0	0	0	0	0	0	0	0	0	0	0	0	0	0	0	0	0	0	0	0	0	0	0
464	1728	1728	M215T3	215.089	2.61453	215.089	Analogs results available	Noise	0	0	0	0	0	0	0	0	0	0	0	0	0	0	0	0	0	0	0	0	0	0	0	0	0	0	0	0	0	0	0	0	0	0	0	0	0	0	0	0	0
465	823	823	M215T4	215.125	3.86205	215.125	Analogs results available	Noise	5.07316	0	4.95446	0	0	0	5.16086	0	0	0	0	0	0	0	5.19143	5.1637	0	0	5.30066	0	0	0	0	0	0	5.1466	0	5.18377	4.96676	0	0	5.18616	5.25626	5.2615	5.21423	5.11521	0	0	0	0	0
466	2664	2664	M215T5	215.031	4.85001	215.031	Analogs results available	Noise	0	0	0	0	0	0	0	0	0	0	0	0	0	0	0	0	0	0	4.73641	4.86798	0	0	0	0	0	0	0	4.71076	0	0	0	0	0	0	0	0	0	0	0	0	0
467	1662	1662	M215T5_1	215.031	4.94598	215.031	Analogs results available	Noise	0	0	0	0	0	0	0	0	5.06167	0	0	0	0	0	0	0	0	4.97019	5.19433	5.21847	0	0	0	0	0	0	0	5.30091	0	0	0	0	0	0	0	0	0	0	0	0	0
468	2997	2997	M216T2	216.087	1.50035	216.087	Analogs results available	Noise	0	0	0	0	0	0	0	0	0	0	0	0	0	0	0	0	0	0	0	5.12985	0	0	0	0	0	0	0	0	0	0	0	0	0	0	0	0	0	0	0	0	0
469	553	553	M216T6	216.159	6.13295	216.159	Analogs results available	Noise	0	0	0	0	0	0	0	0	0	0	0	0	0	0	0	0	0	0	0	0	0	0	0	0	0	0	0	0	0	0	4.71764	4.6441	4.73124	4.82095	0	4.67155	4.65962	0	0	4.75419	4.98726
470	3568	3568	M216T8	216.196	7.72373	216.196	Analogs results available	Cluster 74	0	0	0	0	0	0	0	0	0	0	0	0	0	0	0	0	0	0	4.70901	0	0	0	0	0	0	0	0	0	0	0	0	0	0	0	0	0	0	0	0	0	0
471	3320	3320	M217T1	217.068	0.5668	217.068	Analogs results available	Noise	5.32985	0	0	0	0	0	0	0	0	0	0	0	0	0	0	0	0	0	0	0	0	0	0	0	0	0	0	0	0	0	0	0	0	0	0	0	0	0	0	0	0
472	1271	1271	M217T1_1	217.105	0.588317	217.105	Analogs results available	Noise	0	0	0	0	0	0	0	0	0	0	0	0	0	0	4.78476	0	4.69914	0	5.38982	4.66319	0	0	4.84479	0	0	0	0	4.63669	0	0	0	4.41082	0	4.88987	0	0	0	0	0	0	0
473	960	1657	M217T1_2	217.125	0.594075	217.069	Analogs results available	Noise	0	0	0	0	0	0	0	0	0	0	0	4.85631	0	0	0	4.88438	0	0	0	0	0	0	0	0	0	0	0	0	0	0	0	0	0	0	0	0	0	0	0	0	0
474	1657	1747	M217T1_3	217.069	0.786628	217.104	Analogs results available	Noise	4.76607	0	0	0	0	0	0	0	0	0	0	0	0	0	0	0	4.93281	4.92694	0	0	0	0	0	0	0	0	0	0	0	0	0	0	0	0	0	0	0	0	0	0	0
475	1747	1028	M217T1_4	217.104	1.11196	217.105	Analogs results available	Noise	0	0	0	0	0	0	0	0	0	0	0	0	0	0	0	0	0	0	5.4064	0	0	0	0	0	0	0	0	0	0	0	0	0	0	0	0	0	0	0	0	0	0
476	2061	2061	M217T11	217.159	11.4256	217.159	[0.53] GNPS GNPS Matches to NIST14: Spectral Match to cis-7,10,13,16-Docosatetraenoic acid from NIST14 217.2	Cluster 75	0	0	0	0	0	0	0	0	0	0	0	0	0	0	0	0	0	0	0	0	0	0	0	0	0	0	0	0	0	0	0	4.94487	0	0	0	0	5.03982	0	0	0	0
477	2072	2072	M217T12	217.159	11.8683	217.159	Analogs results available	Noise	0	0	0	0	0	0	0	0	0	0	0	0	0	0	0	0	0	0	0	0	0	0	0	0	0	0	0	0	0	0	0	0	0	0	0	0	0	0	0	0	0
478	2094	2094	M217T13	217.159	12.697	217.159	Analogs results available	Noise	0	0	0	0	0	0	0	0	0	0	0	0	0	0	0	0	0	0	0	0	0	0	0	0	0	0	0	0	0	0	0	0	0	0	0	0	0	0	0	0	0
479	2068	2068	M217T13_1	217.159	12.867	217.159	[0.51] ISDB In-Silico Database: UNPD163765	Noise	0	0	0	0	0	0	0	0	0	0	0	0	0	0	0	0	0	0	0	0	0	0	0	0	0	0	0	0	0	0	0	0	0	0	0	0	0	0	0	0	0
480	1030	1030	M217T5	217.107	4.97014	217.107	Analogs results available	Noise	0	0	0	0	0	0	0	0	0	0	0	4.92715	0	0	5.15601	5.06872	4.80018	0	5.38245	5.11786	0	0	4.85063	0	0	5.05648	0	5.08431	0	0	0	4.96664	5.14117	5.16237	5.21949	4.84157	5.01511	0	0	0	0
481	2662	2662	M217T5_1	217.155	5.32348	217.155	Analogs results available	Noise	0	0	0	0	0	0	0	0	0	0	0	0	0	0	0	0	0	0	0	0	0	0	0	0	0	0	0	4.73849	0	0	0	0	0	0	0	0	0	0	0	0	0
482	3105	3105	M217T6	217.159	5.69412	217.159	Analogs results available	Noise	0	0	0	0	0	0	0	0	0	0	0	0	0	0	0	0	0	0	0	0	0	0	0	0	0	0	0	0	0	0	0	0	0	0	0	0	0	0	0	0	0
483	2105	2105	M217T6_1	217.159	6.16318	217.159	[0.56] ISDB In-Silico Database: UNPD115902	Noise	0	0	0	0	0	0	0	0	0	0	0	0	0	0	0	0	0	0	0	0	0	0	0	0	0	0	0	0	0	0	0	0	0	0	0	0	0	0	0	0	0
484	2727	2727	M217T6_2	217.083	6.43457	217.083	Analogs results available	Noise	0	0	0	0	5.79418	4.72396	0	0	0	0	0	0	0	0	0	0	0	0	0	0	0	0	0	0	0	0	0	0	0	0	0	0	0	0	0	0	0	0	0	0	0
485	2241	2241	M217T9	217.144	9.1448	217.143	[0.61] GNPS Berkeley Lab MS/MS spectral library: 12-Hydroxydodecanoic acid M+H	Cluster 73	0	0	0	0	0	0	0	0	0	0	0	0	0	0	0	0	0	0	0	0	0	0	0	0	0	0	0	0	0	0	0	0	0	0	0	0	0	0	0	0	0
486	3006	3006	M218T5	218.042	5.20707	218.042	Analogs results available	Noise	0	0	0	0	0	0	0	0	0	0	0	0	0	0	0	0	0	0	0	4.77732	0	0	0	0	0	0	0	0	0	0	0	0	0	0	0	0	0	0	0	0	0
487	4245	4245	M218T6	218.175	5.8682	218.175	Analogs results available	Noise	0	0	0	0	0	0	0	0	0	0	0	0	0	0	0	0	0	0	0	0	0	0	0	0	0	0	0	0	0	0	0	0	0	0	0	0	0	0	0	0	0
488	2869	2869	M219T10	219.174	9.66278	219.174	[0.66] GNPS GNPS Library: Germacrone M+H	Noise	0	0	0	0	0	0	0	0	0	0	0	0	0	0	0	0	0	0	0	0	0	0	0	0	0	0	0	0	0	0	0	4.86548	0	0	0	0	5.08708	0	0	0	0
489	3381	3381	M219T11	219.174	11.4467	219.174	[0.57] GNPS GNPS Matches to NIST14: Spectral Match to 2,6-Di-tert-butyl-4-hydroxymethylphenol from NIST14 M+H-H2O	Cluster 78	0	0	0	0	0	0	0	0	0	0	0	0	0	0	0	0	0	0	0	0	0	0	0	0	0	0	0	0	0	0	0	5.08367	0	0	0	0	0	0	0	0	0
490	2063	2063	M219T13	219.174	13.023	219.174	[0.66] GNPS Berkeley Lab MS/MS spectral library: (+)-Nootkatone, crystalline, 98+% M+H	Cluster 63	0	0	0	0	0	0	0	0	0	0	0	0	0	0	0	0	0	0	0	0	0	0	0	0	0	0	0	0	0	0	0	0	0	0	0	0	0	0	0	0	0
491	2460	2460	M219T13_1	219.174	13.312	219.174	[0.66] GNPS Massbank Spectral Library (3rd Party): Massbank:LU071501 Nootkatone|(4R,4aS,6R)-4,4a-dimethyl-6-prop-1-en-2-yl-3,4,5,6,7,8-hexahydronaphthalen-2-one M+H	Noise	0	0	0	0	0	0	0	0	0	0	0	0	0	0	0	0	0	0	0	0	0	0	0	0	0	0	0	0	0	0	0	0	5.03822	0	5.03433	0	0	0	0	0	0
492	3075	3075	M219T13_2	219.184	13.379	219.184	[0.65] MS-DIAL Fiehn/Vaniya natural product library: Muurolladie-3-One	Cluster 63	0	0	0	0	0	0	0	0	0	0	0	0	0	0	0	0	0	0	0	0	0	0	0	0	0	0	0	0	0	0	0	0	0	0	0	0	0	0	0	0	0
493	582	582	M219T13_3	219.174	13.3839	219.174	[0.65] GNPS Berkeley Lab MS/MS spectral library: Zerumbone M+H	Cluster 63	0	0	0	0	0	0	0	0	0	0	0	0	0	0	0	5.04995	0	0	0	0	0	0	0	0	0	0	0	0	0	0	0	5.22349	0	0	5.50148	5.38805	5.75969	0	0	4.947	0
494	2109	2109	M219T13_4	219.208	13.3988	219.208	[0.65] GNPS Berkeley Lab MS/MS spectral library: Zerumbone M+H	Cluster 63	0	0	0	0	0	0	0	0	0	0	0	0	0	0	0	0	0	0	0	0	0	0	0	0	0	0	0	0	0	0	0	0	0	0	0	0	0	0	0	0	0
495	1474	1474	M219T15	219.174	15.0751	219.174	[0.55] ISDB In-Silico Database: UNPD74729	Noise	0	0	0	0	0	0	0	0	0	0	0	0	0	0	0	0	0	0	0	0	0	0	0	0	0	0	0	0	0	0	0	0	0	0	0	0	0	0	0	0	0
496	861	861	M219T15_1	219.174	15.4931	219.174	Analogs results available	Cluster 71	4.77417	4.81287	4.90426	0	0	0	4.83869	0	4.92888	0	4.87324	5.03657	0	0	5.34834	5.32778	5.09736	0	5.50186	4.97431	4.79373	0	5.145	0	0	5.23958	0	5.23713	0	0	0	0	4.78302	4.8047	4.87465	0	0	0	0	0	0
497	2816	2816	M219T16	219.174	15.5832	219.174	Analogs results available	Cluster 71	0	0	0	0	0	0	0	0	0	0	0	0	0	0	4.75741	0	0	0	0	0	0	0	0	0	0	0	0	0	0	0	0	0	0	0	0	0	0	0	0	0	0
498	3169	3169	M219T6	219.099	6.16305	219.099	N/A	Noise	0	0	0	0	5.01133	0	0	0	0	0	0	0	0	0	0	0	0	0	0	0	0	0	0	0	0	0	0	0	0	0	0	0	0	0	0	0	0	0	0	0	0
499	2108	2108	M219T7	219.138	6.67519	219.138	[0.59] MS-DIAL BMDMS-NP: 1,5-dimethyl-1-vinyl-4-hexenyl acetate	Noise	0	0	0	0	0	0	0	0	0	0	0	0	0	0	0	0	0	0	0	0	0	0	0	0	0	0	0	0	0	0	0	0	0	0	0	0	0	0	0	0	0
500	2431	2431	M220T1	220.118	1.09238	220.118	[0.67] GNPS Massbank NA Spectral Library (3rd Party): PANTOTHENIC ACID M+H	Noise	0	0	0	0	0	0	0	0	0	0	0	0	0	0	0	0	0	0	0	0	0	0	0	0	0	0	0	0	0	0	0	0	0	0	0	0	0	0	0	0	0
501	2400	2400	M220T1_1	220.118	1.3066	220.118	[0.78] GNPS Massbank NA Spectral Library (3rd Party): PANTOTHENIC ACID M+H	Noise	0	0	0	0	0	0	0	0	0	0	0	0	0	0	0	0	0	0	0	0	0	0	0	0	0	0	0	0	0	0	0	0	0	0	0	0	0	0	0	0	0
502	2657	2657	M220T5	220.154	4.66088	220.154	[0.55] GNPS Massbank NA Spectral Library (3rd Party): SEBACIC ACID M+NH4	Noise	0	0	0	0	0	0	0	0	0	0	0	0	0	0	0	0	0	0	0	0	0	0	0	0	0	0	0	4.78741	0	0	0	0	0	0	0	0	0	0	0	0	0
503	2089	2089	M221T10	221.19	10.3168	221.19	[0.64] ISDB In-Silico Database: UNPD48909	Noise	0	0	0	0	0	0	0	0	0	0	0	0	0	0	0	0	0	0	0	0	0	0	0	0	0	0	0	0	0	0	0	4.77489	0	0	0	0	0	0	0	0	0
504	275	275	M221T14	221.117	13.7842	221.117	Analogs results available	Cluster 33	5.01503	4.95823	5.17008	4.90444	0	4.81377	5.04059	0	5.12425	0	5.22452	5.5135	0	0	5.71145	5.62059	5.49735	4.88877	5.89035	5.47205	5.18465	5.11669	5.42562	4.70449	0	5.58094	0	5.49492	4.92482	4.98611	5.07264	5.33659	5.19398	5.3823	5.49958	5.27181	5.19118	5.14821	0	4.9749	5.07514
505	3704	3704	M221T14_1	221.126	13.7922	221.126	Analogs results available	Cluster 33	0	0	0	0	0	0	0	0	0	0	0	0	0	0	0	0	0	0	4.71854	0	0	0	0	0	0	0	0	0	0	0	0	0	0	0	0	0	0	0	0	0	0
506	2140	2140	M221T7	221.117	6.78685	221.117	[0.55] GNPS GNPS Matches to NIST14: Spectral Match to 5-Hydroxy-L-tryptophan from NIST14 M+H	Noise	0	0	0	0	0	0	0	0	0	0	0	0	0	0	0	0	0	0	0	0	0	0	0	0	0	0	0	0	0	0	0	0	0	0	0	0	0	0	0	0	0
507	3203	3203	M221T7_1	221.117	7.46538	221.117	Analogs results available	Noise	0	4.74315	5.00834	4.85942	0	4.67364	4.91533	0	0	0	0	0	0	0	0	0	0	0	0	0	0	0	0	0	0	0	0	0	0	0	0	0	4.77682	0	0	0	0	0	0	0	0
508	1721	1721	M221T8	221.115	7.55436	221.115	Analogs results available	Noise	0	0	0	0	0	0	0	0	0	0	0	0	0	0	0	0	0	0	4.91016	0	0	0	0	0	0	0	0	4.57622	0	0	0	0	0	4.51391	4.68335	0	4.83238	0	0	0	0
509	4137	4137	M222T9	222.17	8.52217	222.17	Analogs results available	Cluster 43	0	0	0	0	0	0	0	0	0	0	0	0	0	0	0	0	0	0	0	0	0	0	0	0	0	0	0	0	0	0	0	0	0	0	0	0	0	0	0	0	0
510	2340	2340	M223T10	223.169	9.67928	223.169	Analogs results available	Cluster 82	0	0	0	0	0	0	0	0	0	0	0	0	0	0	0	0	0	0	5.11921	4.79415	0	0	0	0	0	0	0	0	0	0	0	0	0	0	0	0	0	0	0	0	0
511	2120	2120	M223T10_2	223.169	10.2982	223.169	Analogs results available	Noise	0	0	0	0	0	0	0	0	0	0	0	0	0	0	0	0	0	0	0	0	0	0	0	0	0	0	0	0	0	0	0	0	0	0	0	0	0	0	0	0	0
512	2810	2810	M223T11	223.169	10.7863	223.169	Analogs results available	Noise	0	0	0	0	0	0	0	0	0	0	0	0	0	0	4.81058	0	0	0	4.84981	0	0	0	0	0	0	0	0	0	0	0	0	0	0	0	0	0	0	0	0	0	0
513	1041	1041	M223T5	223.024	4.69017	223.024	Analogs results available	Noise	0	0	0	0	0	0	0	0	0	0	0	4.80402	0	0	4.882	0	0	0	0	0	0	0	0	0	0	0	0	0	0	0	0	0	0	0	0	0	0	0	0	0	0
514	1281	1281	M223T5_1	223.133	5.24682	223.133	Analogs results available	Noise	0	0	5.02539	0	0	0	4.88729	0	0	0	0	0	0	0	0	0	0	0	0	0	0	0	5.02335	0	0	4.95756	0	0	0	0	0	0	0	0	0	0	0	0	0	0	0
515	476	476	M223T6	223.06	6.08521	223.06	[0.69] ISDB In-Silico Database: UNPD207340	Cluster 87	0	0	0	0	0	0	0	0	0	0	0	0	0	0	0	0	0	5.16294	5.97714	5.67728	0	0	0	0	0	0	0	5.71649	0	4.74035	0	0	0	0	0	0	0	0	0	0	0
516	1060	763	M224T1	224.149	0.566183	224.128	[0.59] GNPS ReSpect Spectral Library (3rd Party): ReSpect:PM018101 4-Hydroxybenzoylcholine M+H	Noise	0	0	0	0	0	0	0	0	0	0	0	4.61612	0	0	0	0	0	0	0	0	0	0	0	0	0	0	0	0	0	0	0	0	0	0	0	0	0	0	0	0	0
517	3325	946	M224T1_1	224.128	0.576017	224.15	[0.63] GNPS ReSpect Spectral Library (3rd Party): ReSpect:PM018101 4-Hydroxybenzoylcholine M+H	Cluster 84	4.73844	0	0	0	0	0	0	0	0	0	0	0	0	0	0	0	0	0	0	0	0	0	0	0	0	0	0	0	0	0	0	0	4.42709	0	0	0	0	0	0	0	0
518	3294	3294	M224T27	224.128	26.7094	224.128	[0.54] GNPS ReSpect Spectral Library (3rd Party): ReSpect:PM018101 4-Hydroxybenzoylcholine M+H	Cluster 84	0	0	0	0	0	0	0	0	0	5.15481	0	0	0	0	0	0	0	0	0	0	0	0	0	0	0	0	0	0	0	0	0	0	0	0	0	0	0	0	0	0	0
519	3276	3276	M224T27_1	224.128	26.953	224.128	[0.64] GNPS ReSpect Spectral Library (3rd Party): ReSpect:PM018101 4-Hydroxybenzoylcholine M+H	Cluster 84	0	5.06499	0	0	0	0	0	0	0	0	0	0	0	0	0	0	0	0	0	0	0	0	0	0	0	0	0	0	0	0	0	0	0	0	0	0	0	0	0	0	0
520	1633	1633	M224T6	224.195	6.15667	224.195	Analogs results available	Cluster 34	0	0	0	0	0	0	0	0	0	0	0	0	0	0	4.73093	0	4.73842	0	0	0	0	0	0	0	0	4.68083	0	0	0	0	0	0	0	0	4.52823	0	0	0	0	0	0
521	911	911	M224T6_1	224.186	6.16311	224.186	Analogs results available	Cluster 34	0	0	0	0	0	0	0	0	0	0	0	5.89686	0	0	5.93028	5.92215	5.94423	0	6.07619	5.96446	0	0	5.84065	0	0	5.86055	0	6.05104	0	0	0	0	0	5.43834	5.88012	0	0	0	0	0	0
522	3029	3029	M225T1	225.037	0.642917	225.037	Analogs results available	Noise	0	0	0	0	0	0	0	0	0	0	0	0	0	0	0	0	0	0	0	4.92448	0	0	0	0	0	0	0	0	0	0	0	0	0	0	0	0	0	0	0	0	0
523	1667	1667	M225T1_1	225.037	0.818306	225.037	N/A	Noise	0	0	0	0	0	0	0	0	0	0	0	0	0	0	0	0	0	4.93779	5.01353	5.17856	0	0	0	0	0	0	0	0	0	0	0	0	0	0	0	0	0	0	0	0	0
524	3691	19	M225T10	225.091	9.57733	225.196	[0.90] GNPS GNPS Matches to NIST14: Spectral Match to 1,3-Dicyclohexylurea from NIST14 M+H	Noise	0	0	0	0	0	0	0	0	0	0	0	0	0	0	0	0	0	0	4.58374	0	0	0	0	0	0	0	0	0	0	0	0	0	0	0	0	0	0	0	0	0	0
525	3696	261	M225T10_2	225.158	9.71382	225.149	Analogs results available	Cluster 61	0	0	0	0	0	0	0	0	0	0	0	0	0	0	0	0	0	0	4.7108	0	0	0	0	0	0	0	0	0	0	0	0	0	0	0	0	0	0	0	0	0	0
526	2073	2073	M225T12	225.185	11.6237	225.185	Analogs results available	Noise	0	0	0	0	0	0	0	0	0	0	0	0	0	0	0	0	0	0	0	0	0	0	0	0	0	0	0	0	0	0	0	0	0	0	0	0	0	0	0	0	0
527	964	964	M225T4	225.039	4.00939	225.039	[0.73] ISDB In-Silico Database: UNPD111518	Cluster 87	0	0	0	0	0	0	0	0	0	0	0	5.0535	0	0	5.46883	5.20992	5.14276	0	0	0	0	0	0	0	0	4.89515	0	0	0	0	0	0	0	0	0	0	0	0	0	0	0
528	962	962	M225T4_1	225.112	4.14192	225.112	Analogs results available	Noise	0	5.03979	5.02236	0	0	0	0	0	0	0	0	5.08472	0	0	0	0	0	0	0	0	0	0	0	0	0	0	0	0	0	0	0	0	0	0	0	0	0	0	0	0	0
529	2586	2586	M225T5	225.11	4.65192	225.11	Analogs results available	Noise	0	0	0	0	0	0	0	0	0	0	0	0	0	0	0	0	0	0	5.07349	0	0	0	0	0	0	0	0	5.13503	0	0	0	0	0	0	0	0	0	0	0	0	0
530	3164	3164	M225T7	225.112	6.74797	225.112	[0.51] ISDB In-Silico Database: UNPD183669	Cluster 61	0	0	0	0	5.21721	0	0	0	0	0	0	0	0	0	0	0	0	0	0	0	0	0	0	0	0	0	0	0	0	0	0	0	0	0	0	0	0	0	0	0	0
531	2124	2124	M226T7	226.144	7.35255	226.144	Analogs results available	Noise	0	0	0	0	0	0	0	0	0	0	0	0	0	0	0	0	0	0	0	0	0	0	0	0	0	0	0	0	0	0	0	0	0	0	0	0	0	0	0	0	0
532	3922	3922	M227T1	227.091	0.839983	227.091	[0.55] GNPS Berkeley Lab MS/MS spectral library: 1-(2-hydroxy-4,6-dimethoxyphenyl)-2-methoxyethan-1-one M+H	Noise	0	0	0	0	0	0	0	0	0	0	0	0	0	0	0	0	0	0	0	0	5.00446	0	0	0	0	0	0	0	0	0	0	0	0	0	0	0	0	0	0	0	0
533	1660	1660	M227T1_1	227.053	0.885983	227.053	Analogs results available	Noise	0	0	0	0	0	0	0	0	0	0	0	0	0	0	0	0	0	5.16543	0	5.24714	0	0	0	0	0	0	0	0	0	0	0	0	0	0	0	0	0	0	0	0	0
534	1670	1670	M227T1_2	227.052	1.05127	227.052	Analogs results available	Noise	0	0	0	0	0	0	0	0	0	0	0	0	0	0	0	0	0	4.89211	0	0	0	0	0	0	0	0	0	0	0	0	0	0	0	0	0	0	0	0	0	0	0
535	2875	2875	M227T10	227.128	10.0556	227.128	Analogs results available	Noise	0	0	0	0	0	0	0	0	0	0	0	0	0	0	0	0	0	0	0	0	0	0	0	0	0	0	0	0	0	0	0	0	0	0	0	0	4.98562	0	0	0	0
536	1427	1427	M227T11	227.164	11.151	227.164	Analogs results available	Cluster 64	0	0	0	0	0	0	0	0	0	0	0	0	0	0	0	0	0	0	0	0	0	0	0	0	0	0	0	0	0	0	0	0	0	0	0	0	0	0	0	0	4.64244
537	1548	1548	M227T3	227.055	2.74904	227.055	[0.59] ISDB In-Silico Database: UNPD151576	Cluster 91	0	0	0	0	0	0	0	0	0	0	0	0	0	0	5.38785	5.2752	0	0	0	0	0	0	0	0	0	5.34105	0	0	0	0	0	0	0	0	0	0	0	0	0	0	0
538	826	826	M227T4	227.091	3.62211	227.091	[0.59] GNPS Berkeley Lab MS/MS spectral library: 3-Nitro-L-tyrosine M+H	Noise	0	0	0	0	0	0	0	0	0	0	5.23633	0	0	0	0	0	0	0	5.14356	0	0	0	4.90129	0	0	0	0	0	4.83063	0	0	0	0	0	0	0	0	0	0	0	0
539	722	722	M227T4_1	227.091	3.77094	227.091	[0.58] GNPS Berkeley Lab MS/MS spectral library: 3-Nitro-L-tyrosine M+H	Noise	0	0	0	0	0	0	0	0	0	0	5.75786	0	0	0	0	0	0	0	5.08392	0	5.61287	4.98934	5.21132	0	0	5.16298	0	5.10358	5.12207	0	0	0	0	0	0	0	0	0	0	0	0
540	435	435	M227T5	227.091	5.45261	227.091	[0.69] ISDB In-Silico Database: UNPD153868	Cluster 90	0	0	0	0	0	0	0	0	0	0	0	0	0	0	0	0	0	0	4.95244	4.84426	0	0	0	0	0	0	0	5.76232	4.79082	4.89765	0	0	0	0	0	0	0	0	0	0	0
541	4263	1070	M227T6	227.164	5.5954	227.091	[0.85] GNPS Berkeley Lab MS/MS spectral library: 1-(2-hydroxy-4,6-dimethoxyphenyl)-2-methoxyethan-1-one M+H	Cluster 86	0	0	0	0	0	0	0	0	0	0	0	0	0	0	0	0	0	0	0	0	0	0	0	0	0	0	0	0	0	0	0	0	0	0	0	0	0	0	0	0	0
542	1070	3522	M227T6_1	227.091	5.88487	227.115	[0.87] GNPS Berkeley Lab MS/MS spectral library: 1-(2-hydroxy-4,6-dimethoxyphenyl)-2-methoxyethan-1-one M+H	Cluster 86	0	0	0	0	0	0	0	0	0	0	0	4.77456	0	0	0	0	4.83431	0	0	4.70346	0	0	0	0	0	0	0	4.8629	0	0	0	0	0	0	4.75656	0	0	0	0	0	0
543	3522	251	M227T6_2	227.115	5.88973	227.082	[0.87] GNPS Berkeley Lab MS/MS spectral library: 1-(2-hydroxy-4,6-dimethoxyphenyl)-2-methoxyethan-1-one M+H	Cluster 86	0	0	0	0	0	0	0	0	0	0	0	0	0	0	0	0	0	0	4.96158	0	0	0	0	0	0	0	0	0	0	0	0	0	0	0	0	0	0	0	0	0	0
544	251	1011	M227T6_3	227.081	5.89767	227.081	[0.80] GNPS Berkeley Lab MS/MS spectral library: 1-(2-hydroxy-4,6-dimethoxyphenyl)-2-methoxyethan-1-one M+H	Cluster 86	0	0	0	0	0	0	0	0	4.83436	0	0	5.90717	4.77999	0	6.23427	6.03343	5.99706	5.6466	6.5462	6.19149	0	5.31872	5.28351	0	0	5.67946	0	6.07429	0	5.06622	4.78703	5.79155	5.65311	5.85849	5.90261	5.44854	5.6135	5.48512	5.18621	5.47525	4.84457
545	2002	2002	M227T7	227.128	7.00506	227.128	Analogs results available	Noise	0	0	0	0	0	0	0	0	0	0	0	0	0	0	0	0	0	0	0	0	0	0	0	0	0	0	0	0	0	0	0	0	4.80596	0	5.14057	4.92595	4.8635	0	0	0	0
546	2487	2487	M227T7_1	227.128	7.39078	227.128	[0.54] MS-DIAL GNPS: NCGC00385243-01_C12H18O4_{(1R,2R)-2-[(2Z)-5-Hydroxy-2-penten-1-yl]-3-oxocyclopentyl}acetic acid	Noise	0	0	0	0	0	0	0	0	0	0	0	0	0	0	5.0669	0	0	0	4.99474	0	0	0	0	0	0	0	0	4.92379	0	0	0	0	0	0	4.79575	0	0	0	0	0	0
547	3597	3597	M228T16	228.232	15.7835	228.232	Analogs results available	Noise	0	0	0	0	0	0	0	0	0	0	0	0	0	0	0	0	0	0	4.86636	0	0	0	0	0	0	0	0	0	0	0	0	0	0	0	0	0	0	0	0	0	0
548	2101	2101	M229T11	229.123	10.7167	229.123	[0.69] GNPS Berkeley Lab MS/MS spectral library: Desmethoxyyangonin M+H	Noise	0	0	0	0	0	0	0	0	0	0	0	0	0	0	0	0	0	0	0	0	0	0	0	0	0	0	0	0	0	0	0	0	0	0	0	0	0	0	0	0	0
549	3992	3992	M229T14	229.18	14.3561	229.18	Analogs results available	Cluster 79	0	0	0	0	0	0	0	0	0	0	0	0	0	0	0	0	0	0	0	0	0	0	0	0	0	0	0	0	0	0	0	0	0	0	0	0	0	0	0	0	0
550	3544	3544	M229T6	229.143	5.73378	229.143	Analogs results available	Cluster 79	0	0	0	0	0	0	0	0	0	0	0	0	0	0	0	0	0	0	5.37732	0	0	0	0	0	0	0	0	0	0	0	0	0	0	0	0	0	0	0	0	0	0
551	3148	3148	M229T6_1	229.12	6.11702	229.12	[1.00] GNPS Massbank NA Spectral Library (3rd Party): RESVERATROL M+H	Cluster 71	0	4.97626	5.29905	0	4.86246	4.7366	0	5.01885	0	0	0	0	0	0	0	0	0	0	0	0	0	0	0	0	0	0	0	0	0	0	0	0	0	0	0	0	0	0	0	0	0
552	1317	1317	M229T6_2	229.086	6.12043	229.086	[1.00] GNPS Massbank NA Spectral Library (3rd Party): RESVERATROL M+H	Cluster 71	6.31968	6.48071	6.72645	6.48178	6.47695	6.35472	6.44146	6.48973	6.19684	6.1203	0	0	0	0	0	0	0	0	0	0	0	0	4.8528	0	0	0	0	0	0	0	0	0	0	0	0	0	0	0	0	0	0
553	2738	2738	M229T6_3	229.095	6.13443	229.095	[0.97] GNPS Massbank NA Spectral Library (3rd Party): RESVERATROL M+H	Cluster 71	0	0	0	0	0	0	0	0	0	0	0	0	0	0	0	0	0	0	0	0	0	0	0	0	0	0	0	0	0	0	0	0	0	0	0	0	0	0	0	0	0
554	4356	4356	M229T6_4	229.15	6.1606	229.15	Analogs results available	Noise	0	0	0	0	0	0	0	0	0	0	0	0	0	0	0	0	0	0	0	0	0	0	0	0	0	0	0	0	0	0	0	0	0	0	0	0	0	0	0	0	0
555	913	913	M229T6_5	229.141	6.16405	229.142	Analogs results available	Noise	0	0	0	0	0	0	0	0	0	0	0	5.46479	0	0	5.47702	5.4738	5.53495	0	5.59231	5.47211	0	0	5.49995	0	0	5.43049	0	5.58102	0	0	0	0	0	5.01108	5.42118	0	0	0	0	0	0
556	3370	3370	M229T6_6	229.047	6.41813	229.047	[0.71] GNPS Massbank Spectral Library (3rd Party): Massbank:EQ324103 Resveratrol|5-[(E)-2-(4-hydroxyphenyl)ethenyl]benzene-1,3-diol M+H	Noise	0	0	0	0	0	0	0	0	4.8093	0	0	0	0	0	0	0	0	0	4.93935	0	0	0	0	0	0	0	0	0	0	0	0	0	0	0	0	0	0	0	0	0	0
557	3248	3248	M229T7	229.086	7.13122	229.086	[0.86] GNPS Massbank NA Spectral Library (3rd Party): RESVERATROL M+H	Cluster 71	4.50517	0	4.72868	0	0	0	0	0	0	0	0	0	0	0	0	0	0	0	0	0	0	0	0	0	0	0	0	0	0	0	0	0	0	0	0	0	0	0	0	0	0
558	2127	2127	M229T9	229.122	8.57134	229.122	[0.59] ISDB In-Silico Database: UNPD54036	Noise	0	0	0	0	0	0	0	0	0	0	0	0	0	0	0	0	0	0	0	0	0	0	0	0	0	0	0	0	0	0	0	0	0	0	0	0	0	0	0	0	0
559	3305	3305	M230T1	230.102	0.5668	230.102	Analogs results available	Noise	4.96841	0	0	0	0	0	0	0	0	0	0	0	0	0	0	0	0	0	0	0	0	0	0	0	0	0	0	0	0	0	0	0	0	0	0	0	0	0	0	0	0
560	2817	2817	M230T11	230.248	10.7472	230.248	[0.83] GNPS Massbank EU Spectral Library (3rd Party): MassbankEU:SM876801 N,N-Dimethyldodecylamine N-oxide|Lauramine oxide|N,N-dimethyldodecan-1-amine oxide [M+H]+	Noise	0	0	0	0	0	0	0	0	0	0	0	0	0	0	4.7466	0	0	0	4.6612	0	0	0	0	0	0	0	0	0	0	0	0	0	0	0	0	0	0	0	0	0	0
561	2424	1286	M231T1	231.086	0.58565	231.048	N/A	Noise	0	0	0	0	0	0	0	0	0	0	0	0	0	0	0	0	0	0	0	0	0	0	0	0	0	0	0	0	0	0	0	0	0	0	0	0	0	0	0	0	0
562	1286	2368	M231T1_1	231.048	0.780417	231.086	Analogs results available	Noise	0	0	0	0	0	0	0	0	0	0	0	0	0	0	0	0	0	0	0	0	0	0	4.9353	0	0	0	0	0	0	0	0	0	0	0	0	0	0	0	0	0	0
563	1057	1836	M231T1_2	231.071	0.78065	231.084	N/A	Noise	0	0	0	0	0	0	0	0	0	0	0	4.51577	0	0	0	0	0	0	0	0	0	0	0	0	0	0	0	0	0	0	0	0	0	0	0	0	0	0	0	0	0
564	2390	2390	M231T10	231.159	10.2084	231.159	[0.77] GNPS GNPS Matches to NIST14: Spectral Match to Dimethyl sebacate from NIST14 M+H	Cluster 73	0	0	0	0	0	0	0	0	0	0	0	0	0	0	0	0	0	0	0	0	0	0	0	0	0	0	0	0	0	0	0	0	0	0	0	0	0	0	0	0	0
565	2125	2125	M231T11	231.138	11.1364	231.138	[0.67] ISDB In-Silico Database: UNPD40479	Noise	0	0	0	0	0	0	0	0	0	0	0	0	0	0	0	0	0	0	0	0	0	0	0	0	0	0	0	0	0	0	0	0	0	0	0	0	0	0	0	0	0
566	2313	2313	M231T12	231.159	11.7978	231.159	Analogs results available	Cluster 73	0	0	0	0	0	0	0	0	0	0	0	0	0	0	0	0	0	0	0	0	0	0	0	0	0	0	0	0	0	0	0	0	0	0	0	0	0	0	0	0	0
567	2198	2198	M231T13	231.138	12.97	231.138	[0.61] ISDB In-Silico Database: UNPD123875	Noise	0	0	0	0	0	0	0	0	0	0	0	0	0	0	0	0	0	0	0	0	0	0	0	0	0	0	0	0	0	0	0	0	0	0	0	0	0	0	0	0	0
568	1112	1112	M231T6	231.065	5.95803	231.065	Analogs results available	Cluster 17	0	0	0	0	0	0	0	0	0	0	0	0	0	0	0	0	0	0	0	0	0	0	0	0	0	0	0	0	0	0	0	0	0	0	0	0	0	0	0	0	0
569	3157	3157	M231T6_1	231.101	6.41721	231.101	[0.88] MS-DIAL -RIKEN PlaSMA authentic standards: alpha,beta-Dihydroresveratrol	Cluster 71	0	4.6116	5.13622	4.88839	0	4.80116	0	4.72683	0	4.92193	0	0	0	0	0	0	0	0	0	0	0	0	0	0	0	0	0	0	0	0	0	0	0	0	0	0	0	0	0	0	0
570	3083	3083	M231T6_2	231.065	6.45327	231.065	[0.54] MS-DIAL BMDMS-NP: Osthenol	Noise	0	0	0	0	0	0	0	0	0	0	0	0	0	0	0	0	0	0	0	0	0	0	0	0	0	0	0	0	0	0	0	0	0	0	0	0	0	0	0	0	0
571	2110	2110	M231T9	231.138	8.99073	231.138	Analogs results available	Cluster 72	0	0	0	0	0	0	0	0	0	0	0	0	0	0	0	0	0	0	0	0	0	0	0	0	0	0	0	0	0	0	0	0	0	0	0	0	0	0	0	0	0
572	2092	2092	M231T9_1	231.138	9.11761	231.138	[0.58] GNPS Massbank Spectral Library (3rd Party): Massbank:AU227202 4-Isopropylantipyrine|Propyphenazone|1,5-dimethyl-2-phenyl-4-propan-2-ylpyrazol-3-one M+H	Noise	0	0	0	0	0	0	0	0	0	0	0	0	0	0	0	0	0	0	0	0	0	0	0	0	0	0	0	0	0	0	0	0	0	0	0	0	4.65404	0	0	0	0
573	2411	2411	M231T9_2	231.159	9.20335	231.159	Analogs results available	Noise	0	0	0	0	0	0	0	0	0	0	0	0	0	0	0	0	0	0	0	0	0	0	0	0	0	0	0	0	0	0	0	0	0	0	0	0	0	0	0	0	0
574	2825	2825	M232T10	232.169	9.80877	232.169	Analogs results available	Noise	0	0	0	0	0	0	0	0	0	0	0	0	0	0	4.64378	0	0	0	0	0	0	0	0	0	0	0	0	0	0	0	0	0	0	0	0	0	0	0	0	0	0
575	411	411	M233T1	233.063	0.5764	233.063	Analogs results available	Noise	6.16492	0	0	0	0	0	0	0	0	0	0	0	0	0	0	0	0	0	5.08819	0	0	0	0	0	0	0	0	5.44194	0	5.22595	0	0	0	0	0	0	0	0	0	0	0
576	2082	2082	M233T10	233.154	10.3372	233.154	[0.61] ISDB In-Silico Database: UNPD128335	Noise	0	0	0	0	0	0	0	0	0	0	0	0	0	0	0	0	0	0	0	0	0	0	0	0	0	0	0	0	0	0	0	0	0	0	0	0	0	0	0	0	0
577	3171	3171	M233T6	233.057	6.45548	233.057	Analogs results available	Noise	0	0	0	0	5.15244	0	0	0	0	0	0	0	0	0	0	0	0	0	0	0	0	0	0	0	0	0	0	0	0	0	0	0	0	0	0	0	0	0	0	0	0
578	2269	2269	M233T7	233.154	6.50031	233.154	Analogs results available	Noise	0	0	0	0	0	0	0	0	0	0	0	0	0	0	0	0	0	0	0	0	0	0	0	0	0	0	0	0	0	0	0	0	0	0	0	0	0	0	0	0	0
579	2066	2066	M233T7_1	233.154	7.13788	233.154	[0.52] GNPS Nutri-Metabolomics: delta-CEHC M-H2O+H	Noise	0	0	0	0	0	0	0	0	0	0	0	0	0	0	0	0	0	0	0	0	0	0	0	0	0	0	0	0	0	0	0	0	0	0	0	0	0	0	0	0	0
580	2075	2075	M233T8	233.154	8.17796	233.154	[0.56] GNPS Nutri-Metabolomics: delta-CEHC M-H2O+H	Noise	0	0	0	0	0	0	0	0	0	0	0	0	0	0	0	0	0	0	0	0	0	0	0	0	0	0	0	0	0	0	0	4.88739	0	0	0	0	0	0	0	0	0
581	2070	2070	M233T9	233.154	8.95188	233.154	[0.58] GNPS NIH Natural Products Library Round 2: NCGC00380529-01_C15H22O3_4,7-Methanoazulen-6(1H)-one, 2,4,5,7,8,8a-hexahydro-7-hydroxy-9-(hydroxymethyl)-1,4,9-trimethyl-, (1S,4R,7R,8aS)M-H2O+H	Noise	0	0	0	0	0	0	0	0	0	0	0	0	0	0	0	0	0	0	0	0	0	0	0	0	0	0	0	0	0	0	0	0	0	0	0	0	0	0	0	0	0
582	1396	1396	M233T9_1	233.154	9.1629	233.154	Analogs results available	Cluster 72	0	0	0	0	0	0	0	0	0	0	0	0	0	0	5.00297	4.90722	0	0	0	0	0	0	0	0	0	0	0	0	0	0	0	5.5058	0	0	5.52419	5.55333	5.95075	0	0	0	0
583	2096	2096	M233T9_2	233.187	9.18567	233.187	Analogs results available	Cluster 72	0	0	0	0	0	0	0	0	0	0	0	0	0	0	0	0	0	0	0	0	0	0	0	0	0	0	0	0	0	0	0	0	0	0	0	0	0	0	0	0	0
584	2976	2976	M234T1	234.17	0.584317	234.17	N/A	Noise	0	0	0	0	0	0	0	0	0	0	0	0	0	0	0	0	0	0	0	4.89921	0	0	0	0	0	0	0	0	0	0	0	0	0	0	0	0	0	0	0	0	0
585	3783	3783	M234T1_1	234.076	0.585658	234.076	Analogs results available	Noise	0	0	0	0	0	0	0	0	0	0	5.63545	0	0	0	0	0	0	0	0	0	4.89796	0	0	0	0	0	0	0	0	0	0	0	0	0	0	0	0	0	0	0	0
586	3784	3784	M234T1_2	234.076	1.09201	234.076	Analogs results available	Noise	0	0	0	0	0	0	0	0	0	0	6.03287	0	0	0	0	0	0	0	0	0	4.91453	0	0	0	0	0	0	0	0	0	0	0	0	0	0	0	0	0	0	0	0
587	1451	1451	M234T5	234.134	4.96574	234.133	Analogs results available	Noise	0	0	0	0	0	0	0	0	0	0	0	0	0	0	4.95106	4.85406	0	0	5.12983	4.82623	0	0	0	0	0	0	0	0	0	0	0	0	4.97265	4.94312	5.04434	0	4.79607	0	0	0	0
588	1204	3917	M235T1	235.165	0.565417	235.058	Analogs results available	Noise	0	0	0	0	0	0	0	0	0	0	0	0	0	0	0	0	0	0	0	0	0	0	0	0	0	0	0	0	0	0	0	0	0	0	0	0	0	0	0	0	0
589	1405	1405	M235T10	235.169	9.7818	235.169	[0.70] GNPS Massbank NA Spectral Library (3rd Party): Curcumenol [M+H]+	Noise	0	0	0	0	0	0	0	0	0	0	0	0	0	0	0	0	0	0	0	0	0	0	0	0	0	0	0	0	0	0	0	0	0	0	0	0	0	0	0	0	0
590	2067	2067	M235T11	235.169	10.5518	235.169	[0.64] GNPS Massbank Spectral Library (3rd Party): Massbank:AC000285 Walleminone|(1R,4S,5S,6R,9R)-5,6-dihydroxy-4,11,11-trimethyl-8-methylidenebicyclo[7.2.0]undecan-3-one M-H2O+H	Noise	0	0	0	0	0	0	0	0	0	0	0	0	0	0	0	0	0	0	0	0	0	0	0	0	0	0	0	0	0	0	0	0	0	0	0	0	0	0	0	0	0
591	2459	2459	M235T13	235.169	12.927	235.169	[0.57] ISDB In-Silico Database: UNPD209958	Noise	0	0	0	0	0	0	0	0	0	0	0	0	0	0	0	0	0	0	0	0	0	0	0	0	0	0	0	0	0	0	0	0	0	0	4.98893	0	5.06903	0	0	0	0
592	3062	3062	M235T13_1	235.169	13.4688	235.169	[0.72] GNPS Massbank NA Spectral Library (3rd Party): Curcumenol [M+H]+	Noise	0	0	0	0	0	0	0	0	0	0	0	0	0	0	0	0	0	0	0	0	0	0	0	0	0	0	0	0	0	0	0	0	0	0	0	0	0	0	0	0	0
593	287	287	M235T14	235.169	13.5606	235.169	[0.61] GNPS Massbank NA Spectral Library (3rd Party): Curcumenol [M+H]+	Noise	4.74313	4.7188	4.79321	0	0	0	4.79197	0	4.85344	0	4.84268	5.05948	0	0	5.37967	5.19013	5.06504	0	5.37117	5.11513	4.74739	4.82469	5.06015	4.68795	0	5.17489	0	5.16375	4.72885	0	0	5.09256	4.8231	4.86335	4.94344	4.87086	0	4.77952	0	0	4.76528
594	3891	3891	M235T2	235.057	1.71692	235.057	N/A	Noise	0	0	0	0	0	0	0	0	0	0	0	0	0	0	0	0	0	0	0	0	5.27381	0	0	0	0	0	0	0	0	0	0	0	0	0	0	0	0	0	0	0	0
595	3100	3100	M235T6	235.169	5.70386	235.169	[0.59] MS-DIAL GNPS: NCGC00169769-02_C15H22O2_2-Naphthaleneacetic acid, 1,2,3,5,6,7,8,8a-octahydro-8,8a-dimethyl-alpha-methylene-, (2R,8S,8aR)-	Noise	0	0	0	0	0	0	0	0	0	0	0	0	0	0	0	0	0	0	0	0	0	0	0	0	0	0	0	0	0	0	0	0	0	0	0	0	0	0	0	0	0
596	4100	4100	M235T6_1	235.133	6.02515	235.133	[0.61] ISDB In-Silico Database: UNPD83753	Noise	0	0	0	0	0	0	0	0	0	0	0	0	0	0	0	0	0	0	0	0	0	0	0	0	0	0	0	0	0	0	0	0	0	0	0	0	0	0	0	0	0
597	1121	1121	M235T8	235.169	8.31271	235.169	[0.79] GNPS Massbank Spectral Library (3rd Party): Massbank:AC000284 Walleminone|(1R,4S,5S,6R,9R)-5,6-dihydroxy-4,11,11-trimethyl-8-methylidenebicyclo[7.2.0]undecan-3-one M-H2O+H	Noise	0	0	0	0	0	0	0	0	0	0	0	0	0	0	0	0	0	0	0	0	0	0	0	0	0	0	0	0	0	0	0	0	0	0	5.38571	0	0	0	0	0	0
598	1498	1498	M235T8_1	235.179	8.31512	235.179	[0.64] GNPS Massbank Spectral Library (3rd Party): Massbank:AC000284 Walleminone|(1R,4S,5S,6R,9R)-5,6-dihydroxy-4,11,11-trimethyl-8-methylidenebicyclo[7.2.0]undecan-3-one M-H2O+H	Noise	0	0	0	0	0	0	0	0	0	0	0	0	0	0	0	0	0	0	0	0	0	0	0	0	0	0	0	0	0	0	0	0	0	0	0	0	0	0	0	0	0
599	1026	1026	M235T9	235.19	8.97716	235.19	Analogs results available	Cluster 34	0	0	0	0	0	0	0	0	0	0	0	4.61609	0	0	4.8263	4.67109	0	0	5.06274	4.58514	0	0	0	0	0	4.70205	0	4.66133	0	0	0	0	0	0	4.61375	0	0	0	0	0	0
600	3056	3056	M235T9_1	235.169	9.07501	235.169	[0.60] MS-DIAL GNPS: NCGC00381379-01_C15H22O2_(4aR,5R,6R)-6-Hydroxy-3-isopropylidene-4a,5-dimethyl-4,4a,5,6,7,8-hexahydro-2(3H)-naphthalenone	Noise	0	0	0	0	0	0	0	0	0	0	0	0	0	0	0	0	0	0	0	0	0	0	0	0	0	0	0	0	0	0	0	0	0	0	0	0	0	0	0	0	0
601	3780	3780	M236T1	236.128	0.585658	236.128	Analogs results available	Cluster 77	0	0	0	0	0	0	0	0	0	0	6.09228	0	0	0	0	0	0	0	0	0	5.49532	0	0	0	0	0	0	0	0	0	0	0	0	0	0	0	0	0	0	0	0
602	2995	2995	M236T1_1	236.113	1.14025	236.113	Analogs results available	Noise	0	0	0	0	0	0	0	0	0	0	0	0	0	0	0	0	0	0	5.16497	5.24749	0	0	0	0	0	0	0	0	0	0	0	0	0	0	0	0	0	0	0	0	0
603	3011	3011	M236T2	236.113	1.53015	236.113	Analogs results available	Noise	0	0	0	0	0	0	0	0	0	0	0	0	0	0	0	0	0	0	5.10518	5.09391	0	0	0	0	0	0	0	0	0	0	0	0	0	0	0	0	0	0	0	0	0
604	3843	3843	M236T3	236.138	2.51433	236.138	Analogs results available	Cluster 77	0	0	0	0	0	0	0	0	0	0	5.0296	0	0	0	0	0	0	0	0	0	0	0	0	0	0	0	0	0	0	0	0	0	0	0	0	0	0	0	0	0	0
605	3782	3782	M236T3_1	236.128	2.54518	236.128	Analogs results available	Cluster 77	0	0	0	0	0	0	0	0	0	0	6.30194	0	0	0	0	0	0	0	0	0	5.87014	0	0	0	0	0	0	0	0	0	0	0	0	0	0	0	0	0	0	0	0
606	2034	2034	M236T7	236.201	7.16365	236.201	Analogs results available	Noise	0	0	0	0	0	0	0	0	0	0	0	0	0	0	0	0	0	0	0	0	0	0	0	0	0	0	0	0	0	0	0	5.07297	0	0	0	4.62542	4.74504	0	0	0	0
607	2137	2090	M237T10	237.148	9.65385	237.148	[0.52] ISDB In-Silico Database: UNPD22285	Cluster 71	0	0	0	0	0	0	0	0	0	0	0	0	0	0	0	0	0	0	0	0	0	0	0	0	0	0	0	0	0	0	0	0	0	0	0	0	0	0	0	0	0
608	2113	2113	M237T11	237.185	11.0082	237.185	Analogs results available	Noise	0	0	0	0	0	0	0	0	0	0	0	0	0	0	5.24006	0	4.90377	0	0	0	0	0	0	0	0	0	0	5.02426	0	0	0	0	0	0	0	0	0	0	0	0	0
609	2202	2202	M237T11_1	237.194	11.2923	237.194	Analogs results available	Cluster 60	0	0	0	0	0	0	0	0	0	0	0	0	0	0	0	0	0	0	0	0	0	0	0	0	0	0	0	0	0	0	0	0	0	0	0	0	0	0	0	0	0
610	2062	2062	M237T11_2	237.185	11.3133	237.185	Analogs results available	Cluster 60	0	0	0	0	0	0	0	0	0	0	0	0	0	0	5.25476	5.23367	0	0	5.40861	0	0	0	0	0	0	0	0	5.11768	0	0	0	4.93981	0	0	0	0	5.24826	0	0	0	0
611	1984	1984	M237T12	237.185	11.9732	237.185	Analogs results available	Cluster 37	0	0	0	0	0	0	0	0	0	0	0	0	0	0	5.19442	0	0	0	5.27892	0	0	0	0	0	0	0	0	0	0	0	0	5.0361	0	0	0	5.13978	5.45443	0	0	0	0
612	2183	2183	M237T12_1	237.194	11.9758	237.194	Analogs results available	Cluster 37	0	0	0	0	0	0	0	0	0	0	0	0	0	0	0	0	0	0	0	0	0	0	0	0	0	0	0	0	0	0	0	0	0	0	0	0	0	0	0	0	0
613	3144	3144	M237T12_2	237.149	12.1441	237.149	Analogs results available	Noise	0	0	0	0	0	0	5.26241	5.31829	0	0	0	0	0	0	0	0	0	0	0	0	0	0	0	0	0	0	0	0	0	0	0	0	0	0	0	0	0	0	0	0	0
614	2296	2296	M237T4	237.148	4.06564	237.148	[0.54] MS-DIAL GNPS: NCGC00384966-01_C14H22O4_3-Hydroxy-1a,5-bis(hydroxymethyl)-5,6b-dimethyloctahydrocyclopropa[e]inden-2(1H)-one	Cluster 72	0	0	0	0	0	0	0	0	0	0	0	0	0	0	0	0	0	0	0	0	0	0	0	0	0	0	0	0	0	0	0	0	0	0	0	0	0	0	0	0	0
615	2226	2226	M237T5	237.148	5.40123	237.148	Analogs results available	Cluster 72	0	0	0	0	0	0	0	0	0	0	0	0	0	0	0	0	0	0	0	0	0	0	0	0	0	0	0	0	0	0	0	0	0	0	0	0	0	0	0	0	0
616	3749	3749	M237T7	237.076	7.29457	237.076	[0.74] MS-DIAL BMDMS-NP: Isopropyl ferulate	Cluster 87	0	0	0	0	0	0	0	0	0	0	0	0	0	0	0	0	0	0	4.66424	0	0	0	0	0	0	0	0	0	0	0	0	0	0	0	0	0	0	0	0	0	0
617	2084	2084	M237T8	237.185	7.6769	237.185	[0.53] GNPS GNPS Matches to NIST14: Spectral Match to cis-9-Hexadecenoic acid from NIST14 M+H-H2O	Noise	0	0	0	0	0	0	0	0	0	0	0	0	0	0	0	0	0	0	0	0	0	0	0	0	0	0	0	0	0	0	0	0	0	0	0	0	0	0	0	0	0
618	2149	2149	M237T8_1	237.149	8.49296	237.149	Analogs results available	Noise	0	0	0	0	0	0	0	0	0	0	0	0	0	0	0	0	0	0	0	0	0	0	0	0	0	0	0	0	0	0	0	0	0	0	0	0	0	0	0	0	0
619	2099	2099	M237T9	237.185	8.7317	237.185	[0.66] ISDB In-Silico Database: UNPD173944	Noise	0	0	0	0	0	0	0	0	0	0	0	0	0	0	0	0	0	0	0	0	0	0	0	0	0	0	0	0	0	0	0	0	0	0	0	0	4.8775	0	0	0	0
620	3489	3489	M238T6	238.141	6.14532	238.141	Analogs results available	Noise	0	0	0	0	0	0	0	0	0	0	0	0	0	0	0	0	0	0	0	0	0	0	0	0	0	0	0	0	0	0	0	0	0	0	0	0	0	0	0	0	0
621	3335	3335	M238T9	238.122	9.18948	238.122	[0.53] GNPS Berkeley Lab MS/MS spectral library: 2-(methoxycarbonylamino)-4-phenylbutanoic acid M+H	Noise	4.61433	0	0	0	0	0	0	0	0	0	0	0	0	0	0	0	0	0	0	0	0	0	0	0	0	0	0	0	0	0	0	0	0	0	0	0	0	0	0	0	0
622	2348	2348	M239T12	239.164	12.2377	239.164	Analogs results available	Noise	0	0	0	0	0	0	0	0	0	0	0	0	0	0	0	0	0	0	0	0	0	0	0	0	0	0	0	0	0	0	0	0	0	0	0	0	0	0	0	0	0
623	4061	4061	M239T12_1	239.164	12.4047	239.164	Analogs results available	Noise	0	0	0	0	0	0	0	0	0	0	0	0	0	0	0	0	0	0	0	0	0	0	0	0	0	0	0	0	0	0	0	0	0	0	0	0	0	0	0	0	0
624	1838	1838	M239T2	239.149	1.71652	239.149	Analogs results available	Noise	0	0	0	0	0	0	0	0	0	0	0	0	0	0	0	0	0	0	0	0	0	0	0	0	0	0	0	0	0	0	0	0	0	0	0	0	0	0	0	0	0
625	1718	1718	M239T2_1	239.149	2.24369	239.149	[0.69] GNPS Massbank Spectral Library (3rd Party): Massbank:LU086203 Pentaethylene glycol|2-[2-[2-[2-(2-hydroxyethoxy)ethoxy]ethoxy]ethoxy]ethanol M+H	Noise	0	0	0	0	0	0	0	0	0	0	0	0	0	0	0	0	0	0	5.52755	0	0	0	0	0	0	0	0	0	0	0	0	0	0	0	0	0	0	0	0	0	0
626	940	940	M239T4	239.091	4.02868	239.091	Analogs results available	Noise	0	0	0	0	0	0	0	0	0	0	0	5.26076	0	0	5.16426	4.92793	0	0	0	5.08042	0	0	4.92646	0	0	5.12635	0	5.05545	0	0	0	0	0	0	0	0	0	0	0	0	0
627	1206	1206	M239T5	239.089	4.9714	239.089	Analogs results available	Noise	0	0	0	0	0	0	0	0	0	0	0	0	0	0	0	4.85687	0	0	5.04069	4.89554	0	0	0	0	0	0	0	0	0	0	0	4.84591	5.13272	5.13189	5.05786	4.84102	4.91675	0	0	0	0
628	4290	4290	M240T13	239.665	13.4952	239.665	Analogs results available	Noise	0	0	0	0	0	0	0	0	0	0	0	0	0	0	0	0	0	0	0	0	0	0	0	0	0	0	0	0	0	0	0	0	0	0	0	0	0	0	0	0	0
629	1969	1969	M240T4	240.18	4.27371	240.18	Analogs results available	Noise	0	0	0	0	0	0	0	0	0	0	0	0	0	0	4.83631	4.82255	0	0	5.12165	0	0	0	0	0	0	0	0	0	0	0	0	0	0	4.87529	0	0	0	0	0	0	0
630	4267	4267	M241T1	241.031	0.564233	241.031	[0.96] GNPS Massbank NA Spectral Library (3rd Party): CYSTINE M+H	Noise	0	0	0	0	0	0	0	0	0	0	0	0	0	0	0	0	0	0	0	0	0	0	0	0	0	0	0	0	0	0	0	0	0	0	0	0	0	0	0	0	0
631	2132	2132	M241T10	241.18	10.0643	241.18	Analogs results available	Noise	0	0	0	0	0	0	0	0	0	0	0	0	0	0	0	0	0	0	0	0	0	0	0	0	0	0	0	0	0	0	0	0	0	0	0	0	0	0	0	0	0
632	4102	2280	M241T15	241.18	14.8049	241.18	Analogs results available	Noise	0	0	0	0	0	0	0	0	0	0	0	0	0	0	0	0	0	0	0	0	0	0	0	0	0	0	0	0	0	0	0	0	0	0	0	0	0	0	0	0	0
633	2771	2771	M241T5	241.107	5.00073	241.107	[0.59] ISDB In-Silico Database: UNPD127894	Cluster 91	0	0	0	0	0	0	0	0	0	0	0	0	0	0	5.01519	4.76917	0	0	0	0	0	0	0	0	0	0	0	0	0	0	0	0	0	0	0	0	0	0	0	0	0
634	3096	3096	M242T7	242.175	7.2174	242.175	Analogs results available	Noise	0	0	0	0	0	0	0	0	0	0	0	0	0	0	0	0	0	0	0	0	0	0	0	0	0	0	0	0	0	0	0	0	0	0	0	0	0	0	0	0	0
635	2506	2506	M242T9	242.143	8.59165	242.143	[0.87] GNPS Massbank Spectral Library (3rd Party): Massbank:LU004703 Terbutryn|2-N-tert-butyl-4-N-ethyl-6-methylsulfanyl-1,3,5-triazine-2,4-diamine M+H	Cluster 45	0	0	0	0	0	0	0	0	0	0	0	0	0	0	0	0	0	0	4.8018	0	0	0	0	0	0	0	0	0	0	0	0	0	0	0	4.64625	0	0	0	0	0	0
636	1085	1085	M243T1	243.071	0.566183	243.071	N/A	Cluster 61	0	0	0	0	0	0	0	0	0	0	0	4.69816	0	0	0	0	0	0	0	0	0	0	0	0	0	0	0	0	0	0	0	0	0	0	0	0	0	0	0	0	0
637	4291	2128	M243T1_1	243.027	0.583733	243.048	Analogs results available	Noise	0	0	0	0	0	0	0	0	0	0	0	0	0	0	0	0	0	0	0	0	0	0	0	0	0	0	0	0	0	0	0	0	0	0	0	0	0	0	0	0	0
638	3084	1033	M243T1_2	243.048	0.58405	243.071	N/A	Cluster 61	0	0	0	0	0	0	0	0	0	0	0	0	0	0	0	0	0	0	0	0	0	0	0	0	0	0	0	0	0	0	0	0	0	0	0	0	0	0	0	0	0
639	1590	1590	M243T10	243.122	9.65696	243.123	Analogs results available	Cluster 32	0	0	0	0	0	0	0	0	0	0	0	0	0	0	4.86958	4.87433	0	0	4.84817	0	0	0	0	0	0	4.76658	0	4.77355	0	0	0	0	0	0	0	0	0	0	0	0	0
640	709	709	M243T10_1	243.123	9.84839	243.123	Analogs results available	Cluster 32	0	4.64337	0	0	0	0	0	0	4.72407	0	4.73129	4.78518	0	0	5.27245	5.14888	4.9387	0	5.15764	4.8973	0	4.69476	5.02108	0	0	5.11572	0	5.10909	0	0	0	0	4.7147	0	4.82724	0	4.83449	0	0	0	0
641	3926	3926	M243T2	243.086	1.67788	243.086	Analogs results available	Noise	0	0	0	0	0	0	0	0	0	0	0	0	0	0	0	0	0	0	0	0	4.89629	0	0	0	0	0	0	0	0	0	0	0	0	0	0	0	0	0	0	0	0
642	3911	3911	M243T2_1	243.086	2.20553	243.086	Analogs results available	Noise	0	0	0	0	0	0	0	0	0	0	0	0	0	0	0	0	0	0	0	0	5.06157	0	0	0	0	0	0	0	0	0	0	0	0	0	0	0	0	0	0	0	0
643	712	712	M243T4	243.086	3.59162	243.086	Analogs results available	Noise	0	0	0	0	0	0	0	0	4.87311	0	0	5.34234	0	0	0	4.87374	4.94028	4.85448	0	5.20788	0	4.8322	5.01622	0	0	4.85332	0	0	0	0	0	0	0	0	4.78919	0	0	0	0	0	0
644	620	620	M243T4_1	243.086	3.73445	243.086	Analogs results available	Noise	0	0	0	0	0	0	0	0	5.40879	0	0	5.60589	0	0	5.48606	5.35782	5.28149	5.1879	5.4284	5.62686	0	5.26396	5.33218	0	0	5.16727	0	5.41497	0	0	0	0	0	0	5.15909	0	5.03701	0	0	0	0
645	240	240	M244T10	244.264	10.4527	244.264	[0.59] GNPS Massbank Spectral Library (3rd Party): Massbank: N-lauroylethanolamine|N-(2-hydroxyethyl)dodecanamide M+H	Noise	0	0	0	0	0	4.70315	0	0	0	0	4.71951	0	0	0	0	0	0	0	0	0	4.58692	0	0	0	0	0	4.55808	0	0	0	4.58533	4.87254	4.67422	0	0	4.66692	4.72835	4.53919	0	0	0
646	977	173	M244T18	244.191	17.9953	244.191	Analogs results available	Cluster 74	0	0	0	0	0	0	0	0	0	0	0	4.76622	0	0	4.81082	0	0	0	0	0	0	0	0	0	0	0	0	0	0	0	0	0	0	0	0	0	0	0	0	0	0
647	4046	4046	M244T9	244.19	9.22392	244.19	Analogs results available	Noise	0	0	0	0	0	0	0	0	0	0	0	0	0	0	0	0	0	0	0	0	0	0	0	0	0	0	0	0	0	0	0	0	0	0	0	0	0	0	0	0	0
648	3344	3331	M245T1	245.063	0.5668	245.063	Analogs results available	Noise	4.82833	0	0	0	0	0	0	0	0	0	0	0	0	0	0	0	0	0	0	0	0	0	0	0	0	0	0	0	0	0	0	0	0	0	0	0	0	0	0	0	0
649	1083	1661	M245T1_1	245.087	0.624633	245.065	[0.52] ISDB In-Silico Database: UNPD88070	Noise	0	0	0	0	0	0	0	0	0	0	0	4.72815	0	0	0	0	0	0	0	0	0	0	0	0	0	0	0	0	0	0	0	0	0	0	0	0	0	0	0	0	0
650	1078	702	M245T1_2	245.088	0.761183	245.065	[0.59] ISDB In-Silico Database: UNPD88070	Noise	0	0	0	0	0	0	0	0	0	0	0	4.46508	0	0	0	0	0	0	0	0	0	0	0	0	0	0	0	0	0	0	0	0	0	0	0	0	0	0	0	0	0
651	4139	4139	M245T11	245.175	11.2138	245.174	Analogs results available	Cluster 73	0	0	0	0	0	0	0	0	0	0	0	0	0	0	0	0	0	0	0	0	0	0	0	0	0	0	0	0	0	0	0	0	0	0	0	0	0	0	0	0	0
652	2417	2417	M245T13	245.184	12.8703	245.184	[0.77] GNPS GNPS Matches to NIST14: Spectral Match to Diethyl azelate from NIST14 M+H	Cluster 73	0	0	0	0	0	0	0	0	0	0	0	0	0	0	0	0	0	0	0	0	0	0	0	0	0	0	0	0	0	0	0	0	0	0	0	0	0	0	0	0	0
653	1429	1429	M245T13_1	245.175	12.879	245.175	[0.77] GNPS GNPS Matches to NIST14: Spectral Match to Diethyl azelate from NIST14 M+H	Cluster 73	0	0	0	0	0	0	0	0	0	0	0	0	0	0	0	0	0	0	0	0	0	0	0	0	0	0	0	0	0	0	0	0	0	0	0	0	0	0	0	0	0
654	448	448	M245T14	245.175	13.8176	245.175	Analogs results available	Cluster 43	4.75701	4.75615	5.00729	4.77334	0	4.61207	4.93314	0	4.97709	0	4.77171	4.98482	0	0	5.32611	5.31952	5.36579	0	5.57674	5.2751	4.67431	4.80585	5.05087	0	0	5.42935	0	5.09816	4.82557	4.69191	4.87087	0	5.09271	5.05937	5.30544	4.68283	5.13348	4.90486	0	0	4.81956
655	2624	2624	M245T5	245.138	5.30461	245.138	[0.57] GNPS GNPS Matches to NIST14: Spectral Match to Diethyl azelate from NIST14 M+H	Cluster 73	0	0	0	0	0	0	0	0	0	0	0	0	0	0	0	0	0	0	5.00838	0	0	0	0	0	0	0	0	4.84414	0	0	0	0	0	0	0	0	0	0	0	0	0
656	3823	1655	M245T6	245.139	5.55688	245.042	Analogs results available	Noise	0	0	0	0	0	0	0	0	0	0	4.7282	0	0	0	0	0	0	0	0	0	0	0	0	0	0	0	0	0	0	0	0	0	0	0	0	0	0	0	0	0	0
657	1655	1046	M245T6_1	245.042	6.08942	245.115	Analogs results available	Noise	0	0	0	0	0	0	0	0	4.71674	0	0	0	0	0	0	0	0	5.00953	5.67135	5.40619	0	0	0	0	0	0	0	5.41721	0	0	0	0	0	0	0	0	0	0	0	0	0
658	3076	2114	M245T7	245.117	7.17493	245.117	Analogs results available	Noise	0	0	0	0	0	0	0	0	0	0	0	0	0	0	0	0	0	0	0	0	0	0	0	0	0	0	0	0	0	0	0	0	0	0	0	0	0	0	0	0	0
659	2098	2098	M245T9	245.117	9.25728	245.117	[0.76] MS-DIAL BMDMS-NP: 5-(2-oxohexahydro-1H-thieno[3,4-d]imidazol-4-yl)pentanoic acid	Cluster 84	0	0	0	0	0	0	0	0	0	0	0	0	0	0	0	0	0	0	0	0	0	0	0	0	0	0	0	0	0	0	0	0	0	0	0	0	0	0	0	0	0
660	2978	2978	M246T1	246.207	0.584317	246.207	Analogs results available	Noise	0	0	0	0	0	0	0	0	0	0	0	0	0	0	0	0	0	0	0	4.81702	0	0	0	0	0	0	0	0	0	0	0	0	0	0	0	0	0	0	0	0	0
661	4293	4293	M246T9	246.152	8.79363	246.152	Analogs results available	Cluster 61	0	0	0	0	0	0	0	0	0	0	0	0	0	0	0	0	0	0	0	0	0	0	0	0	0	0	0	0	0	0	0	0	0	0	0	0	0	0	0	0	0
662	231	231	M247T1	247.079	0.57761	247.079	Analogs results available	Noise	0	0	0	0	0	0	0	0	0	0	0	0	0	0	0	0	0	0	0	0	4.67384	0	0	0	0	0	4.73174	0	4.72397	4.79625	0	0	0	0	0	0	0	0	0	0	0
663	242	242	M247T1_1	247.079	0.760587	247.079	Analogs results available	Noise	0	0	0	0	0	0	0	0	0	0	0	0	0	0	0	0	0	0	0	0	4.87496	0	0	0	0	0	4.34573	0	4.49646	4.6037	0	0	0	0	0	0	0	0	0	0	0
664	2111	638	M247T10	247.132	9.75205	247.165	[0.56] ISDB In-Silico Database: UNPD92606	Cluster 45	0	0	0	0	0	0	0	0	0	0	0	0	0	0	0	0	0	0	4.65424	0	0	0	0	0	0	0	0	0	0	0	0	0	0	0	0	0	0	0	0	0	0
665	2168	2168	M247T12	247.167	11.6237	247.167	N/A	Noise	0	0	0	0	0	0	0	0	0	0	0	0	0	0	0	0	0	0	0	0	0	0	0	0	0	0	0	0	0	0	0	0	0	0	0	0	0	0	0	0	0
666	1086	1086	M247T13	247.227	12.9473	247.227	N/A	Noise	0	0	0	0	0	0	0	0	0	0	0	4.81372	0	0	0	0	5.00062	0	5.34817	0	0	0	0	0	0	4.88976	0	0	0	0	0	0	0	0	0	0	0	0	0	0	0
667	462	462	M247T14	247.227	13.6386	247.227	Analogs results available	Cluster 37	4.70908	4.68574	4.73155	4.61432	0	4.57237	4.71661	4.59454	4.72492	0	4.65646	5.0438	0	0	5.08151	5.01885	5.06364	0	5.37222	5.08473	0	4.78693	4.87246	0	0	5.09531	0	4.94082	4.70771	4.70486	4.78346	0	4.90628	4.88312	4.96531	4.62465	4.72101	4.77441	0	0	4.67304
668	1541	1541	M247T4	247.06	4.42625	247.06	Analogs results available	Noise	0	0	0	0	0	0	0	0	0	0	0	0	0	0	0	0	0	0	0	0	0	0	0	0	0	0	0	0	0	0	0	0	0	0	0	0	0	0	0	0	0
669	1099	1099	M247T5	247.095	5.10044	247.095	[0.63] GNPS GNPS Matches to NIST14: Spectral Match to (+-)-2-cis-4-trans-Abscisic acid from NIST14 M+H-H2O	Cluster 17	0	0	0	0	0	0	0	0	0	0	0	0	0	0	0	0	0	0	0	0	0	0	0	0	0	0	0	0	0	0	0	0	0	0	4.59627	0	5.25761	0	0	0	0
670	1203	1203	M247T5_1	247.04	5.10359	247.04	Analogs results available	Cluster 17	0	0	0	0	0	0	0	0	0	0	0	0	0	0	0	0	0	0	0	0	0	0	0	0	0	0	0	0	0	0	0	0	0	0	0	0	0	0	0	0	0
671	308	308	M247T5_2	247.06	5.10402	247.06	Analogs results available	Cluster 17	0	0	0	0	0	0	4.77765	0	0	0	0	0	0	0	0	5.28985	0	0	0	0	0	0	0	0	0	0	0	0	0	0	0	0	5.24551	5.55444	6.35054	6.4449	6.67252	4.98252	5.4026	0	0
672	2519	2519	M247T5_3	247.07	5.1476	247.07	Analogs results available	Cluster 17	0	0	0	0	0	0	0	0	0	0	0	0	0	0	0	0	0	0	0	0	0	0	0	0	0	0	0	0	0	0	0	0	0	0	4.79551	0	0	0	0	0	0
673	3072	3072	M247T6	247.04	5.67208	247.04	Analogs results available	Cluster 17	0	0	0	0	0	0	0	0	0	0	0	0	0	0	0	0	0	0	0	0	0	0	0	0	0	0	0	0	0	0	0	0	0	0	0	0	0	0	0	0	0
674	319	319	M247T6_1	247.06	5.68897	247.06	Analogs results available	Cluster 17	0	0	0	0	0	0	4.49691	0	0	0	0	0	0	0	0	5.06325	0	0	0	0	0	0	0	0	0	0	0	0	0	0	0	0	4.97983	5.42279	5.89237	6.10698	6.33507	0	5.20526	0	0
675	1110	1110	M247T6_2	247.095	5.69055	247.095	[0.61] GNPS GNPS Matches to NIST14: Spectral Match to (+-)-2-cis-4-trans-Abscisic acid from NIST14 M+H-H2O	Cluster 17	0	0	0	0	0	0	0	0	0	0	0	0	0	0	0	0	0	0	0	0	0	0	0	0	0	0	0	0	0	0	0	0	0	0	0	0	4.70886	0	0	0	0
676	2515	2515	M247T6_3	247.069	5.69327	247.07	Analogs results available	Cluster 17	0	0	0	0	0	0	0	0	0	0	0	0	0	0	0	0	0	0	0	0	0	0	0	0	0	0	0	0	0	0	0	0	0	0	4.71059	0	0	0	0	0	0
677	3175	3175	M247T7	247.094	6.74797	247.094	Analogs results available	Noise	0	0	0	0	4.838	0	0	0	0	0	0	0	0	0	0	0	0	0	0	0	0	0	0	0	0	0	0	0	0	0	0	0	0	0	0	0	0	0	0	0	0
678	2081	2081	M247T8	247.133	7.99683	247.133	[0.79] ISDB In-Silico Database: UNPD102192	Cluster 90	0	0	0	0	0	0	0	0	0	0	0	0	0	0	0	0	0	0	0	0	0	0	0	0	0	0	0	0	0	0	0	0	0	0	0	0	0	0	0	0	0
679	3644	3721	M247T9	247.133	8.85592	247.133	Analogs results available	Noise	0	0	0	0	0	0	0	0	0	0	0	0	0	0	0	0	0	0	5.03127	0	0	0	0	0	0	0	0	0	0	0	0	0	0	0	0	0	0	0	0	0	0
680	2195	1228	M248T5	248.074	5.07058	248.073	Analogs results available	Cluster 17	0	0	0	0	0	0	0	0	0	0	0	0	0	0	0	0	0	0	0	0	0	0	0	0	0	0	0	0	0	0	0	0	0	0	0	0	0	0	0	0	0
681	1588	1588	M248T9	248.149	8.65	248.149	Analogs results available	Noise	0	0	0	0	0	0	0	0	0	0	0	0	0	0	4.85755	4.82596	0	0	4.91691	0	0	0	0	0	0	4.72396	0	0	0	0	0	0	0	0	0	0	0	0	0	0	0
682	2438	2438	M248T9_1	248.185	9.19362	248.185	Analogs results available	Noise	0	0	0	0	0	0	0	0	0	0	0	0	0	0	0	0	0	0	0	0	0	0	0	0	0	0	0	0	0	0	0	0	0	0	0	0	0	0	0	0	0
683	2672	3304	M249T1	249.06	0.566733	249.037	N/A	Noise	0	0	0	0	0	0	0	0	0	0	0	0	0	0	0	0	0	0	0	0	0	0	0	0	0	0	0	4.3689	0	0	0	0	0	0	0	0	0	0	0	0	0
684	875	875	M249T10	249.206	9.6429	249.206	[0.86] GNPS GNPS Matches to NIST14: Spectral Match to Tri(propylene glycol) butyl ether from NIST14 M+H	Cluster 35	4.93625	0	4.82018	0	0	0	4.84323	0	0	0	4.89438	4.9568	0	0	5.15936	5.07519	5.01578	0	5.35136	5.08043	4.82518	0	4.95714	0	0	5.14721	0	5.08153	0	0	0	4.93476	5.01663	5.1043	5.15374	4.88319	4.95094	0	0	0	4.83425
685	2080	2080	M249T10_1	249.148	9.64741	249.148	[0.54] ISDB In-Silico Database: UNPD1094	Noise	0	0	0	0	0	0	0	0	0	0	0	0	0	0	0	0	0	0	0	0	0	0	0	0	0	0	0	0	0	0	0	0	0	0	0	0	0	0	0	0	0
686	3602	2378	M249T11	249.148	10.6902	249.147	Analogs results available	Noise	0	0	0	0	0	0	0	0	0	0	0	0	0	0	0	0	0	0	4.75383	0	0	0	0	0	0	0	0	0	0	0	0	0	0	0	0	0	0	0	0	0	0
687	894	894	M249T14	249.185	13.6137	249.185	Analogs results available	Cluster 45	0	0	4.6929	0	0	0	0	0	4.7124	0	4.68449	5.05932	0	0	5.33149	5.17265	5.06649	0	5.41885	4.9957	0	0	4.97705	0	0	5.13915	0	5.09469	0	0	0	0	4.69145	4.74278	4.86466	0	4.71709	0	0	0	0
688	3894	3894	M249T4	249.039	4.00027	249.039	Analogs results available	Cluster 48	0	0	0	0	0	0	0	0	0	0	0	0	0	0	0	0	0	0	0	0	5.20994	0	0	0	0	0	0	0	0	0	0	0	0	0	0	0	0	0	0	0	0
689	3817	3817	M249T4_1	249.074	4.44563	249.074	Analogs results available	Noise	0	0	0	0	0	0	0	0	0	0	5.02835	0	0	0	0	0	0	0	0	0	0	0	0	0	0	0	0	0	0	0	0	0	0	0	0	0	0	0	0	0	0
690	1379	1379	M249T5	249.121	5.15922	249.121	Analogs results available	Cluster 72	0	0	0	0	0	0	0	0	0	0	0	0	0	0	0	0	0	0	0	0	0	0	4.67423	0	0	4.93026	0	0	0	0	0	0	0	0	0	0	0	0	0	0	0
691	192	192	M249T5_1	249.112	5.17842	249.112	Analogs results available	Cluster 72	5.07878	5.00778	5.12468	4.90237	0	0	4.96305	0	4.96628	0	5.02661	0	0	0	0	0	0	0	0	0	6.32233	5.74348	6.23305	5.50152	5.15489	6.12246	5.27373	6.17006	5.96021	5.59825	0	0	0	0	0	0	0	0	0	0	0
692	2643	2643	M249T5_2	249.073	5.45987	249.073	Analogs results available	Noise	0	0	0	0	0	0	0	0	0	0	0	0	0	0	0	0	0	0	0	0	0	0	0	0	0	0	0	4.90365	0	0	0	0	0	0	0	0	0	0	0	0	0
693	4060	4060	M249T5_3	249.149	5.47842	249.149	Analogs results available	Noise	0	0	0	0	0	0	0	0	0	0	0	0	0	0	0	0	0	0	0	0	0	0	0	0	0	0	0	0	0	0	0	0	0	0	0	0	0	0	0	0	0
694	987	987	M249T6	249.063	5.89349	249.063	Analogs results available	Noise	0	0	0	0	0	0	0	0	0	0	0	4.85032	0	0	5.11365	4.99985	4.97976	0	5.41415	5.12792	0	0	0	0	0	0	0	5.03559	0	0	0	4.84847	4.79347	4.96401	4.95821	0	4.75558	0	0	0	0
695	1412	1412	M249T6_1	249.149	6.27749	249.149	[0.57] MS-DIAL Fiehn/Vaniya natural product library: parthenolide	Cluster 72	0	0	0	0	0	0	0	0	0	0	0	0	0	0	0	0	0	0	0	0	0	0	0	0	0	0	0	0	0	0	0	0	0	0	4.98202	0	5.06891	0	0	0	0
696	1521	1521	M249T7	249.11	6.99814	249.11	[0.63] ISDB In-Silico Database: UNPD154097	Noise	0	0	0	0	0	0	0	0	0	0	0	0	0	0	0	0	0	0	0	0	0	0	0	0	0	0	0	0	0	0	0	0	4.67181	0	5.04532	4.82052	4.7963	0	0	0	0
697	3471	3471	M249T7_1	249.149	7.08133	249.149	[0.83] MS-DIAL RIKEN PlaSMA authentic standards: Atractylenolide III	Cluster 84	0	0	0	0	0	0	0	0	0	0	0	0	0	0	0	0	0	0	0	0	0	0	0	0	0	0	0	0	0	0	0	0	0	0	0	0	0	0	0	0	0
698	1517	1517	M249T7_2	249.11	7.38534	249.11	[0.54] ISDB In-Silico Database: UNPD38447	Noise	0	0	0	0	0	0	0	0	0	0	0	0	0	0	4.78256	0	0	0	4.67709	0	0	0	0	0	0	0	0	0	0	0	0	0	0	0	4.52274	0	0	0	0	0	0
699	779	779	M249T8	249.149	7.73312	249.149	Analogs results available	Noise	0	0	0	0	0	0	0	0	0	0	0	0	0	0	0	0	0	0	0	0	0	0	0	0	0	0	0	0	0	0	0	4.84113	4.8064	4.71185	5.43195	5.01546	5.29677	4.73222	0	0	0
700	1212	1212	M249T8_1	249.148	8.39905	249.148	Analogs results available	Cluster 77	0	0	0	0	0	0	0	0	0	0	0	0	0	0	0	0	0	0	5.32006	4.89828	0	0	0	0	0	0	0	5.05737	0	0	0	0	0	4.60496	0	0	0	0	0	0	4.66479
701	689	689	M250T8	250.165	7.89153	250.165	Analogs results available	Noise	0	0	0	0	0	0	0	0	0	0	4.84996	5.18086	0	0	5.40671	5.30546	5.10957	0	5.6604	5.31386	4.75005	4.85932	5.02265	0	0	5.1731	0	5.29494	0	0	0	0	0	0	4.81671	0	0	0	0	0	0
702	2074	2074	M251T12	251.164	12.0927	251.164	[0.58] MS-DIAL Fiehn/Vaniya natural product library: 2-[(1S,2S,4aR,8aS)-1-hydroxy-4a-methyl-8-methylidene-1,2,3,4,5,6,7,8a-octahydronaphthalen-2-yl]prop-2-enoic acid	Noise	0	0	0	0	0	0	0	0	0	0	0	0	0	0	0	0	0	0	0	0	0	0	0	0	0	0	0	0	0	0	0	0	0	0	0	0	0	0	0	0	0
703	2347	2347	M251T13	251.2	12.8935	251.201	[0.50] ISDB In-Silico Database: UNPD114180	Noise	0	0	0	0	0	0	0	0	0	0	0	0	0	0	0	0	0	0	5.15455	0	0	0	0	0	0	0	0	4.83851	0	0	0	0	0	0	0	0	0	0	0	0	0
704	784	784	M251T19	251.179	19.0125	251.179	N/A	Noise	0	0	0	0	0	0	0	0	0	0	0	0	0	0	0	0	0	0	0	0	0	0	0	0	0	0	0	0	0	0	0	4.80733	4.60565	4.86086	4.87886	4.55008	4.72847	4.69982	0	0	0
705	2351	2351	M251T2	251.128	2.3993	251.128	[0.56] MS-DIAL GNPS: NCGC00169029-02_C15H22O3_Naphtho[2,3-b]furan-2(4H)-one, 4a,5,6,7,8,8a,9,9a-octahydro-9a-hydroxy-3,4a,5-trimethyl-, (4aR,5S,8aS,9aR)-	Noise	0	0	0	0	0	0	0	0	0	0	0	0	0	0	0	0	0	0	0	0	0	0	0	0	0	0	0	0	0	0	0	0	0	0	0	0	0	0	0	0	0
706	570	570	M251T21	251.179	20.8385	251.179	[0.66] GNPS Berkeley Lab MS/MS spectral library: equilin M+H-H2O	Noise	0	0	0	0	0	0	0	0	0	0	0	0	0	0	0	0	0	0	0	0	0	0	0	0	0	0	0	0	0	0	0	5.11973	4.94159	5.04476	5.20195	4.81084	4.84644	4.97007	0	4.69779	4.77123
707	2781	2781	M251T5	251.018	4.82531	251.018	Analogs results available	Cluster 87	0	0	0	0	0	0	0	0	0	0	0	0	0	0	4.99558	4.68914	0	0	0	0	0	0	0	0	0	0	0	0	0	0	0	0	0	0	0	0	0	0	0	0	0
708	1386	1386	M251T5_1	251.185	5.22646	251.185	[0.51] GNPS Massbank EU Spectral Library (3rd Party): MassbankEU:ET080602 LID_251.1754_8.2 [M+H]+	Cluster 35	0	0	0	0	0	0	0	0	0	0	0	0	0	0	4.61488	0	0	0	5.00877	0	0	0	4.64009	0	0	0	0	4.67612	0	0	0	4.578	0	4.59368	0	4.5039	0	0	0	0	0
709	228	228	M251T5_2	251.185	5.36275	251.185	[0.53] GNPS Massbank EU Spectral Library (3rd Party): MassbankEU:ET080602 LID_251.1754_8.2 [M+H]+	Cluster 35	5.08305	5.1818	5.06304	4.96711	5.01537	5.17048	5.37108	4.90469	5.24555	4.98409	4.98489	5.14181	0	0	5.36648	5.34731	5.14316	0	5.72434	5.32411	0	4.92402	5.16337	0	0	5.28653	5.14917	5.24323	5.09391	4.90315	0	5.28809	5.32811	5.31069	5.35489	5.15115	5.10529	4.98163	0	0	0
710	1441	1441	M251T5_3	251.127	5.43736	251.127	[0.50] MS-DIAL Fiehn/Vaniya natural product library: (3aR,4aS,5S,5aR,6aR)-5-(3-hydroxybutyl)-5a-methyl-3-methylidene-3a,4,4a,5,6,6a-hexahydrocyclopropa[f][1]benzofuran-2-one	Noise	0	0	0	0	0	0	0	0	0	0	0	0	0	0	0	0	0	0	0	0	0	0	0	0	0	4.74445	0	0	0	0	0	0	0	0	0	0	0	0	0	0	0
711	1835	1835	M251T5_4	251.185	5.4742	251.185	[0.54] GNPS Massbank EU Spectral Library (3rd Party): MassbankEU:ET080601 LID_251.1754_8.2 [M+H]+	Cluster 35	0	0	0	0	0	0	0	0	0	0	0	0	0	0	0	0	0	0	0	0	0	0	0	0	0	0	0	0	0	0	0	4.66149	0	0	0	4.63539	0	0	0	0	0
712	3147	3147	M251T6	251.068	6.12033	251.068	Analogs results available	Noise	4.84307	4.92582	5.03454	5.00125	5.12206	4.78528	4.77338	5.18063	0	4.64905	0	0	0	0	0	0	0	0	0	0	0	0	0	0	0	0	0	0	0	0	0	0	0	0	0	0	0	0	0	0	0
713	1397	1397	M251T7	251.164	6.50219	251.164	[0.57] GNPS Berkeley Lab MS/MS spectral library: (2E)-1-phenyl-3-(2,4,6-trimethylphenyl)prop-2-en-1-one M+H	Noise	0	0	0	0	0	0	0	0	0	0	0	0	0	0	0	0	0	0	0	0	0	0	0	0	0	0	0	0	0	0	0	0	0	0	0	0	0	0	0	0	0
714	3038	2870	M251T7_1	251.186	6.59192	251.163	Analogs results available	Noise	0	0	0	0	0	0	0	0	0	0	0	0	0	0	0	0	0	0	0	4.47214	0	0	0	0	0	0	0	0	0	0	0	0	0	0	0	0	0	0	0	0	0
715	2461	2461	M251T8	251.164	8.18543	251.164	[0.51] MS-DIAL GNPS: NCGC00169264-02!8-hydroxy-3-(4-hydroxypentyl)-3,4-dihydroisochromen-1-one	Noise	0	0	0	0	0	0	0	0	0	0	0	0	0	0	0	0	0	0	0	0	0	0	0	0	0	0	0	0	0	0	0	0	0	0	4.96987	0	5.05803	0	0	0	0
716	1780	1780	M252T5	252.144	4.95558	252.144	Analogs results available	Cluster 43	0	0	0	0	0	0	0	0	0	0	0	0	0	0	0	0	0	0	0	0	0	0	0	0	0	0	0	0	0	0	0	0	0	0	0	0	0	0	0	0	0
717	1000	1000	M252T9	252.217	8.97129	252.217	Analogs results available	Cluster 37	0	0	0	0	0	0	0	0	0	0	0	4.66026	0	0	4.79182	4.61486	0	0	5.02353	0	0	0	0	0	0	4.68305	0	4.73073	0	0	0	0	0	4.55843	4.55397	0	0	0	0	0	0
718	2362	2362	M253T4	253.143	4.05575	253.143	Analogs results available	Noise	0	0	0	0	0	0	0	0	0	0	0	0	0	0	0	0	0	0	0	0	0	0	0	0	0	0	0	0	0	0	0	0	0	0	0	0	0	0	0	0	0
719	950	950	M253T5	253.07	4.64144	253.07	Analogs results available	Noise	0	0	0	0	0	0	0	0	0	0	0	5.12189	0	0	4.9753	0	0	0	0	0	0	0	0	0	0	0	0	0	0	0	0	0	0	0	0	0	0	0	0	0	0
720	2341	2341	M253T5_1	253.143	4.93232	253.143	[0.54] ISDB In-Silico Database: UNPD198377	Noise	0	0	0	0	0	0	0	0	0	0	0	0	0	0	0	0	0	0	0	0	0	0	0	0	0	0	0	0	0	0	0	0	0	0	0	0	0	0	0	0	0
721	4118	4118	M253T6	253.18	5.69287	253.18	[0.51] MS-DIAL MassBank: Estrone LC-APPI-QQ MS2 CE	Noise	0	0	0	0	0	0	0	0	0	0	0	0	0	0	0	0	0	0	0	0	0	0	0	0	0	0	0	0	0	0	0	0	0	0	0	0	0	0	0	0	0
722	2605	2605	M253T6_1	253.141	6.28005	253.141	Analogs results available	Noise	0	0	0	0	0	0	0	0	0	0	0	0	0	0	0	0	0	0	0	0	0	0	0	0	0	0	0	5.02091	0	0	0	0	0	0	0	0	0	0	0	0	0
723	3651	3517	M253T7	253.07	6.55368	253.142	Analogs results available	Noise	0	0	0	0	0	0	0	0	0	0	0	0	0	0	0	0	0	0	4.84648	0	0	0	0	0	0	0	0	0	0	0	0	0	0	0	0	0	0	0	0	0	0
724	3517	2741	M253T7_1	253.142	6.78753	253.143	Analogs results available	Noise	0	0	0	0	0	0	0	0	0	0	0	0	0	0	0	0	0	0	5.06462	0	0	0	0	0	0	0	0	0	0	0	0	0	0	0	0	0	0	0	0	0	0
725	2741	2087	M253T7_2	253.143	7.3524	253.18	[0.64] ISDB In-Silico Database: UNPD29145	Noise	0	0	0	0	0	0	0	0	0	0	0	0	0	0	0	0	4.92808	0	0	0	0	0	0	0	0	0	0	0	0	0	0	0	0	0	0	0	0	0	0	0	0
726	2100	2100	M253T8	253.18	7.76163	253.18	[0.56] MS-DIAL GNPS: NCGC00380303-01!(E)-7-methylidene-10-oxo-4-propan-2-ylundec-5-enoic acid	Noise	0	0	0	0	0	0	0	0	0	0	0	0	0	0	0	0	0	0	0	0	0	0	0	0	0	0	0	0	0	0	0	0	0	0	0	0	0	0	0	0	0
727	2136	2136	M254T10	254.175	9.63433	254.175	Analogs results available	Cluster 71	0	0	0	0	0	0	0	0	0	0	0	0	0	0	0	0	0	0	0	0	0	0	0	0	0	0	0	0	0	0	0	0	0	0	0	0	0	0	0	0	0
728	2076	2076	M254T10_1	254.175	9.86746	254.175	[0.52] GNPS Propogated Library IIMN-based Library: Carboxyibuprofen [IIN-based on: CCMSLIB00000266535] [M+NH4]+	Cluster 71	0	0	0	0	0	0	0	0	0	0	0	0	0	0	0	0	0	0	0	0	0	0	0	0	0	0	0	0	0	0	0	5.09236	0	0	0	0	0	0	0	0	0
729	2104	2104	M254T12	254.211	11.9766	254.211	Analogs results available	Noise	0	0	0	0	0	0	0	0	0	0	0	0	0	0	0	0	0	0	0	0	0	0	0	0	0	0	0	0	0	0	0	0	0	0	0	0	4.60878	0	0	0	0
730	3883	3883	M254T7	254.139	6.80903	254.139	Analogs results available	Noise	0	0	0	0	0	0	0	0	0	0	0	0	0	0	0	0	0	0	0	0	5.14058	0	0	0	0	0	0	0	0	0	0	0	0	0	0	0	0	0	0	0	0
731	4096	4096	M255T10	255.159	10.4141	255.159	Analogs results available	Noise	0	0	0	0	0	0	0	0	0	0	0	0	0	0	0	0	0	0	0	0	0	0	0	0	0	0	0	0	0	0	0	0	0	0	0	0	0	0	0	0	0
732	3775	3775	M255T11	255.196	10.728	255.196	Analogs results available	Noise	0	0	0	0	0	0	0	0	0	0	0	0	0	0	0	0	0	0	0	0	0	0	0	0	0	0	0	0	0	0	0	0	0	0	0	0	0	0	0	0	0
733	4064	4064	M255T11_1	255.159	10.8433	255.159	Analogs results available	Noise	0	0	0	0	0	0	0	0	0	0	0	0	0	0	0	0	0	0	0	0	0	0	0	0	0	0	0	0	0	0	0	0	0	0	0	0	0	0	0	0	0
734	984	984	M255T15	255.084	14.8437	255.084	[0.85] GNPS Massbank NA Spectral Library (3rd Party): MoNA:2726906 Quantacure itx M+H	Cluster 48	0	0	0	0	0	0	0	0	0	0	0	4.88153	0	0	5.11512	4.98683	4.85135	0	5.11917	4.75444	0	0	4.82222	0	0	4.93617	0	4.85519	0	0	0	0	0	0	0	0	0	0	0	0	0
735	2143	2143	M255T5	255.159	5.40134	255.159	Analogs results available	Cluster 72	0	0	0	0	0	0	0	0	0	0	0	0	0	0	0	0	0	0	0	0	0	0	0	0	0	0	0	0	0	0	0	0	0	0	0	0	0	0	0	0	0
736	2531	2531	M255T7	255.195	7.20577	255.195	Analogs results available	Noise	0	0	0	0	0	0	0	0	0	0	0	0	0	0	0	0	0	0	0	0	0	0	0	0	0	0	0	0	0	0	0	0	0	0	4.74691	0	4.93561	0	0	0	0
737	2166	2166	M255T8	255.196	7.67041	255.196	[0.58] MS-DIAL GNPS: NCGC00381166-01_C15H26O3_	Noise	0	0	0	0	0	0	0	0	0	0	0	0	0	0	0	0	0	0	0	0	0	0	0	0	0	0	0	0	0	0	0	0	0	0	0	0	0	0	0	0	0
738	3376	1475	M255T9	255.101	8.64428	255.136	N/A	Noise	0	0	0	0	0	0	0	0	4.637	0	0	0	0	0	0	0	0	0	0	0	0	0	0	0	0	0	0	0	0	0	0	0	0	0	0	0	0	0	0	0	0
739	955	955	M256T12	256.3	12.2277	256.3	Analogs results available	Noise	0	0	0	0	0	0	0	0	0	0	0	4.89608	0	0	5.11477	4.98721	0	0	4.67089	0	0	0	0	0	0	0	0	0	0	0	0	0	0	0	0	0	0	0	0	0	0
740	658	658	M256T17	256.264	16.7709	256.264	[0.77] GNPS GNPS Matches to NIST14: Spectral Match to Palmitamide from NIST14 M+H	Noise	0	0	4.71354	0	0	0	0	0	0	0	0	4.98048	0	0	5.07755	4.84165	4.69989	0	5.08826	4.74731	0	4.74409	4.85758	0	0	4.74651	0	5.16503	0	0	4.59972	4.70211	4.70812	4.67873	4.80961	4.7261	4.76624	0	0	0	4.70576
741	1707	1707	M256T17_1	256.263	16.9398	256.264	Analogs results available	Noise	0	0	0	0	0	0	0	0	0	0	0	0	0	0	4.60533	0	0	0	5.07442	0	0	0	0	0	0	0	0	0	0	0	4.86885	0	0	0	0	0	0	0	0	0	4.65261
742	1772	1772	M256T2	256.175	2.23396	256.175	Analogs results available	Cluster 42	0	0	0	0	0	0	0	0	0	0	0	0	0	0	0	0	0	0	5.39734	0	0	0	0	0	0	0	0	0	0	0	0	0	0	0	0	0	0	0	0	0	0
743	3665	3665	M257T3	257.1	3.3939	257.1	Analogs results available	Noise	0	0	0	0	0	0	0	0	0	0	0	0	0	0	0	0	0	0	5.01584	0	0	0	0	0	0	0	0	0	0	0	0	0	0	0	0	0	0	0	0	0	0
744	952	952	M257T4	257.065	3.73418	257.065	Analogs results available	Noise	0	0	0	0	0	0	0	0	0	0	0	5.10026	0	0	5.10778	0	4.94938	0	0	0	0	0	0	0	0	5.06628	0	0	0	0	0	0	0	0	0	0	0	0	0	0	0
745	1345	1345	M257T4_1	257.138	3.85455	257.138	[0.59] GNPS GNPS Matches to NIST14: Spectral Match to Pterostilbene from NIST14 M+H	Cluster 77	0	0	0	0	0	0	0	0	0	0	4.73151	0	0	0	0	0	0	0	0	0	4.94489	0	4.7205	0	0	0	0	0	0	0	0	0	0	0	0	0	0	0	0	0	0
746	738	738	M257T4_2	257.138	3.94726	257.138	[0.59] GNPS GNPS Matches to NIST14: Spectral Match to Pterostilbene from NIST14 M+H	Cluster 77	0	0	0	0	0	0	0	0	0	0	5.23046	0	0	0	0	0	0	0	0	0	5.33045	4.84004	5.13578	0	0	5.1653	0	5.14231	4.9626	0	0	0	0	0	0	0	0	0	0	0	0
747	1117	1117	M258T1	258.11	0.580861	258.11	[0.95] GNPS Massbank NA Spectral Library (3rd Party): SN-GLYCERO-3-PHOSPHOCHOLINE M+H	Noise	0	0	0	0	0	0	0	0	0	0	0	0	0	0	0	0	0	0	4.65189	0	0	0	0	0	0	0	0	0	0	0	0	0	0	0	0	0	0	0	0	0	0
748	2156	2156	M258T10	258.207	10.0448	258.207	Analogs results available	Noise	0	0	0	0	0	0	0	0	0	0	0	0	0	0	0	0	0	0	0	0	0	0	0	0	0	0	0	0	0	0	0	0	0	0	0	0	0	0	0	0	0
749	1615	1615	M259T11	259.167	11.3316	259.167	Analogs results available	Noise	0	0	0	0	0	0	0	0	0	0	0	0	0	0	4.76504	4.72772	0	0	4.82676	0	0	0	0	0	0	4.70181	0	0	0	0	0	0	0	0	0	0	0	0	0	0	0
750	2091	2091	M259T12	259.167	11.9766	259.167	Analogs results available	Noise	0	0	0	0	0	0	0	0	0	0	0	0	0	0	0	0	0	0	0	0	0	0	0	0	0	0	0	0	0	0	0	0	0	0	0	0	4.82031	0	0	0	0
751	2253	2253	M259T14	259.191	13.8968	259.191	Analogs results available	Cluster 73	0	0	0	0	0	0	0	0	0	0	0	0	0	0	0	0	0	0	0	0	0	0	0	0	0	0	0	0	0	0	0	0	0	0	0	0	0	0	0	0	0
752	449	449	M259T14_1	259.19	14.4389	259.19	[0.91] GNPS GNPS Matches to NIST14: Spectral Match to Dibutyl adipate from NIST14 M+H	Noise	4.74333	4.9314	5.05191	4.8165	0	4.6606	4.90491	4.64577	4.99694	0	0	5.3364	0	0	5.36205	5.45681	5.53432	4.73008	5.7813	5.38849	4.70204	5.08394	5.10821	0	0	5.5767	0	5.28558	4.82862	4.74229	5.1591	0	5.2017	5.19058	5.39594	0	5.06177	5.03304	0	0	4.80666
753	4314	4314	M260T10	260.168	9.71	260.168	Analogs results available	Cluster 32	0	0	0	0	0	0	0	0	0	0	0	0	0	0	0	0	0	0	0	0	0	0	0	0	0	0	0	0	0	0	0	0	0	0	0	0	0	0	0	0	0
754	1039	1039	M260T10_1	260.149	9.84996	260.149	Analogs results available	Cluster 32	0	0	0	0	0	0	0	0	0	0	0	4.75961	0	0	5.18167	5.07874	4.7881	0	5.11423	0	0	0	4.98438	0	0	5.0749	0	5.07047	0	0	0	0	0	0	4.76406	0	0	0	0	0	0
755	3791	3791	M260T6	260.165	5.6755	260.165	Analogs results available	Cluster 58	0	0	0	0	0	0	0	0	0	0	5.57563	0	0	0	0	0	0	0	0	0	5.13302	0	0	0	0	0	0	0	0	0	0	0	0	0	0	0	0	0	0	0	0
756	3826	3826	M260T6_1	260.165	5.9078	260.165	Analogs results available	Cluster 58	0	0	0	0	0	0	0	0	0	0	5.03691	0	0	0	0	0	0	0	0	0	0	0	0	0	0	0	0	0	0	0	0	0	0	0	0	0	0	0	0	0	0
757	1007	1366	M261T1	261.083	0.584308	261.059	Analogs results available	Noise	0	0	0	0	0	0	0	0	0	0	0	4.74737	0	0	0	4.56702	0	0	0	0	0	0	0	0	0	0	0	0	0	0	0	0	0	0	0	0	0	0	0	0	0
758	3033	1094	M261T6	261.016	6.08568	261.076	Analogs results available	Cluster 17	0	0	0	0	0	0	0	0	0	0	0	0	0	0	0	0	0	0	5.00757	4.74153	0	0	0	0	0	0	0	0	0	0	0	0	0	0	0	0	0	0	0	0	0
759	1094	1113	M261T6_1	261.076	6.29945	261.076	Analogs results available	Cluster 17	0	0	0	0	0	0	0	0	0	0	0	0	0	0	0	0	0	0	0	0	0	0	0	0	0	0	0	0	0	0	0	0	0	0	0	0	0	0	0	0	0
760	1114	1114	M261T7	261.076	6.7204	261.076	Analogs results available	Cluster 17	0	0	0	0	0	0	0	0	0	0	0	0	0	0	0	0	0	0	0	0	0	0	0	0	0	0	0	0	0	0	0	0	0	0	0	0	0	0	0	0	0
761	2162	2162	M261T7_1	261.112	7.48882	261.112	[0.65] ISDB In-Silico Database: UNPD458	Cluster 84	0	0	0	0	0	0	0	0	0	0	0	0	0	0	0	0	0	0	0	0	0	0	0	0	0	0	0	0	0	0	0	0	0	0	0	0	0	0	0	0	0
762	2281	2281	M262T13	262.201	12.8715	262.201	Analogs results available	Cluster 73	0	0	0	0	0	0	0	0	0	0	0	0	0	0	0	0	0	0	0	0	0	0	0	0	0	0	0	0	0	0	0	0	0	0	0	0	0	0	0	0	0
763	971	971	M262T14	262.144	14.2169	262.144	N/A	Noise	0	0	0	0	0	0	0	0	0	0	0	4.81386	0	0	4.98655	4.88838	4.74332	0	5.13995	4.80314	0	0	4.68739	0	0	4.8953	0	4.83685	0	0	0	0	0	0	4.81079	0	0	0	0	0	0
764	4357	4357	M262T4	262.121	3.8191	262.121	Analogs results available	Noise	0	0	0	0	0	0	0	0	0	0	0	0	0	0	0	0	0	0	0	0	0	0	0	0	0	0	0	0	0	0	0	0	0	0	0	0	0	0	0	0	0
765	4269	4269	M262T4_1	262.111	3.83858	262.111	Analogs results available	Noise	0	0	0	0	0	0	0	0	0	0	0	0	0	0	0	0	0	0	0	0	0	0	0	0	0	0	0	0	0	0	0	0	0	0	0	0	0	0	0	0	0
766	1534	2578	M262T6	262.071	5.69288	262.165	[0.77] GNPS NIH Natural Products Library Round 2: NCGC00381248-01!4-oxododecanedioic acid M+NH4	Noise	0	0	0	0	0	0	0	0	0	0	0	0	0	0	0	0	0	0	0	0	0	0	0	0	0	0	0	0	0	0	0	0	0	0	0	0	0	0	0	0	0
767	2467	2467	M262T7	262.165	7.39002	262.165	Analogs results available	Noise	0	0	0	0	0	0	0	0	0	0	0	0	0	0	0	0	0	0	0	0	0	0	0	0	0	0	0	0	0	0	0	0	0	0	5.10962	0	0	0	0	0	0
768	2187	2187	M262T8	262.216	7.98608	262.216	Analogs results available	Noise	0	0	0	0	0	0	0	0	0	0	0	0	0	0	0	0	0	0	0	0	0	0	0	0	0	0	0	0	0	0	0	0	0	0	0	0	0	0	0	0	0
769	2028	2028	M263T16	263.237	16.1123	263.237	Analogs results available	Noise	0	0	0	0	0	0	0	0	0	0	0	0	0	0	0	0	0	0	0	0	0	0	0	0	0	0	0	0	0	0	0	0	0	0	0	4.75583	0	0	0	0	0
770	3168	3168	M263T17	263.164	16.5627	263.164	[0.53] MS-DIAL BMDMS-NP: oxacyclohexadecan-2-one	Noise	0	0	0	0	5.09823	0	0	0	4.8048	0	0	0	0	0	0	0	0	0	0	0	0	0	0	0	0	0	0	0	0	0	0	0	0	0	0	0	0	0	0	0	0
771	3182	3182	M263T18	263.164	17.9663	263.164	Analogs results available	Noise	0	0	0	0	4.78672	0	0	0	0	0	0	0	0	0	0	0	0	0	0	0	0	0	0	0	0	0	0	0	0	0	0	0	0	0	0	0	0	0	0	0	0
772	1128	1128	M263T4	263.055	4.10151	263.055	Analogs results available	Cluster 17	0	0	0	0	0	0	0	0	0	0	0	0	0	0	0	0	0	0	0	0	0	0	0	0	0	0	0	0	0	0	0	0	0	0	0	0	0	0	0	0	0
773	3071	3071	M263T5	263.055	4.52225	263.055	Analogs results available	Noise	0	0	0	0	0	0	0	0	0	0	0	0	0	0	0	0	0	0	0	0	0	0	0	0	0	0	0	0	0	0	0	0	0	0	0	0	0	0	0	0	0
774	1263	1263	M263T5_1	263.149	4.56998	263.149	Analogs results available	Noise	0	0	4.88857	0	0	0	0	0	0	0	0	0	0	0	0	0	0	0	0	0	4.91217	0	5.01519	0	0	4.9546	0	0	0	0	0	0	0	0	0	0	0	0	0	0	0
775	2155	2155	M263T5_2	263.128	4.99265	263.128	[0.73] ISDB In-Silico Database: UNPD126715	Cluster 90	0	0	0	0	0	0	0	0	0	0	0	0	0	0	0	0	0	0	0	0	0	0	0	0	0	0	0	0	0	0	0	0	0	0	0	0	0	0	0	0	0
776	2141	2141	M263T6	263.127	5.95803	263.127	[0.68] GNPS Berkeley Lab MS/MS spectral library: Brefeldin A, natural M+H-H2O	Cluster 84	0	0	0	0	0	0	0	0	0	0	0	0	0	0	0	0	0	0	0	0	0	0	0	0	0	0	0	0	0	0	0	0	0	0	0	0	0	0	0	0	0
777	4317	1647	M264T1	264.053	0.583733	264.108	Analogs results available	Noise	0	0	0	0	0	0	0	0	0	0	0	0	0	0	0	0	0	0	0	0	0	0	0	0	0	0	0	0	0	0	0	0	0	0	0	0	0	0	0	0	0
778	1325	1325	M265T10	265.105	9.6475	265.105	Analogs results available	Noise	0	4.90933	5.00963	0	4.61008	4.75825	4.92071	0	5.00778	0	0	0	0	0	4.9431	4.95628	4.69981	0	4.82242	4.58539	0	0	4.79885	0	0	4.78621	0	4.71708	0	0	0	0	0	4.57844	4.59959	0	4.65827	0	0	0	0
779	668	668	M265T10_1	265.105	9.85012	265.105	N/A	Noise	5.03635	5.11305	5.28727	4.95579	4.78479	5.025	5.25111	0	5.27927	4.71962	4.89602	4.82285	0	0	5.19461	5.22282	5.01076	0	5.12092	4.8719	4.78671	4.72893	5.06764	0	0	5.11201	0	5.04424	0	0	0	0	4.75091	4.8361	4.80291	0	4.80853	0	0	0	0
780	2702	2702	M265T10_2	265.104	9.98602	265.104	Analogs results available	Noise	0	0	0	0	0	0	0	0	0	0	0	0	0	0	0	0	0	0	0	0	0	0	0	0	0	0	0	4.59428	0	0	0	0	0	0	0	0	0	0	0	0	0
781	3908	3908	M265T2	265.068	2.22503	265.068	Analogs results available	Noise	0	0	0	0	0	0	0	0	0	0	0	0	0	0	0	0	0	0	0	0	5.00666	0	0	0	0	0	0	0	0	0	0	0	0	0	0	0	0	0	0	0	0
782	3810	3810	M265T7	265.107	6.78683	265.107	Analogs results available	Noise	0	0	0	0	0	0	0	0	0	0	5.02308	0	0	0	0	0	0	0	0	0	0	0	0	0	0	0	0	0	0	0	0	0	0	0	0	0	0	0	0	0	0
783	1629	1629	M266T8	266.16	8.05332	266.16	Analogs results available	Noise	0	0	0	0	0	0	0	0	0	0	0	0	0	0	4.69291	0	0	0	4.84369	0	0	0	0	0	0	4.58108	0	0	0	0	0	0	0	0	0	0	0	0	0	0	0
784	460	460	M266T9	266.16	8.7847	266.16	Analogs results available	Noise	4.79456	0	4.86181	0	0	0	4.7671	0	4.93493	0	5.02952	5.3431	0	0	5.57398	5.4541	5.2942	4.83194	5.67944	5.25963	5.04988	5.09841	5.36476	0	0	5.45405	0	5.41163	4.82331	4.79667	0	5.02798	5.06725	5.11981	5.19685	4.98435	5.11532	4.79876	0	4.80884	4.93037
785	3116	3116	M267T11	267.159	10.69	267.159	Analogs results available	Cluster 77	0	0	0	0	0	0	0	0	0	0	0	0	0	0	0	0	0	0	4.79573	0	0	0	0	0	0	0	0	0	0	0	0	0	0	0	0	0	0	0	0	0	0
786	2292	88	M267T13	267.157	12.8813	267.172	[0.94] GNPS GNPS Matches to NIST14: Spectral Match to Monolauryl phosphate from NIST14 M+H	Cluster 58	0	0	0	0	0	0	0	0	0	0	0	0	0	0	0	0	0	0	0	0	0	0	0	0	0	0	0	0	0	0	0	0	0	0	0	0	0	0	0	0	0
787	812	812	M267T5	267.122	5.18425	267.122	[0.51] ISDB In-Silico Database: UNPD59426	Cluster 72	0	0	0	0	0	0	0	0	0	0	0	0	0	0	0	0	0	0	0	0	5.34697	0	5.27668	0	0	5.21098	0	5.22769	4.99595	0	0	0	0	0	0	0	0	0	0	0	0
788	2325	2325	M267T5_1	267.159	5.34281	267.159	[0.70] MS-DIAL GNPS: NCGC00385871-01_C15H22O4_2,8-Dihydroxy-5,5,8-trimethyl-11-oxatetracyclo[7.3.1.0~1,9~.0~3,7~]tridecan-10-one	Cluster 84	0	0	0	0	0	0	0	0	0	0	0	0	0	0	0	0	0	0	0	0	0	0	0	0	0	0	0	0	0	0	0	0	0	0	4.88345	0	0	0	0	0	0
789	2593	2593	M267T6	267.12	6.47532	267.12	Analogs results available	Noise	0	0	0	0	0	0	0	0	0	0	0	0	0	0	0	0	0	0	4.88645	0	0	0	0	0	0	0	0	4.90424	0	0	0	0	0	0	0	0	0	0	0	0	0
790	3792	3792	M267T7	267.123	6.78813	267.123	[0.51] MS-DIAL RIKEN PlaSMA authentic standards: Magnolol	Noise	0	0	0	0	0	0	0	0	0	0	5.45004	0	0	0	0	0	0	0	0	0	5.4605	0	0	0	0	0	0	0	0	0	0	0	0	0	0	0	0	0	0	0	0
791	1175	1175	M267T8	267.159	8.39818	267.159	Analogs results available	Cluster 77	0	0	0	0	0	0	0	0	0	0	0	0	0	0	0	0	0	0	5.32372	4.98274	0	0	0	0	0	0	0	5.06017	0	0	0	4.72818	0	0	0	0	4.78687	0	0	0	4.90273
792	2177	2177	M268T1	268.104	0.588678	268.104	[0.97] MS-DIAL BMDMS-NP: (2R,3R,4S,5R)-2-(6-amino-9H-purin-9-yl)-5-(hydroxymethyl)tetrahydrofuran-3,4-diol	Noise	0	0	0	0	0	0	0	0	0	0	0	0	0	0	0	0	0	0	4.77608	0	0	0	0	0	0	0	0	4.63162	0	0	0	0	0	0	0	0	0	0	0	0	4.80804
793	2107	2107	M268T1_1	268.104	0.760673	268.104	[0.97] MS-DIAL BMDMS-NP: (2R,3R,4S,5R)-2-(6-amino-9H-purin-9-yl)-5-(hydroxymethyl)tetrahydrofuran-3,4-diol	Noise	0	0	0	0	0	0	0	0	0	0	0	0	0	0	0	0	0	0	5.2089	0	0	0	0	0	0	0	0	0	0	0	0	0	0	0	0	0	0	0	0	0	4.58585
794	2093	2093	M268T9	268.191	9.30282	268.19	[0.57] MS-DIAL GNPS: NCGC00385428-01_C15H22O3_	Noise	0	0	0	0	0	0	0	0	0	0	0	0	0	0	0	0	0	0	0	0	0	0	0	0	0	0	0	0	0	0	0	0	0	0	0	0	0	0	0	0	0
795	634	634	M269T10	269.147	10.0417	269.147	N/A	Noise	4.72831	4.75695	4.84502	0	0	0	4.73216	0	4.85775	0	4.87651	5.18449	0	0	5.30082	5.20598	5.10821	4.62457	5.37434	5.05924	4.75371	4.77777	4.92107	0	0	5.11488	0	5.02941	0	0	0	4.61673	4.71533	4.79112	4.78365	0	4.68575	0	0	0	4.57785
796	2201	2201	M269T11	269.186	11.2155	269.186	Analogs results available	Noise	0	0	0	0	0	0	0	0	0	0	0	0	0	0	0	0	0	0	0	0	0	0	0	0	0	0	0	0	0	0	0	0	0	0	0	0	0	0	0	0	0
797	3931	3931	M269T13	269.174	12.7384	269.175	Analogs results available	Noise	0	0	0	0	0	0	0	0	0	0	0	0	0	0	0	0	0	0	0	0	0	0	0	0	0	0	0	0	0	0	0	0	0	0	0	0	0	0	0	0	4.96432
798	2567	2567	M269T13_1	269.211	12.8163	269.211	Analogs results available	Cluster 83	0	0	0	0	0	0	0	0	0	0	0	0	0	0	0	0	0	0	5.34891	0	0	0	0	0	0	0	0	5.14307	0	0	0	0	0	0	0	0	0	0	0	0	0
799	3940	1447	M269T13_2	269.174	12.875	269.211	Analogs results available	Cluster 76	0	0	0	0	0	0	0	0	0	0	0	0	0	0	0	0	0	0	0	0	0	0	0	0	0	0	0	0	0	0	0	0	0	0	0	0	0	0	0	0	4.75515
800	1447	2619	M269T13_3	269.211	12.923	269.21	Analogs results available	Noise	0	0	0	0	0	0	0	0	0	0	0	0	0	0	0	0	0	0	0	0	0	0	0	0	0	0	0	0	0	0	0	4.82796	0	4.90475	0	0	4.87434	0	0	0	0
801	2619	1476	M269T13_4	269.21	13.0261	269.211	[0.51] ISDB In-Silico Database: UNPD40008	Cluster 76	0	0	0	0	0	0	0	0	0	0	0	0	0	0	0	0	0	0	5.06874	0	0	0	0	0	0	0	0	4.90655	0	0	0	0	0	0	0	0	0	0	0	0	0
802	1005	31	M269T14	269.209	13.6402	269.248	Analogs results available	Noise	0	0	0	0	0	0	0	0	0	0	0	4.81498	0	0	0	4.80492	4.82537	0	5.03339	4.84306	0	0	0	0	0	4.87903	0	0	0	0	0	0	0	0	0	0	0	0	0	0	0
803	1168	1168	M269T5	269.042	5.05028	269.042	Analogs results available	Noise	0	0	0	0	0	0	0	0	0	0	0	0	0	0	0	0	0	0	0	0	0	0	0	0	0	0	0	0	0	0	0	0	0	0	0	0	0	0	0	0	0
804	1185	1185	M269T5_1	269.042	5.11755	269.042	N/A	Noise	0	0	0	0	0	0	0	0	0	0	0	0	0	0	0	0	0	0	0	0	0	0	0	0	0	0	0	0	0	0	0	0	0	0	4.99874	5.04445	5.17808	0	0	0	0
805	1437	1437	M269T5_2	269.138	5.43314	269.138	Analogs results available	Noise	0	0	0	0	0	0	0	0	0	0	0	0	0	0	0	0	0	0	0	0	0	0	0	0	0	4.89434	0	0	0	0	0	0	0	0	0	0	0	0	0	0	0
806	1543	1543	M269T6	269.052	5.67467	269.051	N/A	Noise	0	0	0	0	0	0	0	0	0	0	0	0	0	0	0	0	0	0	0	0	0	0	0	0	0	0	0	0	0	0	0	0	0	0	0	0	0	0	0	0	0
807	1091	1091	M269T6_1	269.042	5.68747	269.042	Analogs results available	Noise	0	0	0	0	0	0	0	0	0	0	0	0	0	0	0	0	0	0	0	0	0	0	0	0	0	0	0	0	0	0	0	0	0	4.77642	5.25104	5.53585	5.67404	0	0	0	0
808	1767	1767	M269T6_2	269.136	6.0291	269.136	Analogs results available	Noise	0	0	5.16204	0	0	0	0	0	0	0	0	0	0	0	0	0	0	0	0	0	0	0	0	0	0	0	0	0	0	0	0	0	0	0	0	0	0	0	0	0	0
809	2129	2129	M269T8	269.115	7.99683	269.115	Analogs results available	Noise	0	0	0	0	0	0	0	0	0	0	0	0	0	0	0	0	0	0	0	0	0	0	0	0	0	0	0	0	0	0	0	0	0	0	0	0	0	0	0	0	0
810	1040	1040	M269T8_1	269.174	8.40002	269.174	Analogs results available	Noise	0	0	0	0	0	0	0	0	0	0	0	4.70668	0	0	4.86236	0	0	0	0	0	0	0	0	0	0	4.66031	0	0	0	0	0	0	0	0	0	0	0	0	0	0	0
811	2095	2095	M270T11	270.207	11.4873	270.207	Analogs results available	Noise	0	0	0	0	0	0	0	0	0	0	0	0	0	0	0	0	0	0	0	0	0	0	0	0	0	0	0	0	0	0	0	0	0	0	0	0	0	0	0	0	0
812	3657	3657	M270T4	270.191	3.6865	270.191	Analogs results available	Noise	0	0	0	0	0	0	0	0	0	0	0	0	0	0	0	0	0	0	4.98112	0	0	0	0	0	0	0	0	0	0	0	0	0	0	0	0	0	0	0	0	0	0
813	2086	2086	M271T6	271.13	6.2831	271.13	Analogs results available	Noise	0	0	0	0	0	0	0	0	0	0	0	0	0	0	0	0	0	0	0	0	0	0	0	0	0	0	0	0	0	0	0	0	0	0	0	0	0	0	0	0	0
814	2679	2679	M271T8	271.107	7.6579	271.108	[0.63] ISDB In-Silico Database: UNPD207777	Cluster 86	0	0	0	0	0	0	0	0	0	0	0	0	0	0	0	0	0	0	5.00861	4.68195	0	0	0	0	0	0	0	4.60669	0	0	0	0	0	0	0	0	0	0	0	0	0
815	452	452	M271T9	271.097	8.69369	271.096	[0.52] GNPS Berkeley Lab MS/MS spectral library: Galangin M+H	Noise	0	0	0	0	0	0	0	0	0	0	5.04534	0	0	0	0	0	0	0	0	0	5.17824	0	4.98368	0	0	4.82472	0	0	5.02843	4.93441	0	0	0	0	0	0	0	0	0	0	0
816	1787	1787	M271T9_1	271.115	8.79174	271.115	[0.60] ISDB In-Silico Database: UNPD152472	Noise	0	0	5.04474	0	0	0	0	0	0	0	0	0	0	0	4.88367	4.91221	4.87793	0	5.02216	0	0	0	0	0	0	0	0	0	0	0	0	0	0	0	0	0	0	0	0	0	0
817	2115	2115	M271T9_2	271.11	9.1662	271.11	Analogs results available	Noise	0	0	0	0	0	0	0	0	0	0	0	0	0	0	0	0	0	0	0	0	0	0	0	0	0	0	0	0	0	0	0	0	0	0	0	0	0	0	0	0	0
818	2159	2159	M273T12	273.146	12.0732	273.146	N/A	Noise	0	0	0	0	0	0	0	0	0	0	0	0	0	0	0	0	0	0	0	0	0	0	0	0	0	0	0	0	0	0	0	0	0	0	0	0	0	0	0	0	0
819	4016	4016	M273T15	273.205	14.8633	273.205	Analogs results available	Cluster 73	0	0	0	0	0	0	0	0	0	0	0	0	0	0	0	0	0	0	0	0	0	0	0	0	0	0	0	0	0	0	0	0	0	0	0	0	0	0	0	0	0
820	1391	1391	M273T4	273.097	3.64702	273.097	Analogs results available	Noise	0	0	0	0	0	0	0	0	0	0	0	0	0	0	0	0	0	0	0	0	0	0	4.91798	0	0	0	0	0	0	0	0	0	0	0	0	0	0	0	0	0	0
821	232	232	M273T5	273.167	5.37665	273.167	N/A	Noise	5.17514	5.07898	5.08562	0	0	5.05103	5.3755	0	5.23139	0	0	5.09763	0	0	5.27621	5.14672	5.06648	0	5.60389	5.17363	0	0	5.16828	0	0	5.19717	5.11229	5.26814	5.08665	0	0	5.28183	5.22667	5.26525	5.27384	5.1362	5.0505	0	0	0	0
822	1932	1932	M273T5_1	273.167	5.4629	273.167	Analogs results available	Noise	0	0	0	0	0	0	4.73587	0	0	0	0	0	0	0	4.65524	0	0	0	4.9401	0	0	0	0	0	0	0	0	0	0	0	0	4.65047	0	0	0	4.60428	0	0	0	0	0
823	3123	3123	M273T6	273.146	5.50048	273.146	Analogs results available	Noise	0	0	0	0	0	0	0	0	0	0	0	0	0	0	0	0	0	0	0	0	0	0	0	0	0	0	0	0	0	0	0	0	0	0	0	0	0	0	0	0	0
824	1283	1283	M273T6_1	273.112	5.85942	273.112	[0.82] GNPS Massbank Spectral Library (3rd Party): Massbank:FIO00613 Isoeleutherin M+H	Cluster 89	5.45169	5.94521	6.05229	5.83316	5.87479	6.02198	5.77886	5.6055	6.03916	5.683	0	0	0	0	0	0	0	0	0	0	0	0	4.76047	0	0	0	0	0	0	0	0	0	0	0	0	0	0	0	0	0	0
825	3190	3190	M273T6_2	273.122	5.87879	273.122	[0.82] GNPS Massbank Spectral Library (3rd Party): Massbank:FIO00613 Isoeleutherin M+H	Cluster 89	0	4.70914	0	0	4.59123	0	0	0	0	0	0	0	0	0	0	0	0	0	0	0	0	0	0	0	0	0	0	0	0	0	0	0	0	0	0	0	0	0	0	0	0
826	1400	1400	M273T7	273.146	6.50801	273.146	N/A	Noise	0	0	0	0	0	0	0	0	0	0	0	0	0	0	0	0	0	0	0	0	0	0	0	0	0	0	0	0	0	0	0	0	0	0	0	0	0	0	0	0	0
827	4091	4091	M273T8	273.17	8.1125	273.17	Analogs results available	Cluster 73	0	0	0	0	0	0	0	0	0	0	0	0	0	0	0	0	0	0	0	0	0	0	0	0	0	0	0	0	0	0	0	0	0	0	0	0	0	0	0	0	0
828	2133	2133	M273T8_1	273.146	8.11385	273.146	Analogs results available	Noise	0	0	0	0	0	0	0	0	0	0	0	0	0	0	0	0	0	0	0	0	0	0	0	0	0	0	0	0	0	0	0	0	0	0	0	0	0	0	0	0	0
829	3788	3788	M274T1	274.107	0.585658	274.107	Analogs results available	Cluster 88	0	0	0	0	0	0	0	0	0	0	5.49376	0	0	0	0	0	0	0	0	0	4.99915	0	0	0	0	0	0	0	0	0	0	0	0	0	0	0	0	0	0	0	0
830	3787	3787	M274T2	274.108	2.4477	274.108	Analogs results available	Cluster 88	0	0	0	0	0	0	0	0	0	0	6.14291	0	0	0	0	0	0	0	0	0	5.23006	0	0	0	0	0	0	0	0	0	0	0	0	0	0	0	0	0	0	0	0
831	3554	3554	M274T6	274.202	6.30025	274.202	Analogs results available	Noise	0	0	0	0	0	0	0	0	0	0	0	0	0	0	0	0	0	0	4.99959	0	0	0	0	0	0	0	0	0	0	0	0	0	0	0	0	0	0	0	0	0	0
832	3311	3313	M275T1	275.11	0.5668	275.11	Analogs results available	Noise	4.96809	0	0	0	0	0	0	0	0	0	0	0	0	0	0	0	0	0	0	0	0	0	0	0	0	0	0	0	0	0	0	0	0	0	0	0	0	0	0	0	0
833	999	3336	M275T1_1	275.101	0.585667	275.074	Analogs results available	Noise	0	0	0	0	0	0	0	0	0	0	0	4.74082	0	0	0	0	0	0	0	0	0	0	0	0	0	0	0	0	0	0	0	0	0	0	0	0	0	0	0	0	0
834	3323	997	M275T1_2	275.074	0.586267	275.076	Analogs results available	Noise	4.91555	0	0	0	0	0	0	0	0	0	0	0	0	0	0	0	0	0	0	0	0	0	0	0	0	0	0	0	0	0	0	0	0	0	0	0	0	0	0	0	0
835	2630	2630	M275T10	275.201	9.96747	275.201	[0.57] GNPS GNPS Matches to NIST14: Spectral Match to 9-OxoOTrE from NIST14 M+H-H2O	Noise	0	0	0	0	0	0	0	0	0	0	0	0	0	0	0	0	0	0	5.39094	4.86281	0	0	0	0	0	0	0	4.80649	0	0	0	0	0	0	0	0	0	0	0	0	0
836	2935	4076	M275T11	275.201	10.6127	275.185	Analogs results available	Noise	0	0	0	0	0	0	0	0	0	0	0	0	0	0	0	0	0	0	0	0	0	0	0	0	0	0	0	0	0	0	0	0	0	0	0	0	0	0	0	0	0
837	1587	1587	M275T13	275.222	13.4174	275.221	Analogs results available	Cluster 10	0	0	0	0	0	0	0	0	0	0	0	0	0	0	4.82592	4.66706	0	0	5.01257	0	0	0	0	0	0	4.72522	0	4.73671	0	0	0	0	0	0	4.62022	0	0	0	0	0	0
838	986	986	M275T16	275.258	15.731	275.258	Analogs results available	Noise	0	0	0	0	0	0	0	0	0	0	0	4.87428	0	0	4.74115	4.8327	4.87679	0	5.23285	4.85842	0	0	0	0	0	4.95849	0	4.79626	0	0	0	0	0	0	4.78739	0	0	0	0	0	0
839	3527	3527	M275T4	275.16	3.99987	275.16	Analogs results available	Noise	0	0	0	0	0	0	0	0	0	0	0	0	0	0	0	0	0	0	5.10097	0	0	0	0	0	0	0	0	0	0	0	0	0	0	0	0	0	0	0	0	0	0
840	3012	3012	M275T4_1	275.076	4.4083	275.076	Analogs results available	Cluster 35	0	0	0	0	0	0	0	0	0	0	0	0	0	0	0	0	0	0	5.30203	5.07989	0	0	0	0	0	0	0	0	0	0	0	0	0	0	0	0	0	0	0	0	0
841	3711	3711	M275T5	275.052	5.05197	275.053	N/A	Noise	0	0	0	0	0	0	0	0	0	0	0	0	0	0	0	0	0	0	4.85542	0	0	0	0	0	0	0	0	0	0	0	0	0	0	0	0	0	0	0	0	0	0
842	3674	3674	M275T7	275.052	6.55368	275.053	Analogs results available	Noise	0	0	0	0	0	0	0	0	0	0	0	0	0	0	0	0	0	0	4.79187	0	0	0	0	0	0	0	0	0	0	0	0	0	0	0	0	0	0	0	0	0	0
843	2139	2139	M275T8	275.162	8.34767	275.162	Analogs results available	Noise	0	0	0	0	0	0	0	0	0	0	0	0	0	0	0	0	0	0	0	0	0	0	0	0	0	0	0	0	0	0	0	0	0	0	0	0	0	0	0	0	0
844	3088	3088	M276T4	276.18	4.01896	276.18	Analogs results available	Cluster 26	0	0	0	0	0	0	0	0	0	0	0	0	0	0	0	0	0	0	0	0	0	0	0	0	0	0	0	0	0	0	0	0	0	0	0	0	0	0	0	0	0
845	4268	4268	M276T5	276.127	4.79502	276.127	Analogs results available	Noise	0	0	0	0	0	0	0	0	0	0	0	0	0	0	0	0	0	0	0	0	0	0	0	0	0	0	0	0	0	0	0	0	0	0	0	0	0	0	0	0	0
846	4343	4343	M276T5_1	276.136	4.79502	276.136	Analogs results available	Noise	0	0	0	0	0	0	0	0	0	0	0	0	0	0	0	0	0	0	0	0	0	0	0	0	0	0	0	0	0	0	0	0	0	0	0	0	0	0	0	0	0
847	762	762	M277T10	277.216	9.60485	277.216	[0.86] GNPS GNPS Matches to NIST14: Spectral Match to 13S-Hydroxy-9Z,11E,15Z-octadecatrienoic acid from NIST14 M+H-H2O	Cluster 83	0	0	0	0	0	0	0	0	4.92789	0	0	0	0	0	0	0	0	4.5491	6.03384	5.52916	0	0	0	0	0	0	0	5.54756	0	0	0	0	4.88409	0	0	0	0	4.8857	0	0	0
848	4329	4329	M277T10_1	277.217	9.8079	277.216	[0.55] GNPS GNPS Matches to NIST14: Spectral Match to 13S-Hydroxy-9Z,11E,15Z-octadecatrienoic acid from NIST14 M+H-H2O	Noise	0	0	0	0	0	0	0	0	0	0	0	0	0	0	0	0	0	0	0	0	0	0	0	0	0	0	0	0	0	0	0	0	0	0	0	0	0	0	0	0	0
849	876	876	M277T10_2	277.216	9.97989	277.216	[0.68] GNPS GNPS Matches to NIST14: Spectral Match to 9,12-Octadecadiynoic Acid from NIST14 M+H	Cluster 82	0	0	0	0	0	0	0	0	0	0	0	0	0	0	0	0	0	0	0	0	0	0	0	0	0	0	0	0	0	0	0	0	0	0	0	0	0	0	0	0	0
850	856	856	M277T10_3	277.216	10.0815	277.216	[0.68] GNPS GNPS Matches to NIST14: Spectral Match to 13-Keto-9Z,11E-octadecadienoic acid from NIST14 M+H-H2O	Noise	0	0	0	0	0	0	0	0	0	0	0	0	0	0	0	0	0	0	0	0	0	0	0	0	0	0	0	0	0	0	0	0	0	0	0	0	0	0	0	0	0
851	3393	3393	M277T11	277.179	10.5892	277.179	Analogs results available	Noise	0	0	0	0	0	0	0	0	0	0	0	0	0	0	0	0	0	0	0	0	0	0	0	0	0	0	0	0	0	0	0	4.71903	0	0	0	0	0	0	0	0	0
852	2943	2943	M277T11_1	277.227	11.3904	277.227	[0.60] GNPS GNPS Matches to NIST14: Spectral Match to 9-Oxo-10E,12Z-octadecadienoic acid from NIST14 M+H-H2O	Noise	0	0	0	0	0	0	0	0	0	0	0	0	0	0	0	0	0	0	0	0	0	0	0	0	0	0	0	0	0	0	0	0	0	0	0	0	0	0	0	0	0
853	829	829	M277T11_2	277.216	11.3966	277.216	[0.72] GNPS GNPS Matches to NIST14: Spectral Match to 13-Keto-9Z,11E-octadecadienoic acid from NIST14 M+H-H2O	Noise	0	0	0	0	0	0	0	0	0	0	0	0	0	0	0	0	0	0	0	0	0	0	0	0	0	0	0	0	0	0	0	0	0	0	0	0	5.7267	0	0	0	5.31358
854	3040	3040	M277T12	277.216	11.5074	277.216	[0.60] GNPS GNPS Matches to NIST14: Spectral Match to 9-Oxo-10E,12Z-octadecadienoic acid from NIST14 M+H-H2O	Noise	0	0	0	0	0	0	0	0	0	0	0	0	0	0	0	0	0	0	0	0	0	0	0	0	0	0	0	0	0	0	0	0	0	0	0	0	0	0	0	0	0
855	2259	2259	M277T12_1	277.216	11.7354	277.216	[0.65] GNPS GNPS Matches to NIST14: Spectral Match to 9,12-Octadecadiynoic Acid from NIST14 M+H	Noise	0	0	0	0	0	0	0	0	0	0	0	0	0	0	0	0	0	0	0	0	0	0	0	0	0	0	0	0	0	0	0	0	0	0	0	0	0	0	0	0	4.90776
856	3057	1691	M277T12_2	277.217	11.8582	277.216	Analogs results available	Noise	0	0	0	0	0	0	0	0	0	0	0	0	0	0	0	0	0	0	0	0	0	0	0	0	0	0	0	0	0	0	0	0	0	0	0	0	0	0	0	0	0
857	2446	2446	M277T14	277.216	13.7231	277.216	Analogs results available	Cluster 33	0	0	0	0	0	0	0	0	0	0	0	0	0	0	0	0	0	0	0	0	0	0	0	0	0	0	0	0	0	0	0	0	0	0	5.38304	0	5.26581	0	0	0	0
858	659	659	M277T14_1	277.18	13.7854	277.18	Analogs results available	Cluster 33	4.74957	0	0	0	0	0	0	0	4.83728	0	4.81954	5.11463	0	0	5.31017	5.22674	5.09632	0	5.50298	5.06045	4.85964	4.7983	4.97913	0	0	5.15119	0	5.11383	0	0	4.71755	4.96212	4.83971	4.95914	5.12346	0	0	4.77651	0	0	0
859	365	365	M277T14_2	277.216	13.9236	277.216	[0.75] GNPS GNPS Matches to NIST14: Spectral Match to 13S-Hydroxy-9Z,11E,15Z-octadecatrienoic acid from NIST14 M+H-H2O	Noise	4.75379	0	4.66808	0	0	0	4.64214	0	4.81288	0	0	5.07378	0	0	5.70167	5.41454	5.31499	0	5.95323	5.54808	5.09464	5.09168	5.12461	0	0	5.40144	0	5.49958	4.85996	0	4.93612	5.33665	5.40649	5.48687	5.57991	5.62538	5.6899	5.11999	4.84011	5.06671	5.33508
860	3086	3086	M277T14_3	277.226	13.9282	277.226	[0.79] GNPS GNPS Matches to NIST14: Spectral Match to Stearidonic acid from NIST14 M+H	Noise	0	0	0	0	0	0	0	0	0	0	0	0	0	0	0	0	0	0	0	0	0	0	0	0	0	0	0	0	0	0	0	0	0	0	0	0	0	0	0	0	0
861	336	336	M277T14_4	277.216	14.1277	277.216	[0.56] ISDB In-Silico Database: UNPD17574	Cluster 48	0	0	0	0	0	0	4.6707	0	5.20511	0	0	4.79138	0	0	5.48658	5.21056	5.16037	4.93927	6.12169	5.73019	0	4.84404	4.94242	0	0	5.15947	0	5.78003	4.82635	4.93073	5.15201	5.28954	5.39742	5.50021	5.49381	5.56473	5.58123	5.20189	4.979	5.12199	5.62934
862	3079	3079	M277T14_5	277.226	14.133	277.226	Analogs results available	Cluster 48	0	0	0	0	0	0	0	0	0	0	0	0	0	0	0	0	0	0	0	0	0	0	0	0	0	0	0	0	0	0	0	0	0	0	0	0	0	0	0	0	0
863	441	441	M277T14_6	277.18	14.2147	277.18	[0.56] ISDB In-Silico Database: UNPD17574	Cluster 48	4.82839	4.80326	4.9225	0	0	4.72495	4.84499	0	4.91679	0	4.98079	5.30555	0	0	5.481	5.35439	5.24331	0	5.63477	5.26378	4.97558	4.92313	5.18165	0	0	5.36321	0	5.27044	4.76887	4.78562	4.86263	5.14846	5.00265	5.0648	5.26078	5.02728	4.89843	4.94279	0	4.74034	4.82844
864	470	470	M277T14_7	277.216	14.3037	277.216	[0.57] ISDB In-Silico Database: UNPD17574	Cluster 48	0	0	0	0	0	0	0	0	4.76501	0	0	0	0	0	5.01813	0	4.66113	0	5.75344	5.27486	5.29646	4.64396	5.14959	0	0	5.0441	0	5.46924	4.73876	4.72608	0	4.95911	4.87184	5.0654	5.07226	5.23623	5.2502	0	0	0	5.11984
865	2265	1416	M277T17	277.216	17.1707	277.216	[0.60] GNPS GNPS Matches to NIST14: Spectral Match to 9-Oxo-10E,12Z-octadecadienoic acid from NIST14 M+H-H2O	Cluster 41	0	0	0	0	0	0	0	0	0	0	0	0	0	0	0	0	0	0	0	0	0	0	0	0	0	0	0	0	0	0	0	0	0	0	0	0	0	0	0	0	0
866	1416	4001	M277T17_1	277.216	17.2832	277.216	[0.62] GNPS GNPS Matches to NIST14: Spectral Match to 9-Oxo-10E,12Z-octadecadienoic acid from NIST14 M+H-H2O	Cluster 41	0	0	0	0	0	0	0	0	0	0	0	0	0	0	0	0	0	0	0	0	0	0	0	0	0	0	0	0	0	0	0	0	0	0	0	0	0	0	0	0	0
867	1153	1153	M277T5	277.071	5.21193	277.07	[0.60] GNPS NIH Natural Products Library Round 2: NCGC00169012-02!7-[(3,3-dimethyloxiran-2-yl)methoxy]-6-methoxychromen-2-one [IIN-based: Match] [M+H]+	Cluster 17	0	0	0	0	0	0	0	0	0	0	0	0	0	0	0	0	0	0	0	0	0	0	0	0	0	0	0	0	0	0	0	0	0	0	0	0	0	0	0	0	0
868	1042	1042	M277T8	277.128	7.97399	277.128	[0.77] MS-DIAL CASMI2016: Triethylcitrate	Cluster 79	0	0	0	0	0	0	0	0	0	0	0	4.66985	0	0	4.8285	4.73293	0	0	5.11921	4.67689	0	0	0	0	0	4.7525	0	0	0	0	0	0	0	4.66231	4.65355	0	0	0	0	0	0
869	2121	2121	M277T8_1	277.178	8.46458	277.178	N/A	Noise	0	0	0	0	0	0	0	0	0	0	0	0	0	0	0	0	0	0	0	0	0	0	0	0	0	0	0	0	0	0	0	0	0	0	0	0	0	0	0	0	0
870	766	766	M277T9	277.216	9.42105	277.216	Analogs results available	Noise	0	0	0	0	0	0	0	0	0	0	0	0	0	0	0	0	0	0	0	0	0	0	0	0	0	0	0	0	0	0	0	0	0	0	0	0	0	4.89226	0	0	0
871	2584	2584	M279T10_1	279.232	9.74533	279.232	[0.83] GNPS GNPS Matches to NIST14: Spectral Match to 9(10)-EpOME from NIST14 M+H-H2O	Cluster 83	0	0	0	0	0	0	0	0	0	0	0	0	0	0	0	0	0	0	5.27797	4.672	0	0	0	0	0	0	0	5.0045	0	0	0	0	0	0	0	0	0	0	0	0	0
872	2561	2561	M279T10_2	279.232	9.92199	279.232	[0.90] GNPS GNPS Matches to NIST14: Spectral Match to 9(10)-EpOME from NIST14 M+H-H2O	Cluster 83	0	0	0	0	0	0	0	0	0	0	0	0	0	0	0	0	0	0	5.45214	4.80969	0	0	0	0	0	0	0	5.1075	0	0	0	0	0	0	0	0	0	0	0	0	0
873	2545	2545	M279T10_3	279.232	10.0663	279.232	[0.90] GNPS GNPS Matches to NIST14: Spectral Match to 9(10)-EpOME from NIST14 M+H-H2O	Cluster 82	0	0	0	0	0	0	0	0	4.63151	0	0	0	0	0	0	0	0	0	5.54146	0	0	0	0	0	0	0	0	5.25059	0	0	0	0	0	0	0	0	0	0	0	0	0
874	2590	2590	M279T11	279.232	10.9037	279.232	[0.83] GNPS GNPS Matches to NIST14: Spectral Match to 9(10)-EpOME from NIST14 M+H-H2O	Cluster 76	0	0	0	0	0	0	0	0	0	0	0	0	0	0	0	0	0	0	5.29108	0	0	0	0	0	0	0	0	5.01117	0	0	0	0	0	0	0	0	0	0	0	0	0
875	356	356	M279T13	279.232	13.2562	279.232	[0.91] GNPS GNPS Matches to NIST14: Spectral Match to 9(10)-EpOME from NIST14 M+H-H2O	Cluster 82	0	0	0	0	0	0	0	0	0	0	0	0	0	0	0	0	0	0	0	0	0	0	0	0	0	0	0	0	0	0	5.18557	5.27131	5.40876	5.41421	5.79914	5.69213	5.76437	5.35831	4.91217	5.33824	5.10024
876	2918	2918	M279T13_1	279.242	13.2652	279.242	[0.97] GNPS GNPS Matches to NIST14: Spectral Match to 9(10)-EpOME from NIST14 M+H-H2O	Cluster 82	0	0	0	0	0	0	0	0	0	0	0	0	0	0	0	0	0	0	0	0	0	0	0	0	0	0	0	0	0	0	0	0	0	0	0	0	4.70621	0	0	0	0
877	1525	1525	M279T14	279.242	13.5609	279.242	[0.97] GNPS GNPS Matches to NIST14: Spectral Match to 9(10)-EpOME from NIST14 M+H-H2O	Cluster 82	0	0	0	0	0	0	0	0	0	0	0	0	0	0	0	0	0	0	0	4.754	0	0	0	0	0	0	0	0	0	0	4.74756	0	0	4.76148	0	0	0	0	0	0	4.779
878	306	306	M279T14_1	279.232	13.5657	279.232	[0.95] GNPS GNPS Matches to NIST14: Spectral Match to 9(10)-EpOME from NIST14 M+H-H2O	Cluster 82	0	0	4.97653	0	0	4.85071	4.87983	0	5.32822	0	0	5.49722	0	0	5.76212	5.48295	5.52667	5.25213	6.24827	5.91637	0	5.31487	5.35889	0	0	5.49456	0	5.88842	4.95462	5.05333	5.86485	5.71879	5.79146	5.91739	6.15352	6.03948	6.11393	5.63407	5.44186	5.70556	6.02983
879	3662	3662	M279T14_2	279.269	13.5776	279.269	[0.95] GNPS GNPS Matches to NIST14: Spectral Match to 9(10)-EpOME from NIST14 M+H-H2O	Cluster 82	0	0	0	0	0	0	0	0	0	0	0	0	0	0	0	0	0	0	4.78845	0	0	0	0	0	0	0	0	0	0	0	0	0	0	0	0	0	0	0	0	0	0
880	1411	1411	M279T14_3	279.232	13.8161	279.232	[0.83] GNPS GNPS Matches to NIST14: Spectral Match to 9(10)-EpOME from NIST14 M+H-H2O	Cluster 82	0	0	0	0	0	0	0	0	0	0	0	0	0	0	5.14128	0	0	0	5.5757	5.09545	0	0	0	0	0	0	0	5.09245	0	0	5.15681	0	5.10728	5.27017	5.43152	5.38095	0	0	0	0	5.40101
881	2106	169	M279T15	279.232	14.629	279.169	[0.97] GNPS GNPS Matches to NIST14: Spectral Match to Dibutyl phthalate from NIST14 M+H	Cluster 44	0	0	0	0	0	0	0	0	0	0	0	0	0	0	0	0	0	0	0	0	0	0	0	0	0	0	0	0	0	0	0	0	0	0	0	0	0	0	0	0	0
882	292	95	M279T15_2	279.159	14.6342	279.169	[0.96] GNPS GNPS Matches to NIST14: Spectral Match to Dibutyl phthalate from NIST14 M+H	Cluster 44	0	0	0	0	0	0	0	0	0	0	0	0	0	5.72292	0	0	0	0	0	0	0	6.09232	0	0	0	0	0	0	5.78864	0	0	0	0	5.67789	0	0	0	0	5.68889	0	0
883	1119	3476	M279T15_5	279.232	14.8223	279.232	[0.56] GNPS GNPS Sciex Library: gamma-linolenic acid [M+H]+	Noise	0	0	0	0	0	0	0	0	0	0	0	0	0	0	0	0	0	0	5.64501	0	0	0	0	0	0	0	0	0	0	0	0	0	0	0	0	0	0	0	0	0	0
884	2316	2316	M279T18	279.232	17.9519	279.232	[0.61] GNPS GNPS Matches to NIST14: Spectral Match to 9(10)-EpOME from NIST14 M+H-H2O	Cluster 76	0	0	0	0	0	0	0	0	0	0	0	0	0	0	0	0	0	0	0	0	0	0	0	0	0	0	0	0	0	0	0	0	0	0	0	0	0	0	0	0	0
885	805	805	M279T4	279.12	3.87023	279.12	Analogs results available	Noise	0	0	0	0	0	0	0	0	0	0	0	0	0	0	0	0	0	0	0	0	0	0	0	0	0	0	0	4.97455	5.05904	0	0	0	0	0	0	0	0	0	0	0	0
886	244	244	M279T4_1	279.12	3.94423	279.12	[0.51] MS-DIAL Fiehn/Vaniya natural product library: 8-(2,3-dihydroxy-3-methylbutyl)-7-methoxychromen-2-one	Noise	0	0	0	0	0	0	0	0	0	0	5.7251	0	0	0	0	0	0	0	0	0	5.79548	5.22156	5.43895	4.88047	0	5.41887	4.86479	5.37465	5.42813	5.22711	0	0	0	0	0	0	0	0	0	0	0
887	970	970	M279T4_2	279.084	4.02782	279.084	Analogs results available	Noise	0	0	0	0	0	0	0	0	0	0	0	5.12223	0	0	4.8691	0	0	0	5.18559	5.15648	0	0	0	0	0	5.00929	0	4.99391	0	0	0	0	0	0	0	0	0	0	0	0	0
888	1225	1225	M280T1	280.092	0.556317	280.092	[0.76] GNPS Berkeley Lab MS/MS spectral library: Glycerophosphocholine M-H+Na	Noise	0	0	0	0	0	0	0	0	0	0	0	0	0	0	0	0	0	0	4.32476	0	0	0	0	0	0	0	0	0	0	0	0	0	0	0	0	0	0	0	0	0	0
889	1054	1054	M280T1_1	280.103	1.38898	280.103	Analogs results available	Noise	0	0	0	0	0	0	0	0	0	0	0	5.24217	0	0	5.29381	0	0	0	5.35569	5.23775	0	0	0	0	0	0	0	0	0	0	0	0	0	0	0	0	0	0	0	0	0
890	1862	1862	M280T16	280.263	15.9701	280.263	[0.59] GNPS Propogated Library IIMN-based Library: Spectral Match to Conjugated linoleic Acid (10E,12Z) from NIST14 [IIN-based on: CCMSLIB00003136426] [M+NH4]+	Noise	0	0	0	0	0	0	0	0	0	0	0	0	0	0	4.98829	0	0	0	4.65999	0	0	0	0	0	0	0	0	4.61285	0	0	4.62515	0	0	0	4.67569	0	0	0	0	0	0
891	2649	2649	M280T7	280.063	7.17103	280.063	Analogs results available	Noise	0	0	0	0	0	0	0	0	4.84691	4.58605	0	0	0	0	0	0	0	0	4.74752	0	0	0	0	0	0	0	0	4.78548	0	0	0	0	0	0	0	0	0	0	0	0	0
892	2677	2677	M281T10	281.247	10.4747	281.247	[0.50] GNPS Massbank Spectral Library (3rd Party): Massbank:RP029502 Linoleic acid|(9Z,12Z)-octadeca-9,12-dienoic acid M+H	Cluster 82	0	0	0	0	0	0	0	0	0	0	0	0	0	0	0	0	0	0	4.75744	0	0	0	0	0	0	0	0	4.63909	0	0	0	0	0	0	0	0	0	0	0	0	0
893	1105	1105	M281T12	281.081	11.711	281.081	Analogs results available	Noise	0	0	0	0	0	0	0	0	0	0	0	0	0	0	4.77255	4.70322	0	0	0	0	0	0	0	0	0	0	0	5.23533	0	0	0	0	0	0	0	0	0	0	0	0	0
894	3515	3515	M281T13	281.211	13.2462	281.211	[0.58] MS-DIAL BMDMS-NP: linoleic acid	Cluster 41	0	0	0	0	0	0	0	0	0	0	0	0	0	0	0	0	0	0	5.14058	0	0	0	0	0	0	0	0	0	0	0	0	0	0	0	0	0	0	0	0	0	0
895	3598	3598	M281T13_1	281.211	13.4023	281.211	Analogs results available	Noise	0	0	0	0	0	0	0	0	0	0	0	0	0	0	0	0	0	0	4.94204	0	0	0	0	0	0	0	0	0	0	0	0	0	0	0	0	0	0	0	0	0	0
896	809	809	M281T14	281.248	13.866	281.248	[0.54] GNPS GNPS Sciex Library: linoleic acid [M+H]+	Noise	0	0	0	0	0	0	0	0	0	0	0	0	0	0	0	0	0	0	0	0	4.99184	0	4.89021	0	0	5.05324	0	0	4.77993	0	0	0	0	0	0	0	0	0	0	0	0
897	4183	959	M281T14_1	281.172	13.9078	281.173	Analogs results available	Noise	0	0	0	0	0	0	0	0	0	0	0	0	0	0	0	0	0	0	0	0	0	0	0	0	0	0	0	0	0	0	0	0	0	0	0	0	0	0	0	0	0
898	2625	2625	M281T16	281.248	15.6067	281.248	Analogs results available	Noise	0	0	0	0	0	0	0	0	0	0	0	0	0	0	0	0	0	0	5.00892	0	0	0	0	0	0	0	0	4.81175	0	0	0	0	0	0	0	0	0	0	0	0	0
899	733	733	M281T3	281.1	3.17266	281.1	Analogs results available	Noise	0	0	0	0	0	0	0	0	0	0	0	0	0	0	0	0	0	0	0	0	0	4.90378	5.18678	0	0	0	0	0	4.92469	0	0	0	0	0	0	0	0	0	0	0	0
900	3241	3241	M281T6	281.042	6.12528	281.042	Analogs results available	Noise	4.84068	0	4.65267	0	0	4.60143	4.62098	0	0	0	0	0	0	0	0	0	0	0	0	0	0	0	0	0	0	0	0	0	0	0	0	0	0	0	0	0	0	0	0	0	0
901	1963	1963	M282T14	282.279	13.5976	282.279	[0.59] GNPS GNPS Matches to NIST14: Spectral Match to 9-Octadecenamide, (Z)from NIST14 M+H	Noise	0	0	0	0	0	0	0	0	0	0	0	0	0	0	0	4.4776	0	0	0	0	0	0	0	0	0	0	0	0	0	0	0	0	0	4.5731	0	0	0	0	0	0	0
902	2924	2924	M282T14_1	282.28	13.7711	282.28	[0.58] GNPS GNPS Matches to NIST14: Spectral Match to 9-Octadecenamide, (Z)from NIST14 M+H	Noise	0	0	0	0	0	0	0	0	0	0	0	0	0	0	0	0	0	0	0	0	0	0	0	0	0	0	0	0	0	0	0	0	0	0	0	0	0	0	0	0	0
903	872	872	M282T17	282.279	17.1724	282.279	N/A	Noise	0	0	0	0	0	0	0	0	0	0	0	4.68218	0	0	4.93333	4.67843	0	0	5.06581	0	0	0	0	0	0	0	0	4.8516	0	0	0	4.75775	0	4.8518	4.91043	4.84213	4.81912	0	0	0	4.77377
904	1968	1968	M282T17_1	282.279	17.3316	282.279	Analogs results available	Noise	0	0	0	0	0	0	0	0	0	0	0	0	0	0	0	0	0	0	0	0	0	0	0	0	0	0	0	0	0	0	0	0	0	0	0	0	0	0	0	0	0
905	395	395	M283T14	283.227	13.8656	283.227	[0.55] GNPS Massbank NA Spectral Library (3rd Party): (2S,8R)-8-hydroxy-2-[(1S)-1-hydroxyheptyl]-2,3,4,6,7,8-hexahydrochromen-5-one [M+H]+	Cluster 76	0	0	0	0	0	0	0	0	0	0	0	0	0	0	0	0	0	0	0	0	0	0	0	0	0	0	0	0	0	0	0	4.93828	4.90519	5.20855	4.78811	4.93087	5.08182	0	4.6637	4.89948	0
906	860	860	M283T14_1	283.227	13.9693	283.227	Analogs results available	Noise	0	0	0	0	0	0	0	0	4.98587	0	0	0	0	0	0	0	0	0	5.62052	5.1569	0	0	0	0	0	0	0	5.48181	0	0	0	0	0	0	0	0	0	0	0	0	0
907	929	929	M283T15	283.263	14.9002	283.263	[0.75] GNPS Massbank NA Spectral Library (3rd Party): PETROSELINIC ACID M+H	Cluster 57	0	0	0	0	0	0	0	0	0	0	0	5.02775	0	0	4.74529	4.69834	0	0	0	0	0	0	0	0	0	0	0	0	0	0	0	0	0	0	0	0	0	0	0	0	0
908	1746	1746	M283T16	283.263	15.6004	283.263	[0.68] GNPS GNPS Sciex Library: oleic acid [M+H]+	Noise	0	0	0	0	0	0	0	0	0	0	0	0	0	0	0	0	0	0	5.09701	4.78088	0	0	0	0	0	0	0	0	0	0	0	0	0	0	0	0	0	0	0	0	0
909	2777	2777	M283T4	283.045	3.83008	283.045	[0.71] ISDB In-Silico Database: UNPD166746	Noise	0	0	0	0	0	0	0	0	0	0	0	0	0	0	5.06307	4.86639	0	0	0	0	0	0	0	0	0	0	0	0	0	0	0	0	0	0	0	0	0	0	0	0	0
910	1526	1526	M283T7	283.058	6.7174	283.058	N/A	Noise	0	0	0	0	0	0	0	0	0	0	0	0	0	0	0	0	0	0	0	0	0	0	0	0	0	0	0	0	0	0	0	0	0	0	0	0	0	0	0	0	0
911	2146	2146	M283T8	283.154	7.58613	283.154	Analogs results available	Noise	0	0	0	0	0	0	0	0	0	0	0	0	0	0	0	0	0	0	0	0	0	0	0	0	0	0	0	0	0	0	0	0	0	0	0	0	0	0	0	0	0
912	609	609	M284T14	284.331	13.642	284.331	Analogs results available	Noise	0	4.81525	0	0	0	4.75602	0	0	4.68071	4.79698	0	5.4594	0	0	5.33887	5.23608	5.10446	4.74139	5.1673	4.75919	0	5.21304	0	0	0	4.9232	0	5.19617	0	0	0	4.77131	4.69246	0	4.88251	4.79821	5.04487	0	0	0	4.8093
913	653	653	M284T18	284.295	18.4919	284.295	N/A	Noise	0	4.73688	4.74583	0	0	0	0	0	0	0	0	5.08484	0	0	5.1723	4.88425	0	0	4.89126	0	0	4.83153	4.89799	0	0	4.76824	0	5.25048	4.70194	0	0	0	4.77549	0	4.83981	4.7415	4.80206	0	0	0	0
914	796	796	M284T6	284.058	5.86326	284.058	Analogs results available	Noise	0	0	0	0	0	0	0	0	0	0	0	0	0	0	4.721	0	0	0	4.67512	0	0	0	0	0	0	0	0	0	0	0	0	0	0	0	4.74237	0	0	4.62557	0	0	0
915	2427	2427	M284T6_1	284.185	6.44354	284.185	Analogs results available	Noise	0	0	0	0	0	0	0	0	0	0	0	0	0	0	0	0	0	0	0	0	0	0	0	0	0	0	0	0	0	0	0	0	0	0	0	0	0	0	0	0	0
916	3795	3795	M284T7	284.149	6.78817	284.149	Analogs results available	Noise	0	0	0	0	0	0	0	0	0	0	5.33575	0	0	0	0	0	0	0	0	0	5.3432	0	0	0	0	0	0	0	0	0	0	0	0	0	0	0	0	0	0	0	0
917	2440	2440	M284T8	284.185	7.55488	284.185	Analogs results available	Noise	0	0	0	0	0	0	0	0	0	0	0	0	0	0	0	0	0	0	0	0	0	0	0	0	0	0	0	0	0	0	0	0	0	0	0	0	0	0	0	0	0
918	3008	941	M285T1	285.182	0.60385	285.085	Analogs results available	Noise	0	0	0	0	0	0	0	0	0	0	0	0	0	0	0	0	0	0	0	4.62187	0	0	0	0	0	0	0	0	0	0	0	0	0	0	0	0	0	0	0	0	0
919	941	1084	M285T1_1	285.085	0.613558	285.087	Analogs results available	Noise	0	0	0	0	0	0	0	0	0	0	0	4.98584	0	0	0	4.4473	0	0	0	0	0	0	0	0	0	0	0	0	0	0	0	0	0	0	0	0	0	0	0	0	0
920	1084	1542	M285T1_2	285.087	0.78065	285.058	Analogs results available	Noise	0	0	0	0	0	0	0	0	0	0	0	4.41802	0	0	0	0	0	0	0	0	0	0	0	0	0	0	0	0	0	0	0	0	0	0	0	0	0	0	0	0	0
921	1542	624	M285T1_3	285.058	1.1599	285.058	[0.53] ISDB In-Silico Database: UNPD7573	Noise	0	0	5.43676	5.08154	0	0	0	0	0	0	0	0	0	0	0	0	5.46082	5.51027	0	5.74881	0	0	0	0	0	0	0	0	0	0	0	0	0	0	0	0	0	0	0	0	0
922	1295	1295	M285T12	285.112	11.9408	285.112	[0.76] GNPS ReSpect Spectral Library (3rd Party): ReSpect:PM011506 Calycosin M+H	Cluster 87	0	0	0	0	0	0	0	0	0	0	0	0	0	0	0	0	0	0	0	0	0	0	4.88506	0	0	0	0	0	0	0	0	0	0	0	0	0	0	0	0	0	0
923	3733	657	M285T15	285.242	15.0812	285.242	[0.82] GNPS Berkeley Lab MS/MS spectral library: Monomyristin M+H-H2O	Cluster 10	0	0	0	0	0	0	0	0	0	0	0	0	0	0	0	0	0	0	4.62394	0	0	0	0	0	0	0	0	0	0	0	0	0	0	0	0	0	0	0	0	0	0
924	3575	3575	M285T3	285.181	3.47198	285.181	Analogs results available	Noise	0	0	0	0	0	0	0	0	0	0	0	0	0	0	0	0	0	0	5.03503	0	0	0	0	0	0	0	0	0	0	0	0	0	0	0	0	0	0	0	0	0	0
925	2142	2142	M285T5	285.11	4.99265	285.11	Analogs results available	Noise	0	0	0	0	0	0	0	0	0	0	0	0	0	0	0	0	0	0	0	0	0	0	0	0	0	0	0	0	0	0	0	0	0	0	0	0	0	0	0	0	0
926	1195	1195	M285T5_1	285.016	5.05028	285.016	Analogs results available	Noise	0	0	0	0	0	0	0	0	0	0	0	0	0	0	0	0	0	0	0	0	0	0	0	0	0	0	0	0	0	0	0	0	0	0	0	0	0	0	0	0	0
927	1194	1194	M285T5_2	285.016	5.0673	285.016	N/A	Noise	0	0	0	0	0	0	0	0	0	0	0	0	0	0	0	0	0	0	0	0	0	0	0	0	0	0	0	0	0	0	0	0	0	0	4.67018	4.84381	4.96829	0	0	0	0
928	3813	1111	M285T6	285.131	5.55688	285.016	N/A	Noise	0	0	0	0	0	0	0	0	0	0	4.98533	0	0	0	0	0	0	0	0	0	0	0	0	0	0	0	0	0	0	0	0	0	0	0	0	0	0	0	0	0	0
929	1111	3849	M285T6_1	285.016	5.68879	285.111	[0.62] GNPS ReSpect Spectral Library (3rd Party): ReSpect:PM011506 Calycosin M+H	Noise	0	0	0	0	0	0	0	0	0	0	0	0	0	0	0	0	0	0	0	0	0	0	0	0	0	0	0	0	0	0	0	0	0	0	4.69494	4.94567	5.12843	0	0	0	0
930	3849	3153	M285T6_2	285.111	6.00652	285.073	Analogs results available	Noise	0	0	0	0	0	0	0	0	0	0	4.76186	0	0	0	0	0	0	0	0	0	0	0	0	0	0	0	0	0	0	0	0	0	0	0	0	0	0	0	0	0	0
931	926	926	M285T9	285.087	9.06192	285.087	[0.83] GNPS ReSpect Spectral Library (3rd Party): ReSpect:PM011506 Calycosin M+H	Cluster 86	0	0	0	0	0	0	0	0	0	0	0	5.04659	0	0	5.59222	5.4009	5.34596	0	4.93388	0	0	0	4.6325	0	0	5.39471	0	4.73327	0	0	0	4.79803	0	4.85847	4.85533	0	4.76701	0	0	0	0
932	2667	2667	M286T13	286.31	12.9518	286.31	[0.63] GNPS GNPS Matches to NIST14: Spectral Match to Heptadecasphing-4-enine from NIST14 M+H	Noise	0	0	0	0	0	0	0	0	0	0	0	0	0	0	0	0	0	0	0	0	0	0	0	0	0	0	0	4.71621	0	0	0	0	0	0	0	0	0	0	0	0	0
933	1020	1020	M287T17	287.141	16.6225	287.141	Analogs results available	Cluster 45	0	0	0	0	0	0	0	0	0	0	0	4.72653	0	0	4.96559	4.89386	4.76811	0	5.17151	4.73717	0	0	0	0	0	4.87311	0	4.68603	0	0	0	4.63665	0	0	4.68517	0	0	0	0	0	0
934	1261	1261	M287T5	287.149	4.57197	287.149	[0.60] ISDB In-Silico Database: UNPD66670	Cluster 77	0	0	0	0	0	0	0	0	0	0	5.12017	0	0	0	0	0	0	0	0	0	4.85873	0	5.07499	0	0	4.98305	0	4.90861	0	0	0	0	0	0	0	0	0	0	0	0	0
935	2648	2648	M287T7	287.091	7.31993	287.091	Analogs results available	Noise	0	0	0	0	0	0	0	0	0	0	0	0	0	0	0	0	0	0	5.27498	4.92145	0	0	0	0	0	0	0	4.92619	0	0	0	0	0	0	0	0	0	0	0	0	0
936	468	468	M288T10	288.29	10.1567	288.29	[0.67] MS-DIAL CASMI2016: Lauryl diethanolamide	Cluster 10	0	0	0	4.50417	4.51831	0	0	0	4.54152	0	4.69641	0	0	0	0	0	0	0	0	0	4.55846	4.42256	0	0	0	0	0	0	0	4.5025	0	4.70527	4.56079	0	0	0	4.70356	0	0	0	0
937	194	194	M288T10_1	288.29	10.4124	288.29	[0.80] MS-DIAL CASMI2016: Lauryl diethanolamide	Cluster 10	4.94652	4.91402	4.86729	5.07018	5.05069	5.01712	4.85789	4.93003	5.08973	4.98173	5.28357	0	4.59974	0	0	0	0	0	0	0	5.07874	4.91271	0	4.8391	4.91413	0	4.78294	0	4.85737	5.04295	4.82868	5.19539	5.16064	0	0	4.80254	5.24197	4.67395	0	0	4.78752
938	4359	47	M288T12	288.199	11.6219	288.253	[0.87] MS-DIAL CASMI2016: Lauryl diethanolamide	Noise	0	0	0	0	0	0	0	0	0	0	0	0	0	0	0	0	0	0	0	0	0	0	0	0	0	0	0	0	0	0	0	0	0	0	0	0	0	0	0	0	0
939	4319	4319	M288T4	288.127	4.13247	288.127	Analogs results available	Noise	0	0	0	0	0	0	0	0	0	0	0	0	0	0	0	0	0	0	0	0	0	0	0	0	0	0	0	0	0	0	0	0	0	0	0	0	0	0	0	0	0
940	4340	4340	M288T5	288.127	5.2628	288.127	[0.52] GNPS Massbank Spectral Library (3rd Party): Massbank:NA003641 Lycorine|(1S,17S,18S,19S)-5,7-dioxa-12-azapentacyclo[10.6.1.02,10.04,8.015,19]nonadeca-2,4(8),9,15-tetraene-17,18-diol M+H	Noise	0	0	0	0	0	0	0	0	0	0	0	0	0	0	0	0	0	0	0	0	0	0	0	0	0	0	0	0	0	0	0	0	0	0	0	0	0	0	0	0	0
941	4280	4280	M288T5_1	288.127	5.4383	288.127	Analogs results available	Noise	0	0	0	0	0	0	0	0	0	0	0	0	0	0	0	0	0	0	0	0	0	0	0	0	0	0	0	0	0	0	0	0	0	0	0	0	0	0	0	0	0
942	2385	2326	M289T1	289.089	0.595583	289.089	Analogs results available	Noise	0	0	0	0	0	0	0	0	0	0	0	0	0	0	0	0	0	0	0	0	0	0	0	0	0	0	0	0	0	0	0	0	0	0	0	0	0	0	0	0	0
943	1538	1538	M289T5	289.141	5.32924	289.141	Analogs results available	Noise	0	0	0	0	0	0	0	0	0	0	0	0	0	0	0	0	0	0	0	0	0	0	0	0	0	0	0	0	0	0	0	0	0	0	4.75664	0	0	0	0	0	0
944	1303	1303	M289T6	289.165	5.82271	289.165	Analogs results available	Noise	0	0	0	0	0	0	0	0	0	0	0	0	0	0	0	0	0	0	0	0	4.83868	0	4.75277	0	0	0	0	0	0	0	0	0	0	0	0	0	0	0	0	0	0
945	3800	3800	M289T7	289.105	6.78817	289.105	Analogs results available	Noise	0	0	0	0	0	0	0	0	0	0	5.19639	0	0	0	0	0	0	0	0	0	5.18186	0	0	0	0	0	0	0	0	0	0	0	0	0	0	0	0	0	0	0	0
946	2126	2126	M289T8	289.141	7.566	289.141	Analogs results available	Noise	0	0	0	0	0	0	0	0	0	0	0	0	0	0	0	0	0	0	0	0	0	0	0	0	0	0	0	0	0	0	0	0	0	0	0	0	0	0	0	0	0
947	2786	2786	M290T2	290.087	1.93023	290.087	Analogs results available	Noise	0	0	0	0	0	0	0	0	0	0	0	0	0	0	5.52191	0	0	0	5.8014	0	0	0	0	0	0	0	0	0	0	0	0	0	0	0	0	0	0	0	0	0	0
948	1032	1032	M290T2_1	290.087	2.09892	290.087	Analogs results available	Noise	0	0	0	0	0	0	0	0	0	0	0	5.21464	0	0	0	5.10836	0	0	0	5.55001	0	0	0	0	0	0	0	0	0	0	0	0	0	0	0	0	0	0	0	0	0
949	729	729	M290T3	290.087	2.64675	290.087	Analogs results available	Noise	0	0	0	0	0	0	0	0	0	0	0	0	0	0	0	0	5.29432	5.24775	5.94315	5.78127	0	5.01933	5.20292	0	0	0	0	5.50622	0	0	0	0	0	0	0	0	0	0	0	0	0
950	3001	3001	M290T3_1	290.087	3.06088	290.087	Analogs results available	Noise	0	0	0	0	0	0	0	0	0	0	0	0	0	0	0	0	0	0	0	5.14941	0	0	0	0	0	0	0	0	0	0	0	0	0	0	0	0	0	0	0	0	0
951	4358	4358	M290T6	290.142	5.65267	290.142	Analogs results available	Noise	0	0	0	0	0	0	0	0	0	0	0	0	0	0	0	0	0	0	0	0	0	0	0	0	0	0	0	0	0	0	0	0	0	0	0	0	0	0	0	0	0
952	3789	3789	M290T6_1	290.175	5.75342	290.175	Analogs results available	Cluster 58	0	0	0	0	0	0	0	0	0	0	5.87367	0	0	0	0	0	0	0	0	0	5.45241	0	0	0	0	0	0	0	0	0	0	0	0	0	0	0	0	0	0	0	0
953	4306	4306	M290T6_2	290.142	6.29745	290.142	N/A	Noise	0	0	0	0	0	0	0	0	0	0	0	0	0	0	0	0	0	0	0	0	0	0	0	0	0	0	0	0	0	0	0	0	0	0	0	0	0	0	0	0	0
954	3725	3725	M290T7	290.232	7.00202	290.232	N/A	Noise	0	0	0	0	0	0	0	0	0	0	0	0	0	0	0	0	0	0	4.64642	0	0	0	0	0	0	0	0	0	0	0	0	0	0	0	0	0	0	0	0	0	0
955	1159	1159	M291T11	291.196	10.5609	291.195	Analogs results available	Noise	0	0	0	0	0	0	0	0	0	0	0	0	0	0	0	0	0	0	5.35638	4.77252	0	0	0	0	0	0	0	4.95584	0	0	0	0	0	0	0	0	5.11451	0	0	0	0
956	541	541	M291T12	291.195	11.5585	291.195	Analogs results available	Noise	0	0	0	0	0	0	0	0	0	0	0	0	0	0	0	0	0	0	5.29853	5.00875	0	0	0	0	0	0	0	5.13305	0	0	0	0	0	0	0	0	0	0	0	4.78893	0
957	1080	1080	M291T13	291.253	13.0216	291.253	[0.60] GNPS Massbank NA Spectral Library (3rd Party): MoNA:2729040 (3S,5S,8R,9S,10S,13S,14S)-10,13-dimethyl-3-oxidanyl-1,2,3,4,5,6,7,8,9,11,12,14,15,16-tetradecahydrocyclopenta[a]phenanthren-17-one M+H	Cluster 48	0	0	0	0	0	0	0	0	0	0	0	5.06124	0	0	5.05352	0	5.24899	0	5.73482	5.47593	0	0	0	0	0	5.33462	0	0	0	0	0	0	0	0	5.04872	0	0	0	0	0	0
958	2530	2530	M291T13_1	291.253	13.1278	291.253	[0.58] GNPS Massbank NA Spectral Library (3rd Party): MoNA:2729040 (3S,5S,8R,9S,10S,13S,14S)-10,13-dimethyl-3-oxidanyl-1,2,3,4,5,6,7,8,9,11,12,14,15,16-tetradecahydrocyclopenta[a]phenanthren-17-one M+H	Cluster 48	0	0	0	0	0	0	0	0	0	0	0	0	0	0	0	0	4.77509	0	5.15842	4.9191	0	0	0	0	0	0	0	0	0	0	0	0	0	0	4.86767	0	0	0	0	0	0
959	1017	1017	M291T14	291.253	13.6504	291.253	Analogs results available	Cluster 37	0	0	0	0	0	0	0	0	0	0	0	4.83484	0	0	4.76857	4.8064	4.95918	0	5.30885	5.14594	0	0	0	0	0	4.98677	0	4.89361	0	0	0	0	0	0	4.75038	0	0	0	0	0	0
960	3345	3345	M291T3	291.086	2.63398	291.086	[0.93] GNPS Massbank NA Spectral Library (3rd Party): EPICATECHIN M+H	Noise	4.94721	0	0	0	0	0	0	0	0	0	0	0	0	0	0	0	0	0	0	0	0	0	0	0	0	0	0	0	0	0	0	0	0	0	0	0	0	0	0	0	0
961	3346	3346	M291T4	291.087	3.64658	291.087	[0.86] GNPS GNPS Matches to NIST14: Spectral Match to (-)-Epicatechin from NIST14 M+H	Noise	4.52358	0	0	0	0	0	0	0	0	0	0	0	0	0	0	0	0	0	0	0	0	0	0	0	0	0	0	0	0	0	0	0	0	0	0	0	0	0	0	0	0
962	1012	1012	M292T16	292.285	15.7368	292.284	Analogs results available	Cluster 37	0	0	0	0	0	0	0	0	0	0	0	4.74933	0	0	0	4.71317	4.73953	0	5.05889	4.7177	0	0	0	0	0	4.82177	0	4.71548	0	0	0	0	0	0	0	0	0	0	0	0	0
963	4279	4279	M292T5	292.122	5.2236	292.122	Analogs results available	Noise	0	0	0	0	0	0	0	0	0	0	0	0	0	0	0	0	0	0	0	0	0	0	0	0	0	0	0	0	0	0	0	0	0	0	0	0	0	0	0	0	0
964	2079	2079	M293T10	293.211	9.75063	293.211	Analogs results available	Cluster 60	0	0	0	0	0	0	0	0	0	0	0	0	0	0	0	0	0	0	0	0	0	0	0	0	0	0	0	0	0	0	0	0	0	0	0	0	0	0	0	0	0
965	813	813	M293T11	293.211	10.6202	293.211	[0.57] GNPS GNPS Matches to NIST14: Spectral Match to 9-OxoOTrE from NIST14 M+H	Noise	0	0	0	0	0	0	0	0	4.98298	0	0	0	0	0	0	0	0	0	5.8602	5.292	5.16191	0	4.93802	0	0	5.09206	0	5.75048	4.73707	0	0	0	0	0	0	5.46912	0	0	0	0	0
966	1098	1098	M293T11_1	293.211	10.8383	293.211	[0.53] GNPS GNPS Matches to NIST14: Spectral Match to trans-EKODE-(E)-Ib from NIST14 M+H-H2O	Noise	0	0	0	0	0	0	0	0	0	0	0	0	0	0	0	0	0	0	0	0	0	0	0	0	0	0	0	0	0	0	0	5.33275	0	0	5.57144	5.6256	0	0	0	0	0
967	743	743	M293T11_2	293.211	10.963	293.211	[0.57] GNPS GNPS Matches to NIST14: Spectral Match to trans-EKODE-(E)-Ib from NIST14 M+H-H2O	Cluster 59	0	0	0	0	0	0	0	0	0	0	0	0	0	0	0	0	0	0	0	0	0	0	0	0	0	0	0	0	0	0	0	0	0	0	0	0	0	5.13577	0	0	0
968	746	746	M293T11_3	293.211	11.3638	293.211	[0.77] GNPS GNPS Matches to NIST14: Spectral Match to trans-EKODE-(E)-Ib from NIST14 M+H-H2O	Noise	0	0	0	0	0	0	0	0	0	0	0	0	0	0	0	0	0	0	0	0	0	0	0	0	0	0	0	0	0	0	0	0	0	0	0	0	0	5.12456	0	0	0
969	3349	3349	M293T12	293.211	12.0936	293.211	Analogs results available	Noise	0	0	0	0	0	0	0	0	0	0	0	0	0	0	0	0	0	0	0	0	0	0	0	0	0	0	0	0	0	0	0	0	0	0	0	0	0	0	0	0	0
970	1672	1672	M293T12_1	293.211	12.2572	293.211	[0.61] GNPS GNPS Matches to NIST14: Spectral Match to trans-EKODE-(E)-Ib from NIST14 M+H-H2O	Cluster 60	0	0	0	0	0	0	0	0	0	0	0	0	0	0	0	0	0	0	0	0	0	0	0	0	0	0	0	0	0	0	0	0	0	0	0	0	0	0	0	0	0
971	1074	1074	M293T13	293.211	12.7317	293.211	[0.50] GNPS GNPS Matches to NIST14: Spectral Match to trans-EKODE-(E)-Ib from NIST14 M+H-H2O	Cluster 60	0	0	0	0	0	0	0	0	0	0	0	4.6198	0	0	5.36916	5.19841	0	0	5.74883	5.32168	0	0	0	0	0	0	0	0	0	0	0	0	0	0	0	0	0	0	0	0	0
972	3728	3728	M293T13_1	293.221	12.7393	293.221	[0.50] GNPS GNPS Matches to NIST14: Spectral Match to trans-EKODE-(E)-Ib from NIST14 M+H-H2O	Cluster 60	0	0	0	0	0	0	0	0	0	0	0	0	0	0	0	0	0	0	4.67472	0	0	0	0	0	0	0	0	0	0	0	0	0	0	0	0	0	0	0	0	0	0
973	1842	1842	M293T13_2	293.211	12.8732	293.211	[0.62] GNPS GNPS Matches to NIST14: Spectral Match to trans-EKODE-(E)-Ib from NIST14 M+H-H2O	Noise	0	0	0	0	0	0	0	0	0	0	0	0	0	0	5.41775	5.27749	0	0	5.54918	5.14399	0	0	0	0	0	0	0	5.35189	0	0	0	0	0	0	0	0	0	0	0	0	0
974	968	968	M293T13_3	293.211	13.1823	293.211	Analogs results available	Cluster 25	0	0	0	0	0	0	0	0	0	0	0	5.06895	0	0	5.85813	5.76843	5.18941	0	6.0239	5.69016	0	0	0	0	0	5.19554	0	5.77087	0	0	0	0	0	0	0	0	0	0	0	0	0
975	3899	3899	M293T14	293.211	13.617	293.211	[0.69] GNPS GNPS Matches to NIST14: Spectral Match to 9-OxoOTrE from NIST14 M+H	Noise	0	0	0	0	0	0	0	0	0	0	0	0	0	0	0	0	0	0	0	0	4.82555	0	0	0	0	0	0	0	0	0	0	0	0	0	0	0	0	0	0	0	0
976	2234	2234	M293T15	293.211	15.0762	293.211	[0.56] GNPS GNPS Matches to NIST14: Spectral Match to trans-EKODE-(E)-Ib from NIST14 M+H-H2O	Cluster 60	0	0	0	0	0	0	0	0	0	0	0	0	0	0	0	0	0	0	0	0	0	0	0	0	0	0	0	0	0	0	0	0	0	0	0	0	0	0	0	0	0
977	1720	1720	M293T16	293.211	16.028	293.211	[0.56] MS-DIAL RIKEN PlaSMA bio-MS/MS : Unknown (carbon number 18) PlaSMA ID-1487	Cluster 60	0	0	0	0	0	0	0	0	0	0	0	0	0	0	0	0	0	0	4.92042	0	0	0	0	0	0	0	0	0	0	0	0	0	0	0	0	0	0	0	0	0	4.99738
978	1690	1690	M293T17	293.211	16.6066	293.211	Analogs results available	Cluster 60	0	0	0	0	0	0	0	0	0	0	0	0	0	0	0	0	0	0	0	0	0	0	0	0	0	0	0	0	0	0	0	0	0	0	0	0	0	0	0	0	0
979	2484	2484	M293T20	293.211	20.0798	293.211	Analogs results available	Noise	0	0	0	0	0	0	0	0	0	0	0	0	0	0	0	0	0	0	0	0	0	0	0	0	0	0	0	0	0	0	0	0	0	0	4.88216	0	0	0	0	0	0
980	995	995	M293T5	293.063	4.64171	293.063	Analogs results available	Noise	0	0	0	0	0	0	0	0	0	0	0	4.96758	0	0	4.83098	0	0	0	0	0	0	0	0	0	0	4.87434	0	0	0	0	0	0	0	0	0	0	0	0	0	0	0
981	1148	1148	M293T5_1	293.066	5.09154	293.066	Analogs results available	Noise	0	0	0	0	0	0	0	0	0	0	0	0	0	0	0	0	0	0	0	0	0	0	0	0	0	0	0	0	0	0	0	0	0	0	4.90109	0	0	0	0	0	0
982	2122	2122	M293T6	293.172	5.7916	293.172	[0.62] MS-DIAL Fiehn/Vaniya natural product library: 8-[3-oxo-2-[(E)-pent-2-enyl]cyclopenten-1-yl]octanoic acid	Noise	0	0	0	0	0	0	0	0	0	0	0	0	0	0	0	0	0	0	0	0	0	0	0	0	0	0	0	0	0	0	0	0	0	0	0	0	0	0	0	0	0
983	2991	2991	M293T6_1	293.081	6.31922	293.081	Analogs results available	Cluster 65	0	0	0	0	0	0	0	0	0	0	0	0	0	0	0	0	0	0	0	4.86534	0	0	0	0	0	0	0	0	0	0	0	0	0	0	0	0	0	0	0	0	0
984	3574	3574	M293T7	293.195	7.35303	293.195	Analogs results available	Cluster 35	0	0	0	0	0	0	0	0	0	0	0	0	0	0	0	0	0	0	5.1425	0	0	0	0	0	0	0	0	0	0	0	0	0	0	0	0	0	0	0	0	0	0
985	2118	2118	M293T8	293.172	7.74215	293.172	Analogs results available	Noise	0	0	0	0	0	0	0	0	0	0	0	0	0	0	0	0	0	0	0	0	0	0	0	0	0	0	0	0	0	0	0	0	0	0	0	0	0	0	0	0	0
986	2119	2119	M293T8_1	293.172	7.87857	293.173	Analogs results available	Noise	0	0	0	0	0	0	0	0	0	0	0	0	0	0	0	0	0	0	0	0	0	0	0	0	0	0	0	0	0	0	0	0	0	0	0	0	0	0	0	0	0
987	2784	2784	M293T8_2	293.211	8.24985	293.211	Analogs results available	Noise	0	0	0	0	0	0	0	0	0	0	0	0	0	0	5.03453	0	0	0	0	0	0	0	0	0	0	0	0	0	0	0	0	0	0	0	0	0	0	0	0	0	0
988	437	437	M293T9	293.211	8.57578	293.211	[0.59] GNPS GNPS Matches to NIST14: Spectral Match to 9Z,11E,13E-Octadecatrienoic acid methyl ester from NIST14 M+H	Cluster 41	0	0	0	0	0	0	0	0	4.73117	0	0	0	0	0	0	0	0	4.69274	5.97993	5.40831	0	0	0	0	0	0	0	5.84605	0	4.73953	0	0	0	0	0	0	0	0	0	0	0
989	3350	3350	M293T9_1	293.211	8.79674	293.211	[0.57] GNPS GNPS Matches to NIST14: Spectral Match to 9Z,11E,13E-Octadecatrienoic acid methyl ester from NIST14 M+H	Cluster 59	0	0	0	0	0	0	0	0	0	0	0	0	0	0	0	0	0	0	0	0	0	0	0	0	0	0	0	0	0	0	0	0	0	0	0	0	0	0	0	0	0
990	3504	3504	M293T9_2	293.211	9.49938	293.211	[0.51] GNPS GNPS Matches to NIST14: Spectral Match to trans-EKODE-(E)-Ib from NIST14 M+H-H2O	Cluster 60	0	0	0	0	0	0	0	0	0	0	0	0	0	0	0	0	0	0	5.48447	0	0	0	0	0	0	0	0	0	0	0	0	0	0	0	0	0	0	0	0	0	0
991	1614	1614	M294T13	294.207	12.791	294.207	Analogs results available	Noise	0	0	0	0	0	0	0	0	0	0	0	0	0	0	4.89707	4.49764	0	0	4.59415	4.57903	0	0	0	0	0	4.63208	0	4.49552	0	0	0	0	0	0	4.63458	0	4.46679	0	0	0	0
992	718	718	M294T14	294.216	13.7781	294.216	Analogs results available	Cluster 33	0	0	0	0	0	0	0	0	4.73215	0	4.71723	0	0	0	0	4.34326	0	0	0	4.78572	0	4.71316	0	0	0	0	0	0	0	0	0	0	0	0	0	0	0	0	0	0	0
993	189	189	M294T14_1	294.207	13.7852	294.207	Analogs results available	Cluster 33	5.73486	5.66254	5.82253	5.61072	5.35175	5.5427	5.68184	5.16362	5.81006	5.32025	5.88661	6.17781	5.19852	5.16933	6.38693	6.27131	6.14507	5.58746	6.53136	6.1185	5.89076	5.81262	6.08232	5.4422	5.14752	6.23794	5.25529	6.1743	5.60698	5.65227	5.77697	6.0265	5.85252	6.0297	6.16897	5.89193	5.81371	5.8426	5.29985	5.63368	5.78084
994	1036	1036	M294T14_2	294.245	13.7872	294.245	Analogs results available	Cluster 33	0	0	0	0	0	0	0	0	0	0	0	4.69528	0	0	4.93333	4.77384	4.68195	0	5.0651	0	0	0	0	0	0	4.70099	0	0	0	0	0	0	0	0	0	0	0	0	0	0	0
995	830	830	M295T10	295.227	9.92786	295.227	[0.63] GNPS GNPS Matches to NIST14: Spectral Match to 9-Oxo-10E,12Z-octadecadienoic acid from NIST14 M+H	Cluster 57	0	0	0	0	0	0	0	0	0	0	0	0	0	0	0	0	0	0	0	0	0	0	0	0	0	0	0	0	0	0	0	0	5.13246	5.28591	0	5.23911	0	0	0	0	0
996	2945	2945	M295T10_1	295.237	10.0861	295.237	[0.57] GNPS GNPS Matches to NIST14: Spectral Match to 9-Oxo-10E,12Z-octadecadienoic acid from NIST14 M+H	Cluster 69	0	0	0	0	0	0	0	0	0	0	0	0	0	0	0	0	0	0	0	0	0	0	0	0	0	0	0	0	0	0	0	0	0	0	0	0	0	0	0	0	0
997	828	828	M295T10_2	295.227	10.1055	295.227	[0.57] GNPS GNPS Matches to NIST14: Spectral Match to 9-Oxo-10E,12Z-octadecadienoic acid from NIST14 M+H	Noise	0	0	0	0	0	0	0	0	0	0	0	0	0	0	0	0	0	0	0	0	0	0	0	0	0	4.97649	0	5.5363	0	0	0	0	0	5.08185	5.40202	0	0	0	0	0	0
998	843	843	M295T10_3	295.227	10.2635	295.227	[0.51] ISDB In-Silico Database: UNPD118255	Cluster 69	0	0	0	0	0	0	0	0	0	0	0	0	0	0	0	0	0	0	0	0	0	0	0	0	0	0	0	0	0	0	0	0	0	0	0	0	0	0	0	0	0
999	2970	2970	M295T11	295.227	11.0199	295.227	[0.70] GNPS GNPS Matches to NIST14: Spectral Match to 13-Keto-9Z,11E-octadecadienoic acid from NIST14 M+H	Cluster 60	0	0	0	0	0	0	0	0	0	0	0	0	0	0	0	0	0	0	0	5.61217	0	0	0	0	0	0	0	0	0	0	0	0	0	0	0	0	0	0	0	0	0
1000	481	481	M295T11_1	295.227	11.3804	295.227	[0.70] GNPS GNPS Matches to NIST14: Spectral Match to 13-Keto-9Z,11E-octadecadienoic acid from NIST14 M+H	Cluster 60	0	0	0	0	0	0	0	0	5.07872	0	0	0	0	0	0	0	0	0	0	0	0	0	0	0	0	0	0	0	0	0	5.04036	0	0	0	0	0	0	0	0	5.33274	0
1001	2044	2044	M295T11_2	295.265	11.4367	295.265	[0.74] GNPS GNPS Matches to NIST14: Spectral Match to 13-Keto-9Z,11E-octadecadienoic acid from NIST14 M+H	Cluster 60	0	0	0	0	0	0	0	0	0	0	0	0	0	0	0	0	0	0	0	0	0	0	0	0	0	0	0	0	0	0	0	0	0	4.48222	4.68068	4.51374	4.7962	0	0	0	0
1002	598	598	M295T11_3	295.238	11.438	295.238	[0.63] GNPS GNPS Matches to NIST14: Spectral Match to 13-Keto-9Z,11E-octadecadienoic acid from NIST14 M+H	Cluster 49	0	0	0	0	0	0	0	0	0	0	0	0	0	0	0	0	0	0	0	0	0	0	0	0	0	0	0	0	0	0	0	0	0	0	0	0	0	4.93503	0	4.91428	0
1003	295	295	M295T11_4	295.227	11.4511	295.227	[0.74] GNPS GNPS Matches to NIST14: Spectral Match to 13-Keto-9Z,11E-octadecadienoic acid from NIST14 M+H	Cluster 60	0	0	0	0	0	0	0	0	0	0	0	0	0	0	0	0	0	0	0	0	0	0	0	0	0	0	0	0	0	0	5.52642	6.04455	6.15639	6.22779	6.26716	6.19198	6.26509	5.97832	5.60261	5.92002	5.95249
1004	4008	4008	M295T12	295.19	11.6037	295.19	[0.53] MS-DIAL BMDMS-NP: (S)-[6]gingerol	Cluster 77	0	0	0	0	0	0	0	0	0	0	0	0	0	0	0	0	0	0	0	0	0	0	0	0	0	0	0	0	0	0	0	0	0	0	0	0	0	0	0	0	0
1005	482	482	M295T12_1	295.227	11.7332	295.227	[0.53] ISDB In-Silico Database: UNPD208725	Cluster 69	0	0	0	0	0	0	0	0	0	0	0	0	0	0	0	0	0	0	0	5.4459	0	0	0	0	0	0	0	5.59836	0	0	5.09626	5.50204	5.44991	5.65987	5.76391	5.71902	5.79947	5.32484	0	5.38317	5.49063
1006	3055	3055	M295T12_2	295.227	11.8697	295.227	[0.59] GNPS GNPS Matches to NIST14: Spectral Match to 9-Oxo-10E,12Z-octadecadienoic acid from NIST14 M+H	Cluster 57	0	0	0	0	0	0	0	0	0	0	0	0	0	0	0	0	0	0	0	0	0	0	0	0	0	0	0	0	0	0	0	0	0	0	0	0	0	0	0	0	0
1007	419	419	M295T12_3	295.227	12.0157	295.227	[0.50] ISDB In-Silico Database: UNPD208725	Noise	0	0	0	0	0	0	0	0	0	0	0	0	0	0	0	0	0	0	0	0	0	0	0	0	0	0	0	0	0	4.92381	0	0	0	0	0	0	0	0	0	0	0
1008	321	321	M295T13	295.227	12.5543	295.227	[0.72] GNPS GNPS Matches to NIST14: Spectral Match to 9-Oxo-10E,12Z-octadecadienoic acid from NIST14 M+H	Cluster 76	0	0	0	0	0	0	0	0	0	0	0	0	0	0	0	0	0	0	0	0	0	0	0	0	0	0	0	0	0	0	0	0	5.68651	5.74907	5.7612	0	5.80668	5.42166	5.32747	5.546	0
1009	1245	1245	M295T14	295.265	13.9406	295.265	[0.90] GNPS GNPS Matches to NIST14: Spectral Match to 13-Keto-9Z,11E-octadecadienoic acid from NIST14 M+H	Cluster 60	0	0	0	0	0	0	0	0	0	0	0	0	0	0	4.97998	0	0	0	5.27098	0	0	0	0	0	0	0	0	4.68534	0	0	0	0	0	4.57525	4.86324	4.84439	4.96994	0	0	0	4.35611
1010	203	203	M295T14_1	295.227	13.9498	295.227	[0.78] GNPS GNPS Matches to NIST14: Spectral Match to 13-Keto-9Z,11E-octadecadienoic acid from NIST14 M+H	Cluster 60	5.57065	5.38407	5.52337	5.25618	5.29724	5.15855	5.32456	5.04936	5.92757	4.89042	5.49422	5.68651	0	4.76568	6.3673	6.16905	5.92707	5.63426	6.85167	6.15693	5.98775	5.86326	6.02007	5.33566	5.18115	6.15644	5.1445	6.51463	5.7364	5.73499	5.52369	6.19646	6.16556	6.3462	6.37975	6.47777	6.51208	6.01693	5.74315	5.98998	6.29274
1011	2041	2041	M295T14_10	295.265	14.3032	295.265	[0.94] GNPS GNPS Matches to NIST14: Spectral Match to 9-Oxo-10E,12Z-octadecadienoic acid from NIST14 M+H	Cluster 41	0	0	0	0	0	0	0	0	0	0	0	0	0	0	0	0	0	0	0	4.64538	0	0	0	0	0	0	0	4.95235	0	0	0	0	0	0	0	4.61887	0	0	0	0	0
1012	196	196	M295T14_11	295.227	14.3044	295.227	[0.89] GNPS GNPS Matches to NIST14: Spectral Match to 9-Oxo-10E,12Z-octadecadienoic acid from NIST14 M+H	Cluster 41	5.42407	5.13197	5.23633	4.94782	4.96535	4.92828	5.12491	5.08195	5.68385	5.00938	5.32477	5.26522	0	0	5.89236	5.64648	5.48293	5.42117	6.67641	6.1808	6.20654	5.60427	5.84012	5.12354	5.01487	5.91505	4.95023	6.3993	5.65859	5.54949	5.4498	5.84597	5.74991	5.94099	5.93722	6.1185	6.09598	5.62297	5.38918	5.63898	6.05884
1013	798	798	M295T14_2	295.237	13.9577	295.237	[0.65] GNPS GNPS Matches to NIST14: Spectral Match to 13-Keto-9Z,11E-octadecadienoic acid from NIST14 M+H	Noise	0	0	0	0	0	0	0	0	0	0	0	0	0	0	4.59431	0	4.90933	0	0	0	0	0	4.71137	0	0	4.94223	0	0	0	0	0	0	0	0	0	0	0	4.91442	0	0	0
1014	3053	3053	M295T14_3	295.236	14.0247	295.236	[0.98] GNPS GNPS Matches to NIST14: Spectral Match to 9-Oxo-10E,12Z-octadecadienoic acid from NIST14 M+H	Cluster 41	0	0	0	0	0	0	0	0	0	0	0	0	0	0	0	0	0	0	0	0	0	0	0	0	0	0	0	0	0	0	0	0	0	0	0	0	0	0	0	0	0
1015	4056	4056	M295T14_4	295.19	14.0637	295.19	[0.97] GNPS GNPS Matches to NIST14: Spectral Match to 9-Oxo-10E,12Z-octadecadienoic acid from NIST14 M+H	Cluster 41	0	0	0	0	0	0	0	0	0	0	0	0	0	0	0	0	0	0	0	0	0	0	0	0	0	0	0	0	0	0	0	0	0	0	0	0	0	0	0	0	0
1016	3607	3607	M295T14_5	295.204	14.1252	295.204	[0.98] GNPS GNPS Matches to NIST14: Spectral Match to 9-Oxo-10E,12Z-octadecadienoic acid from NIST14 M+H	Cluster 41	0	0	0	0	0	0	0	0	0	0	0	0	0	0	0	0	0	0	4.65986	0	0	0	0	0	0	0	0	0	0	0	0	0	0	0	0	0	0	0	0	0	0
1017	885	885	M295T14_6	295.238	14.1257	295.238	[0.95] GNPS GNPS Matches to NIST14: Spectral Match to 9-Oxo-10E,12Z-octadecadienoic acid from NIST14 M+H	Cluster 41	0	0	0	0	0	0	0	0	0	0	0	0	0	0	0	0	0	0	0	0	0	0	4.59532	0	0	4.63095	0	0	0	0	0	0	0	0	0	0	0	0	0	0	0
1018	205	205	M295T14_7	295.227	14.1284	295.227	[0.98] GNPS GNPS Matches to NIST14: Spectral Match to 9-Oxo-10E,12Z-octadecadienoic acid from NIST14 M+H	Cluster 41	5.33861	5.23413	5.34989	5.14046	5.21623	5.34001	5.46997	5.41436	5.97795	5.26754	5.22961	5.70598	0	0	6.36623	6.01343	5.91685	5.80391	6.90574	6.54451	5.70491	5.69887	5.80181	5.16268	4.92034	5.93548	4.89767	6.60712	5.64066	5.74409	5.96672	6.12234	6.14903	6.28025	6.42514	6.40534	6.46622	6.00778	5.71774	5.99529	6.48592
1019	1170	1170	M295T14_8	295.265	14.1299	295.265	[0.98] GNPS GNPS Matches to NIST14: Spectral Match to 9-Oxo-10E,12Z-octadecadienoic acid from NIST14 M+H	Cluster 41	0	0	0	0	0	0	0	0	0	0	0	0	0	0	4.79154	0	0	0	5.47722	5.11885	0	0	0	0	0	0	0	5.13446	0	0	0	4.62299	0	4.79468	4.95642	4.90682	4.92791	0	0	0	5.00845
1020	1380	1380	M295T14_9	295.237	14.3019	295.237	[0.90] GNPS GNPS Matches to NIST14: Spectral Match to 9-Oxo-10E,12Z-octadecadienoic acid from NIST14 M+H	Cluster 41	0	0	0	0	0	0	0	0	0	0	0	0	0	0	4.70288	0	0	0	0	0	0	0	4.67405	0	0	4.81275	0	0	0	0	0	0	0	0	0	0	0	0	0	0	0
1021	2218	2218	M295T15	295.227	14.6141	295.227	[0.58] ISDB In-Silico Database: UNPD200532	Noise	0	0	0	0	0	0	0	0	0	0	0	0	0	0	5.16456	0	0	0	5.49462	0	0	0	0	0	0	0	0	0	0	0	0	0	0	0	0	0	0	0	0	0	5.33358
1022	2548	2548	M295T15_1	295.227	14.6895	295.227	[0.79] GNPS GNPS Matches to NIST14: Spectral Match to 13-Keto-9Z,11E-octadecadienoic acid from NIST14 M+H	Cluster 60	0	0	0	0	0	0	0	0	0	0	0	0	0	0	0	0	0	0	5.82177	5.2914	0	0	0	0	0	0	0	5.55701	0	0	0	0	0	0	0	0	0	0	0	0	0
1023	2217	2217	M295T15_2	295.227	14.842	295.227	[0.65] GNPS GNPS Matches to NIST14: Spectral Match to 13-Keto-9Z,11E-octadecadienoic acid from NIST14 M+H	Cluster 59	0	0	0	0	0	0	0	0	0	0	0	0	0	0	0	0	0	0	0	0	0	0	0	0	0	0	0	0	0	0	0	0	0	0	0	0	0	0	0	0	0
1024	3552	3552	M295T2	295.042	1.9304	295.042	Analogs results available	Noise	0	0	0	0	0	0	0	0	0	0	0	0	0	0	0	0	0	0	5.43972	0	0	0	0	0	0	0	0	0	0	0	0	0	0	0	0	0	0	0	0	0	0
1025	3010	3010	M295T2_1	295.042	2.06678	295.042	Analogs results available	Noise	0	0	0	0	0	0	0	0	0	0	0	0	0	0	0	0	0	0	0	5.23486	0	0	0	0	0	0	0	0	0	0	0	0	0	0	0	0	0	0	0	0	0
1026	2479	2479	M295T22	295.227	21.7426	295.227	[0.66] GNPS GNPS Matches to NIST14: Spectral Match to 9-Oxo-10E,12Z-octadecadienoic acid from NIST14 M+H	Noise	0	0	0	0	0	0	0	0	0	0	0	0	0	0	0	0	0	0	0	0	0	0	0	0	0	0	0	0	0	0	0	0	0	0	4.84947	0	0	0	0	0	0
1027	3762	3762	M295T25	295.151	25.2882	295.151	Analogs results available	Noise	0	0	0	0	0	0	0	0	0	0	0	0	0	0	0	0	0	0	4.89048	0	0	0	0	0	0	0	0	0	0	0	0	0	0	0	0	0	0	0	0	0	0
1028	1360	1360	M295T3	295.042	2.64046	295.042	N/A	Noise	0	0	4.94126	0	0	0	0	0	5.05602	0	0	0	0	0	0	0	5.07591	5.04543	5.55319	5.37481	0	0	5.13623	0	0	0	0	5.23494	0	0	0	0	0	0	0	0	0	0	0	0	0
1029	1301	1301	M295T4	295.079	3.53015	295.079	Analogs results available	Noise	0	0	0	0	0	0	0	0	0	0	0	0	0	0	0	0	0	0	0	0	0	0	4.86852	0	0	0	0	0	0	0	0	0	0	0	0	0	0	0	0	0	0
1030	972	972	M295T4_1	295.079	3.64659	295.079	Analogs results available	Noise	0	0	0	0	0	0	0	0	0	0	0	5.19982	0	0	0	0	0	0	0	0	0	0	5.33952	0	0	4.89868	0	0	0	0	0	0	0	0	0	0	0	0	0	0	0
1031	2725	2725	M295T6	295.094	5.86246	295.094	Analogs results available	Noise	0	5.21364	5.2727	5.18525	5.23361	5.2792	5.09689	5.11582	5.2925	5.10357	0	0	0	0	0	0	0	0	0	0	0	0	0	0	0	0	0	0	0	0	0	0	0	0	0	0	0	0	0	0	0
1032	288	288	M295T9	295.227	8.72191	295.227	[0.56] GNPS GNPS Matches to NIST14: Spectral Match to 13-Keto-9Z,11E-octadecadienoic acid from NIST14 M+H	Noise	0	0	0	0	0	0	0	0	0	0	0	0	0	0	0	0	0	4.95626	0	5.66526	5.43372	5.0488	5.31849	4.57627	0	5.50623	0	5.82058	5.11676	5.01743	0	0	0	0	0	0	0	0	0	0	0
1033	3390	3390	M296T10	296.185	9.69244	296.185	Analogs results available	Noise	0	0	0	0	0	0	0	0	0	0	0	0	0	0	0	0	0	0	4.71024	0	0	0	0	0	0	0	0	0	0	0	0	4.75364	4.59357	0	0	0	0	0	0	0	0
1034	3135	2178	M296T14	296.241	13.9564	296.24	Analogs results available	Cluster 41	0	0	0	0	0	0	0	0	0	0	0	0	0	0	0	0	0	0	4.91362	0	0	0	0	0	0	0	0	0	0	0	0	0	0	0	0	0	0	0	0	0	0
1035	3519	3519	M297T11	297.242	10.7681	297.242	[0.68] GNPS GNPS Matches to NIST14: Spectral Match to 9,10-Dihydroxy-12Z-octadecenoic acid from NIST14 M+H-H2O	Cluster 83	0	0	0	0	0	0	0	0	0	0	0	0	0	0	0	0	0	0	5.03134	0	0	0	0	0	0	0	0	0	0	0	0	0	0	0	0	0	0	0	0	0	0
1036	2543	2543	M297T11_1	297.242	10.897	297.243	[0.70] GNPS NIH Natural Products Library Round 2: NCGC00381425-01!8-hydroxy-8-(3-octyloxiran-2-yl)octanoic acid [IIN-based on: CCMSLIB00000846585] [M-H2O+H]+	Cluster 81	0	0	0	0	0	0	0	0	0	0	0	0	0	0	0	0	0	0	5.69773	4.9259	0	0	0	0	0	0	0	5.32703	0	0	0	0	0	0	0	0	0	0	0	0	0
1037	4140	2542	M297T11_2	297.167	10.9213	297.242	[0.72] GNPS GNPS Matches to NIST14: Spectral Match to 9(10)-EpOME from NIST14 M+H	Cluster 81	0	0	0	0	0	0	0	0	0	0	0	0	0	0	0	0	0	0	0	0	0	0	0	0	0	0	0	0	0	0	0	0	0	0	0	0	0	0	0	0	0
1038	532	532	M297T12	297.242	11.8078	297.242	[0.65] GNPS NIH Natural Products Library Round 2: NCGC00381425-01!8-hydroxy-8-(3-octyloxiran-2-yl)octanoic acid [IIN-based on: CCMSLIB00000846585] [M-H2O+H]+	Cluster 76	0	0	0	0	0	0	0	0	0	0	0	0	0	0	4.98196	0	0	0	0	0	0	0	0	0	0	0	0	0	0	0	5.45304	4.93238	5.15489	0	4.96654	5.2214	4.9105	4.96161	0	4.8977	5.15947
1039	4146	131	M297T13	297.206	13.2045	297.242	Analogs results available	Noise	0	0	0	0	0	0	0	0	0	0	0	0	0	0	0	0	0	0	0	0	0	0	0	0	0	0	0	0	0	0	0	0	0	0	0	0	0	0	0	0	0
1040	1093	1093	M297T15	297.242	14.6319	297.242	[0.79] GNPS GNPS Matches to NIST14: Spectral Match to 9,10-Dihydroxy-12Z-octadecenoic acid from NIST14 M+H-H2O	Cluster 83	0	0	0	0	0	0	0	0	0	0	0	0	0	0	5.21813	5.08427	0	0	0	0	0	0	0	0	0	0	0	0	0	0	0	5.18876	5.08376	5.19359	0	0	5.24586	0	0	0	5.49572
1041	2211	2211	M297T15_1	297.242	14.7569	297.242	[0.53] GNPS GNPS Matches to NIST14: Spectral Match to 9(10)-EpOME from NIST14 M+H	Cluster 76	0	0	0	0	0	0	0	0	0	0	0	0	0	0	0	0	0	0	0	0	0	0	0	0	0	0	0	0	0	0	0	5.40474	0	5.55137	0	0	5.38386	0	0	0	5.52423
1042	3139	3139	M297T15_2	297.253	14.7889	297.253	[0.60] GNPS GNPS Matches to NIST14: Spectral Match to 9,10-Dihydroxy-12Z-octadecenoic acid from NIST14 M+H-H2O	Cluster 76	0	0	0	0	0	0	0	0	0	0	0	0	0	0	0	0	0	0	0	0	0	0	0	0	0	0	0	0	0	0	0	0	0	0	0	0	0	0	0	0	0
1043	329	329	M297T15_3	297.242	14.8121	297.242	Analogs results available	Noise	0	0	0	0	0	0	0	0	0	5.25074	0	0	0	0	0	0	0	5.36302	0	0	0	0	0	0	0	0	0	0	0	5.49554	0	0	5.388	0	5.24542	5.19004	0	5.02667	5.11392	5.15238	0
1044	1685	1685	M297T15_4	297.28	14.8756	297.28	[0.53] GNPS NIH Natural Products Library Round 2: NCGC00381425-01!8-hydroxy-8-(3-octyloxiran-2-yl)octanoic acid [IIN-based on: CCMSLIB00000846585] [M-H2O+H]+	Cluster 66	0	0	0	0	0	0	0	0	0	0	0	0	0	0	0	0	0	0	5.18264	0	0	0	0	0	0	0	0	4.87449	0	0	0	0	0	0	0	0	0	0	0	0	0
1045	2475	2475	M297T15_5	297.242	14.8768	297.242	[0.53] GNPS NIH Natural Products Library Round 2: NCGC00381425-01!8-hydroxy-8-(3-octyloxiran-2-yl)octanoic acid [IIN-based on: CCMSLIB00000846585] [M-H2O+H]+	Cluster 66	0	0	0	0	0	0	0	5.20215	5.91295	0	0	0	0	0	0	0	0	0	6.61638	6.13531	0	0	0	0	0	0	0	6.41655	0	0	5.23357	0	0	0	5.06684	0	0	0	0	0	5.4247
1046	1115	1115	M297T15_6	297.242	15.1274	297.242	[0.67] GNPS NIH Natural Products Library Round 2: NCGC00381425-01!8-hydroxy-8-(3-octyloxiran-2-yl)octanoic acid [IIN-based on: CCMSLIB00000846585] [M-H2O+H]+	Cluster 57	0	0	0	0	0	0	0	0	5.01769	0	0	0	0	0	0	0	0	0	5.71182	5.19962	0	0	0	0	0	0	0	5.48822	0	0	0	0	0	0	0	0	0	0	0	0	5.19379
1047	1118	1118	M297T15_7	297.242	15.2666	297.242	[0.60] GNPS GNPS Matches to NIST14: Spectral Match to 9(10)-EpOME from NIST14 M+H	Cluster 76	0	0	0	0	0	0	0	0	0	0	0	0	0	0	0	0	0	0	0	0	0	0	0	0	0	0	0	0	0	0	0	0	0	0	0	0	0	0	0	0	5.14118
1048	687	687	M297T16	297.241	15.7399	297.241	Analogs results available	Noise	0	0	0	0	0	0	0	0	0	0	0	4.83708	0	0	0	0	0	0	0	0	0	4.78589	0	0	0	0	0	0	0	0	0	0	0	0	0	0	0	0	0	0	0
1049	2210	2210	M297T16_1	297.242	16.3069	297.242	Analogs results available	Cluster 76	0	0	0	0	0	0	0	0	0	0	0	0	0	0	0	0	0	0	0	0	0	0	0	0	0	0	0	0	0	0	0	0	0	0	0	0	0	0	0	0	0
1050	1450	1450	M297T17	297.242	16.8741	297.242	Analogs results available	Cluster 76	0	0	0	0	0	0	0	0	0	0	0	0	0	0	0	0	0	0	0	0	0	0	0	0	0	0	0	0	0	0	0	0	0	0	0	0	0	0	0	0	0
1051	1764	1764	M297T19	297.242	19.4752	297.242	[0.51] ISDB In-Silico Database: UNPD179842	Noise	0	0	0	0	0	0	0	0	0	0	0	0	0	0	0	0	0	0	0	0	0	0	0	0	0	0	0	0	0	0	0	0	0	0	0	0	0	0	0	0	0
1052	3689	3689	M297T4	297.058	4.4089	297.058	N/A	Noise	0	0	0	0	0	0	0	0	0	0	0	0	0	0	0	0	0	0	4.97731	0	0	0	0	0	0	0	0	0	0	0	0	0	0	0	0	0	0	0	0	0	0
1053	2604	2604	M297T9	297.076	9.04907	297.076	[0.72] MS-DIAL Fiehn HILIC: Disulfiram	Noise	0	0	0	0	0	0	0	0	0	0	0	0	0	0	0	0	0	0	0	0	0	0	0	0	0	0	0	4.8254	0	0	0	0	0	0	0	0	0	0	0	0	0
1054	3326	3326	M298T12	298.274	11.7831	298.274	Analogs results available	Cluster 46	4.81086	0	0	0	0	0	0	0	0	0	0	0	0	0	0	0	0	0	0	0	0	0	0	0	0	0	0	0	0	0	0	0	0	0	0	0	0	0	0	0	0
1055	1395	1395	M298T14	298.347	13.9094	298.347	Analogs results available	Noise	0	0	0	0	0	0	0	0	0	0	0	0	0	0	0	0	0	0	0	0	0	0	0	0	0	0	0	0	0	0	0	0	0	0	0	0	0	0	0	0	0
1056	1472	1472	M298T14_1	298.385	13.9094	298.385	Analogs results available	Noise	0	0	0	0	0	0	0	0	0	0	0	0	0	0	0	0	0	0	0	0	0	0	0	0	0	0	0	0	0	0	0	0	0	0	0	0	0	0	0	0	0
1057	983	1337	M299T14	299.162	13.7847	299.258	Analogs results available	Noise	0	0	0	0	0	0	0	0	0	0	0	4.84233	0	0	4.96201	4.91595	4.77351	0	5.1495	4.75402	0	0	0	0	0	4.89422	0	4.79824	0	0	0	0	0	4.70252	4.81076	0	0	0	0	0	0
1058	2603	2603	M299T16	299.258	15.6067	299.258	Analogs results available	Noise	0	0	0	0	0	0	0	0	0	0	0	0	0	0	0	0	0	0	5.14143	0	0	0	0	0	0	0	0	4.9215	0	0	0	0	0	0	0	0	0	0	0	0	0
1059	2757	2757	M299T3	299.076	2.90437	299.076	[0.73] ISDB In-Silico Database: UNPD24220	Cluster 91	0	0	0	0	0	0	0	0	0	0	0	0	0	0	5.41697	5.20834	0	0	0	0	0	0	0	0	0	0	0	0	0	0	0	0	0	0	0	0	0	0	0	0	0
1060	2501	2501	M299T8	299.11	7.97743	299.11	N/A	Noise	0	0	0	0	0	0	0	0	0	0	0	0	0	0	4.60531	4.60291	0	0	4.78795	0	0	0	0	0	0	0	0	0	0	0	0	0	0	0	4.56884	0	0	0	0	0	0
1061	2546	2546	M300T11	300.29	11.0921	300.29	[0.57] ISDB In-Silico Database: UNPD136456	Noise	0	0	0	0	0	0	0	0	0	0	0	0	0	0	0	0	0	0	5.11053	5.065	0	0	0	0	0	0	0	5.2862	0	0	0	0	0	0	0	0	0	0	0	0	0
1062	1339	1339	M300T12	300.29	12.3501	300.29	Analogs results available	Noise	0	0	0	0	0	0	0	0	0	0	0	0	0	0	0	0	0	0	0	0	0	0	4.82826	0	0	4.79709	0	0	0	0	0	0	0	0	0	0	0	0	0	0	0
1063	1082	1082	M300T3	300.201	3.16415	300.202	[0.70] MS-DIAL Fiehn/Vaniya natural product library: (4E)-8-hydroxy-4-(1-hydroxypropan-2-ylidene)-10-oxatricyclo[7.2.1.0?,?]dodecane-8-carboxylic acid	Cluster 42	0	0	0	0	0	0	0	0	0	0	0	4.71281	0	0	0	0	0	0	4.90268	0	0	0	0	0	0	0	0	0	0	0	0	0	0	0	4.82217	0	0	0	0	0	0
1064	3017	1067	M301T1	301.053	0.906283	301.032	N/A	Noise	0	0	0	0	0	0	0	0	0	0	0	0	0	0	0	0	0	0	5.23561	5.05728	0	0	0	0	0	0	0	0	0	0	0	0	0	0	0	0	0	0	0	0	0
1065	1711	1711	M301T10_1	301.285	10.0169	301.285	Analogs results available	Cluster 78	0	0	0	0	0	0	0	0	0	0	0	0	0	0	0	4.72436	0	0	5.08103	0	0	0	0	0	0	0	0	0	0	0	0	4.58553	4.66979	0	0	0	0	0	0	0	0
1066	2743	2743	M301T15	301.141	14.6185	301.141	Analogs results available	Noise	0	0	0	5.24198	0	0	0	0	0	4.85111	4.80549	0	0	0	0	0	4.91123	0	0	4.88359	0	0	0	0	0	0	0	0	0	0	0	5.18349	0	0	0	0	0	0	0	0	0
1067	2631	2631	M301T8	301.107	7.82028	301.107	Analogs results available	Noise	0	0	0	0	0	0	0	0	0	0	0	0	0	0	0	0	0	0	5.05237	4.73425	0	0	0	0	0	0	0	4.87763	0	0	0	0	0	0	0	0	0	0	0	0	0
1068	3815	3815	M301T8_1	301.107	8.4272	301.107	[0.62] GNPS GNPS Library: confusarin M+H	Noise	0	0	0	0	0	0	0	0	0	0	5.01514	0	0	0	0	0	0	0	0	0	5.38011	0	0	0	0	0	0	0	0	0	0	0	0	0	0	0	0	0	0	0	0
1069	688	688	M302T1	302.196	0.581693	302.196	Analogs results available	Cluster 26	0	0	0	0	0	0	0	0	0	0	0	0	0	0	4.98941	0	0	0	0	5.41957	0	4.58403	0	0	0	4.63284	0	4.92456	0	0	0	0	0	0	0	0	0	0	0	0	0
1070	1653	1653	M302T12	302.305	11.8747	302.305	[0.54] ISDB In-Silico Database: UNPD11588	Noise	0	0	0	0	0	0	0	0	0	0	0	0	0	0	0	0	0	5.0453	5.46645	5.57418	0	0	0	0	0	0	0	5.44841	0	0	0	0	0	0	0	0	0	0	0	0	0
1071	933	933	M302T12_1	302.196	12.4857	302.196	Analogs results available	Noise	0	0	0	0	0	0	0	0	0	0	0	5.0338	0	0	5.33828	5.15331	5.08726	0	5.03117	4.88283	0	0	4.92944	0	0	5.10872	0	4.94706	0	0	0	0	0	0	4.94555	0	0	0	0	0	0
1072	4345	4345	M302T13	302.215	12.559	302.215	Analogs results available	Noise	0	0	0	0	0	0	0	0	0	0	0	0	0	0	0	0	0	0	0	0	0	0	0	0	0	0	0	0	0	0	0	0	0	0	0	0	0	0	0	0	0
1073	2706	2706	M302T2	302.196	1.58542	302.196	Analogs results available	Cluster 26	0	0	0	0	0	0	0	0	0	0	0	0	0	0	5.33707	0	0	0	0	5.33105	0	0	0	0	0	0	0	4.9492	0	0	0	0	0	0	0	0	0	0	0	0	0
1074	3652	3652	M302T5	302.087	5.48058	302.087	N/A	Noise	0	0	0	0	0	0	0	0	0	0	0	0	0	0	0	0	0	0	5.03485	0	0	0	0	0	0	0	0	0	0	0	0	0	0	0	0	0	0	0	0	0	0
1075	1665	1665	M303T1	303.068	0.5838	303.068	N/A	Noise	0	0	0	0	0	0	0	0	0	0	0	0	0	0	0	0	0	4.67955	0	0	0	0	0	0	0	0	0	0	0	0	0	0	0	0	0	0	0	0	0	0	0
1076	1840	1840	M303T15	303.253	15.0932	303.253	[0.59] GNPS GNPS Matches to NIST14: Spectral Match to Glycerol 1-myristate from NIST14 M+H	Noise	0	0	0	0	0	0	0	0	0	0	0	0	0	0	0	0	0	0	4.71188	0	0	0	0	0	0	0	0	0	0	0	0	0	0	0	0	0	0	0	0	0	0
1077	277	277	M303T15_1	303.253	15.3259	303.253	[0.95] GNPS GNPS Matches to NIST14: Spectral Match to Glycerol 1-myristate from NIST14 M+H	Cluster 10	4.91476	4.967	5.00341	4.74339	4.75459	4.72764	4.87321	0	5.04289	0	5.06346	5.40044	0	0	5.4902	5.44763	5.26602	4.95656	5.63134	5.33852	5.06675	5.17844	5.31234	4.66651	0	5.40525	0	5.391	4.90581	4.83052	5.16478	5.206	5.14032	5.1575	5.32954	5.09032	5.13724	5.08912	0	4.90919	4.99926
1078	1248	1248	M303T5	303.013	4.52589	303.013	[0.81] MS-DIAL BMDMS-NP: Ellagic acid	Noise	0	0	0	0	0	0	0	0	0	0	0	0	0	0	0	0	0	0	0	0	5.54501	0	5.22618	0	0	5.05522	0	0	0	0	0	0	0	0	0	0	0	0	0	0	0
1079	3890	3890	M303T8	303.122	8.4485	303.122	Analogs results available	Noise	0	0	0	0	0	0	0	0	0	0	0	0	0	0	0	0	0	0	0	0	4.93872	0	0	0	0	0	0	0	0	0	0	0	0	0	0	0	0	0	0	0	0
1080	1202	1202	M304T1	304.118	0.589687	304.118	Analogs results available	Noise	0	0	0	0	0	0	0	0	0	0	5.10131	0	0	0	0	0	0	0	0	0	4.75935	0	0	0	0	0	0	0	0	0	0	0	0	0	0	4.68472	4.69441	0	0	0	0
1081	1240	1240	M304T10	304.285	10.4008	304.285	Analogs results available	Noise	0	0	0	0	0	0	0	0	0	0	0	0	0	0	0	0	0	0	0	0	0	0	0	0	0	0	0	0	0	0	0	4.76992	4.72293	0	0	5.04029	0	0	0	0	0
1082	2404	2404	M304T10_1	304.249	10.4643	304.249	Analogs results available	Noise	0	0	0	0	0	0	0	0	0	0	0	0	0	0	0	0	0	0	0	0	0	0	0	0	0	0	0	0	0	0	0	0	0	0	0	0	0	0	0	0	0
1083	239	239	M304T11	304.285	10.6162	304.285	Analogs results available	Noise	0	0	0	0	0	0	0	4.75394	0	4.60935	0	0	4.73263	4.83098	0	0	0	4.69202	0	0	4.90792	4.60646	0	0	0	0	4.6367	0	4.60563	0	4.78659	5.29301	5.28497	0	0	5.10814	5.01183	4.8798	4.85563	4.80076	4.77519
1084	895	895	M304T11_1	304.285	10.8593	304.285	Analogs results available	Cluster 46	0	0	0	0	0	0	0	0	0	0	0	0	0	0	0	0	0	0	0	0	0	0	0	0	0	0	0	0	0	0	0	0	0	0	0	0	0	0	0	0	0
1085	4300	4300	M304T12	304.339	12.325	304.339	[0.95] GNPS GNPS Matches to NIST14: Spectral Match to Benzyldodecyldimethylammonium from NIST14 M+	Cluster 06	0	0	0	0	0	0	0	0	0	0	0	0	0	0	0	0	0	0	0	0	0	0	0	0	0	0	0	0	0	0	0	0	0	0	0	0	0	0	0	0	0
1086	3793	3793	M304T3	304.118	2.89607	304.118	Analogs results available	Cluster 88	0	0	0	0	0	0	0	0	0	0	5.65384	0	0	0	0	0	0	0	0	0	5.02644	0	0	0	0	0	0	0	0	0	0	0	0	0	0	0	0	0	0	0	0
1087	1162	1162	M304T3_1	304.118	3.46809	304.118	Analogs results available	Cluster 78	0	0	0	0	0	0	0	0	0	0	0	0	0	0	0	0	0	0	0	0	0	0	0	0	0	0	0	0	0	0	0	0	0	0	0	4.97394	5.02017	0	0	0	0
1088	3658	3658	M304T4	304.212	4.46742	304.212	Analogs results available	Noise	0	0	0	0	0	0	0	0	0	0	0	0	0	0	0	0	0	0	5.00649	0	0	0	0	0	0	0	0	0	0	0	0	0	0	0	0	0	0	0	0	0	0
1089	3090	3090	M304T6	304.212	5.69538	304.212	Analogs results available	Cluster 26	0	0	0	0	0	0	0	0	0	0	0	0	0	0	0	0	0	0	0	0	0	0	0	0	0	0	0	0	0	0	0	0	0	0	0	0	0	0	0	0	0
1090	4284	4284	M304T7	304.158	6.51197	304.158	Analogs results available	Noise	0	0	0	0	0	0	0	0	0	0	0	0	0	0	0	0	0	0	0	0	0	0	0	0	0	0	0	0	0	0	0	0	0	0	0	0	0	0	0	0	0
1091	2336	4009	M305T13	305.247	12.5497	305.247	[0.55] GNPS GNPS Matches to NIST14: Spectral Match to cis-5,8,11,14-Eicosatetraenoic acid from NIST14 M+H	Noise	0	0	0	0	0	0	0	0	0	0	0	0	0	0	0	0	0	0	0	0	0	0	0	0	0	0	0	0	0	0	0	0	0	0	0	0	0	0	0	0	0
1092	4009	2300	M305T13_1	305.247	12.7948	305.247	[0.52] GNPS GNPS Matches to NIST14: Spectral Match to 15-OxoEDE from NIST14 M+H-H2O	Noise	0	0	0	0	0	0	0	0	0	0	0	0	0	0	0	0	0	0	0	0	0	0	0	0	0	0	0	0	0	0	0	0	0	0	0	0	0	0	0	0	0
1093	1426	1426	M305T15	305.247	14.5978	305.247	[0.55] GNPS GNPS Matches to NIST14: Spectral Match to cis-5,8,11,14-Eicosatetraenoic acid from NIST14 M+H	Noise	0	0	0	0	0	0	0	0	0	0	0	0	0	0	0	0	0	0	0	0	0	0	0	0	0	0	0	0	0	0	0	0	0	0	0	0	0	0	0	0	0
1094	3671	2261	M305T15_1	305.269	14.6718	305.248	Analogs results available	Noise	0	0	0	0	0	0	0	0	0	0	0	0	0	0	0	0	0	0	4.88993	0	0	0	0	0	0	0	0	0	0	0	0	0	0	0	0	0	0	0	0	0	0
1095	4272	4272	M306T4	306.137	4.13247	306.137	Analogs results available	Noise	0	0	0	0	0	0	0	0	0	0	0	0	0	0	0	0	0	0	0	0	0	0	0	0	0	0	0	0	0	0	0	0	0	0	0	0	0	0	0	0	0
1096	2191	2191	M306T6	306.227	6.06637	306.227	Analogs results available	Noise	0	0	0	0	0	0	0	0	0	0	0	0	0	0	0	0	0	0	0	0	0	0	0	0	0	0	0	0	0	0	0	0	0	0	0	0	0	0	0	0	0
1097	547	547	M307T14	307.227	13.6982	307.227	Analogs results available	Noise	0	0	0	0	0	0	0	0	0	0	0	0	0	0	0	0	0	0	0	0	0	0	0	0	0	0	0	4.71789	0	0	0	5.06074	4.96449	5.0548	4.9518	5.08458	5.14327	4.76516	0	4.80893	4.85057
1098	783	783	M307T17	307.263	16.5163	307.263	[0.89] GNPS GNPS Matches to NIST14: Spectral Match to cis-5,8,11-Eicosatrienoic acid from NIST14 M+H	Cluster 83	0	0	0	0	0	0	0	0	0	0	0	0	0	0	0	0	0	0	0	0	0	0	0	0	0	0	0	0	0	0	0	4.68941	0	0	4.97343	0	0	4.74518	0	0	0
1099	2387	2387	M307T17_1	307.273	16.7939	307.273	[0.93] GNPS GNPS Matches to NIST14: Spectral Match to cis-5,8,11-Eicosatrienoic acid from NIST14 M+H	Cluster 83	0	0	0	0	0	0	0	0	0	0	0	0	0	0	0	0	0	0	0	0	0	0	0	0	0	0	0	0	0	0	0	0	0	0	0	0	0	0	0	0	0
1100	747	747	M307T17_2	307.263	16.8118	307.263	[0.92] GNPS GNPS Matches to NIST14: Spectral Match to cis-5,8,11-Eicosatrienoic acid from NIST14 M+H	Cluster 83	0	0	0	0	0	0	0	0	0	0	0	0	0	0	0	0	0	0	0	0	0	0	0	0	0	0	0	0	0	0	0	5.22978	5.01761	4.96956	5.60643	0	5.01817	5.31322	0	0	5.13804
1101	1457	1457	M307T17_3	307.263	16.9521	307.263	[0.86] GNPS GNPS Matches to NIST14: Spectral Match to 9Z,11E,13E-Octadecatrienoic acid ethyl ester from NIST14 M+H	Cluster 83	0	0	0	0	0	0	0	0	0	0	0	0	0	0	0	0	0	0	0	0	0	0	0	0	0	0	0	0	0	0	0	0	0	0	0	0	0	0	0	0	0
1102	1469	1469	M307T8	307.152	8.40163	307.152	Analogs results available	Noise	0	0	0	0	0	0	0	0	0	0	0	0	0	0	0	0	0	0	5.01485	4.67953	0	0	0	0	0	0	0	4.72716	0	0	0	0	0	0	0	0	0	0	0	0	0
1103	1052	1052	M307T9	307.069	9.07219	307.069	N/A	Noise	0	0	0	0	0	0	0	0	0	0	0	4.6583	0	0	5.20415	5.07638	4.95248	0	4.64281	0	0	0	0	0	0	4.9793	0	0	0	0	0	0	0	0	0	0	0	0	0	0	0
1104	1751	1751	M307T9_1	307.19	9.18683	307.19	Analogs results available	Noise	0	0	0	0	0	0	0	0	0	0	0	0	0	0	0	0	0	0	0	0	0	0	0	0	0	0	0	0	0	0	0	0	0	0	0	0	0	0	0	0	0
1105	537	537	M308T13	308.222	12.9066	308.222	[0.56] MS-DIAL RIKEN PlaSMA bio-MS/MS : C18H29NO3 PlaSMA ID-1616	Cluster 38	0	0	0	0	0	0	0	0	0	0	0	0	0	0	0	0	0	0	4.90869	0	0	0	0	0	0	0	0	0	0	0	4.70334	4.7051	4.83259	4.87843	4.52999	4.63843	4.58551	0	0	4.7855	5.26209
1106	676	676	M308T13_1	308.279	12.9996	308.279	Analogs results available	Cluster 37	0	0	0	0	0	0	0	0	0	0	0	5.39835	0	0	5.23104	5.18221	5.63907	0	6.0566	5.79572	0	5.21776	4.93951	0	0	5.66817	0	5.21415	5.04808	0	5.10282	0	5.35245	5.15129	5.42613	0	5.15072	5.1401	0	0	0
1107	1025	1025	M308T13_2	308.279	13.1305	308.279	Analogs results available	Cluster 37	0	0	0	0	0	0	0	0	0	0	0	4.9321	0	0	0	0	5.14707	0	5.59589	5.33531	0	0	0	0	0	0	0	4.75162	0	0	0	0	0	0	4.92713	0	0	0	0	0	5.02197
1108	1604	1604	M308T13_3	308.279	13.354	308.279	Analogs results available	Cluster 37	0	0	0	0	0	0	0	0	0	0	0	0	0	0	0	0	4.92542	0	5.27183	5.08034	0	0	0	0	0	4.89971	0	0	0	0	0	0	0	0	0	0	0	0	0	0	0
1109	616	616	M308T14	308.279	13.6471	308.279	Analogs results available	Cluster 37	0	0	0	0	0	0	4.72795	0	0	0	0	5.17064	0	0	5.03618	5.04033	5.22906	0	5.59432	5.46089	0	5.04384	4.87003	0	0	5.28503	0	5.16533	4.81424	0	4.93582	0	4.92094	4.89759	5.05493	0	4.71816	4.96752	0	0	4.80216
1110	3862	3862	M308T18	308.295	17.8798	308.295	N/A	Noise	0	0	0	0	0	0	0	0	0	0	0	0	0	0	0	0	0	0	0	0	0	0	0	0	0	0	0	0	0	0	4.75918	0	0	0	0	0	0	0	0	0	4.648
1111	3495	3495	M308T7	308.232	7.25683	308.232	[0.72] MS-DIAL RIKEN PlaSMA bio-MS/MS : C18H29NO3 PlaSMA ID-1615	Cluster 90	0	0	0	0	0	0	0	0	0	0	0	0	0	0	0	0	0	0	0	0	0	0	0	0	0	0	0	0	0	0	0	0	0	0	0	0	0	0	0	0	0
1112	507	507	M308T7_1	308.222	7.267	308.222	[0.72] MS-DIAL RIKEN PlaSMA bio-MS/MS : C18H29NO3 PlaSMA ID-1615	Cluster 90	0	0	0	0	0	0	0	0	0	0	0	0	0	0	0	0	0	0	5.19032	4.7943	0	0	0	0	0	0	0	0	0	0	4.88682	0	4.92641	4.94202	0	4.77112	4.75982	0	0	4.91619	5.58242
1113	440	440	M309T11	309.206	10.5616	309.206	Analogs results available	Cluster 60	0	0	0	0	0	0	0	0	5.21451	0	0	0	0	0	0	0	0	0	5.96204	5.42978	0	0	0	0	0	0	0	5.6055	0	4.72084	0	5.27082	5.20093	5.40192	5.38089	5.42177	5.68881	5.23197	0	5.04521	5.02413
1114	1822	1822	M309T11_1	309.217	10.5729	309.217	Analogs results available	Cluster 60	0	0	0	0	0	0	0	0	0	0	0	0	0	0	0	0	0	0	0	0	0	0	0	0	0	0	0	0	0	0	0	0	0	0	0	0	0	0	0	0	0
1115	489	489	M309T12	309.206	11.561	309.206	Analogs results available	Cluster 60	0	0	0	0	0	0	0	0	0	0	0	0	0	0	0	0	0	0	5.7448	5.42011	4.93496	0	0	0	0	0	0	5.58524	0	0	0	5.20497	0	5.26606	0	0	0	5.01338	0	5.30162	5.15997
1116	2965	2965	M309T12_1	309.218	11.5668	309.218	Analogs results available	Cluster 60	0	0	0	0	0	0	0	0	0	0	0	0	0	0	0	0	0	0	0	0	0	0	0	0	0	0	0	0	0	0	0	0	0	0	0	0	0	0	0	0	0
1117	1404	1404	M309T12_2	309.206	12.0254	309.206	Analogs results available	Cluster 60	0	0	0	0	0	0	0	0	0	0	0	0	0	0	0	0	0	0	0	0	0	0	0	0	0	0	0	0	0	0	0	0	0	0	0	0	0	0	0	0	0
1118	1688	1688	M309T12_3	309.206	12.4068	309.206	Analogs results available	Noise	0	0	0	0	0	0	0	0	0	0	0	0	0	0	0	0	0	0	0	0	0	0	0	0	0	0	0	0	0	0	0	0	0	0	0	0	0	0	0	0	0
1119	2103	2103	M309T13	309.206	12.58	309.206	Analogs results available	Cluster 38	0	0	0	0	0	0	0	0	0	0	0	0	0	0	0	0	0	0	0	0	0	0	0	0	0	0	0	0	0	0	0	0	0	0	0	0	0	0	0	0	0
1120	1294	1294	M309T13_1	309.206	13.0987	309.206	Analogs results available	Cluster 78	0	0	0	0	0	0	0	0	0	0	4.83092	0	0	0	0	0	0	0	0	0	5.01794	0	4.86306	0	0	0	0	4.89395	0	0	0	0	0	0	0	0	0	0	0	0	0
1121	1292	1292	M309T13_2	309.206	13.2186	309.206	Analogs results available	Cluster 38	0	0	0	0	0	0	0	0	0	0	4.8018	0	0	0	0	0	0	0	0	0	5.05187	0	5.19442	0	0	4.94103	0	4.91228	0	0	0	4.79722	0	0	0	0	0	0	0	0	0
1122	3122	3122	M309T17	309.242	16.5729	309.242	[0.51] GNPS GNPS Matches to NIST14: Spectral Match to Linoleic acid ethyl ester from NIST14 M+H	Noise	0	0	0	0	0	0	0	0	0	0	0	0	0	0	0	0	0	0	0	0	0	0	0	0	0	0	0	0	0	0	0	0	0	0	0	0	0	0	0	0	0
1123	4089	4089	M309T17_1	309.242	16.6004	309.242	[0.51] GNPS GNPS Matches to NIST14: Spectral Match to Linoleic acid ethyl ester from NIST14 M+H	Noise	0	0	0	0	0	0	0	0	0	0	0	0	0	0	0	0	0	0	0	0	0	0	0	0	0	0	0	0	0	0	0	0	0	0	0	0	0	0	0	0	0
1124	622	622	M309T5	309.131	4.56655	309.131	Analogs results available	Noise	0	0	4.97543	0	0	0	0	0	4.91284	0	5.60569	0	0	0	0	0	0	0	0	0	5.10245	5.09189	5.34944	0	0	5.24563	0	5.22879	5.06984	0	0	0	0	0	0	0	0	0	0	0	0
1125	238	238	M309T7	309.227	6.50636	309.227	[0.85] GNPS GNPS Matches to NIST14: Spectral Match to Pentapropylene glycol from NIST14 M+H	Cluster 35	0	5.06026	0	0	0	0	5.1193	0	5.03759	0	0	5.12421	0	0	5.31665	5.29496	5.14411	0	5.60144	5.06842	0	0	5.14166	0	0	5.32663	4.98136	5.15107	5.02592	0	0	5.36365	5.43343	5.31891	5.45697	5.2321	5.22287	5.07977	0	0	0
1126	2607	2607	M309T7_1	309.206	6.84566	309.206	Analogs results available	Noise	0	0	0	0	0	0	0	0	0	0	0	0	0	0	0	0	0	0	4.95955	0	0	0	0	0	0	0	0	4.93274	0	0	0	0	0	0	0	0	0	0	0	0	0
1127	595	595	M311T10	311.232	9.76527	311.232	Analogs results available	Cluster 59	0	0	0	0	0	0	0	0	0	0	0	0	0	0	0	0	0	0	0	0	0	0	0	0	0	0	0	0	0	0	0	0	0	0	0	4.66368	0	4.86618	0	4.82316	0
1128	293	293	M311T10_1	311.222	9.76741	311.222	Analogs results available	Cluster 59	0	0	0	0	0	0	0	0	0	0	0	0	0	0	0	0	0	0	0	0	0	5.01561	0	0	0	0	0	0	0	0	5.55903	6.23722	6.26297	6.34262	6.32411	6.31219	6.45274	6.0765	5.88128	6.09295	5.91135
1129	1502	1502	M311T10_2	311.261	9.78428	311.261	Analogs results available	Cluster 59	0	0	0	0	0	0	0	0	0	0	0	0	0	0	0	0	0	0	0	0	0	0	0	0	0	0	0	0	0	0	0	0	0	4.84812	4.82231	0	4.96208	0	0	0	0
1130	2972	2972	M311T10_3	311.222	10.1044	311.221	[0.52] ISDB In-Silico Database: UNPD140912	Noise	0	0	0	0	0	0	0	0	0	0	0	0	0	0	0	0	0	0	5.77623	5.26232	0	0	0	0	0	0	0	0	0	0	0	0	0	0	0	0	0	0	0	0	0
1131	2083	2083	M311T11	311.222	10.7757	311.222	Analogs results available	Cluster 59	0	0	0	0	0	0	0	0	0	0	0	0	0	0	0	0	0	0	0	0	0	0	0	0	0	0	0	0	0	0	0	0	0	0	0	0	0	0	0	0	5.04166
1132	314	314	M311T11_1	311.222	10.9633	311.222	Analogs results available	Cluster 59	0	0	0	0	0	0	0	0	5.04985	0	0	0	0	0	0	0	0	0	5.76051	5.29064	0	0	0	0	0	0	0	5.61047	0	0	5.07369	5.58359	5.65556	5.70333	5.80685	5.7532	5.93653	5.56085	5.19889	5.60012	5.61871
1133	1724	1724	M311T11_2	311.261	10.9658	311.261	Analogs results available	Cluster 59	0	0	0	0	0	0	0	0	0	0	0	0	0	0	0	0	0	0	0	0	0	0	0	0	0	0	0	0	0	0	0	0	0	0	0	0	0	0	0	0	0
1134	803	803	M311T11_3	311.232	10.9789	311.232	Analogs results available	Cluster 59	0	0	0	0	0	0	0	0	0	0	0	0	0	0	0	0	0	0	4.54196	0	0	0	0	0	0	0	0	0	0	0	0	0	0	0	4.6624	4.65256	0	4.53495	0	0	0
1135	1674	1674	M311T12	311.222	12.0672	311.222	Analogs results available	Cluster 59	0	0	0	0	0	0	0	0	0	0	0	0	0	0	0	0	0	0	0	0	0	0	0	0	0	0	0	0	0	0	0	0	0	0	0	0	0	0	0	0	0
1136	1399	1399	M311T12_1	311.222	12.2979	311.222	Analogs results available	Cluster 59	0	0	0	0	0	0	0	0	0	0	0	0	0	0	0	5.42062	0	0	5.94019	5.50755	0	0	0	0	0	0	0	0	0	0	4.92784	5.48528	0	0	5.53148	0	5.70308	0	0	0	5.32311
1137	2792	2792	M311T13	311.221	12.5228	311.221	[0.78] GNPS GNPS Matches to NIST14: Spectral Match to trans-EKODE-(E)-Ib from NIST14 M+H	Cluster 67	0	0	0	0	0	0	0	0	0	0	0	0	0	0	4.95327	0	0	0	5.11292	0	0	0	0	0	0	0	0	0	0	0	0	0	0	0	0	0	0	0	0	0	0
1138	427	427	M311T13_1	311.222	12.729	311.222	[0.85] GNPS GNPS Matches to NIST14: Spectral Match to trans-EKODE-(E)-Ib from NIST14 M+H	Cluster 67	0	0	0	0	0	0	0	0	0	0	0	4.81243	0	0	5.61896	5.50118	4.91857	4.87166	5.96821	5.57739	0	0	0	0	0	0	0	5.70269	0	4.81764	0	0	0	0	0	0	0	0	0	0	0
1139	3680	3680	M311T13_2	311.232	12.7589	311.232	[0.85] GNPS GNPS Matches to NIST14: Spectral Match to trans-EKODE-(E)-Ib from NIST14 M+H	Cluster 67	0	0	0	0	0	0	0	0	0	0	0	0	0	0	0	0	0	0	4.78409	0	0	0	0	0	0	0	0	0	0	0	0	0	0	0	0	0	0	0	0	0	0
1140	654	654	M311T13_3	311.222	12.8728	311.222	[0.81] GNPS GNPS Matches to NIST14: Spectral Match to trans-EKODE-(E)-Ib from NIST14 M+H	Cluster 67	0	0	0	0	0	0	0	0	4.85838	0	0	4.9103	0	0	5.68603	5.57659	4.99057	0	5.79671	5.39005	0	4.82042	0	0	0	5.07491	0	5.56137	0	0	0	5.21562	0	0	0	5.19739	5.17329	0	0	0	0
1141	2852	2852	M311T13_4	311.231	12.8912	311.231	[0.78] GNPS GNPS Matches to NIST14: Spectral Match to trans-EKODE-(E)-Ib from NIST14 M+H	Cluster 67	0	0	0	0	0	0	0	0	0	0	0	0	0	0	4.62378	0	0	0	0	0	0	0	0	0	0	0	0	0	0	0	0	0	0	0	0	0	0	0	0	0	0
1142	645	645	M311T13_5	311.222	13.1804	311.222	Analogs results available	Cluster 25	0	0	0	0	0	0	0	0	5.0261	0	0	5.19359	0	0	5.98371	5.85191	5.27737	5.02889	6.01331	5.5273	0	5.04333	0	0	0	5.33584	0	5.76187	0	0	0	0	0	0	0	0	0	0	0	0	0
1143	2854	2854	M311T13_6	311.232	13.1954	311.232	Analogs results available	Cluster 25	0	0	0	0	0	0	0	0	0	0	0	0	0	0	4.90302	0	0	0	4.80573	0	0	0	0	0	0	0	0	0	0	0	0	0	0	0	0	0	0	0	0	0	0
1144	866	17	M311T14	311.222	13.6735	311.164	[0.86] GNPS GNPS Matches to NIST14: Spectral Match to Avobenzone from NIST14 M+H	Noise	0	0	0	0	0	0	0	0	0	0	0	0	0	0	0	5.19693	0	0	0	0	0	0	0	0	0	0	0	0	0	0	0	0	0	0	0	0	0	0	0	0	0
1145	2397	2397	M311T18	311.258	17.6781	311.258	[0.50] GNPS NIH Natural Products Library Round 2: NCGC00385642-01!1,4-dihydroxyheptadec-16-en-2-yl acetate [IIN-based: Match] [M-H2O+H]+	Cluster 76	0	0	0	0	0	0	0	0	0	0	0	0	0	0	0	0	0	0	0	0	0	0	0	0	0	0	0	0	0	0	0	0	0	0	0	0	0	0	0	0	0
1146	1668	1668	M311T3	311.016	2.63293	311.016	Analogs results available	Noise	0	0	0	0	0	0	0	0	5.00281	0	0	0	0	0	0	0	0	5.16276	5.33572	5.26552	0	0	0	0	0	0	0	0	0	0	0	0	0	0	0	0	0	0	0	0	0
1147	2974	2974	M311T6	311.091	6.29968	311.091	Analogs results available	Cluster 65	0	0	0	0	0	0	0	0	0	0	0	0	0	0	0	0	0	0	0	5.03674	0	0	0	0	0	0	0	0	0	0	0	0	0	0	0	0	0	0	0	0	0
1148	602	602	M311T8	311.222	7.69505	311.222	Analogs results available	Noise	0	0	0	0	0	0	0	0	0	0	0	0	0	0	0	0	0	0	0	0	0	0	0	0	0	0	0	0	0	0	0	0	0	0	4.79454	0	4.8322	0	0	4.45392	0
1149	1580	1580	M311T8_1	311.269	8.03823	311.269	Analogs results available	Noise	0	0	0	0	0	0	0	0	0	0	0	0	0	0	0	0	0	0	0	0	0	0	0	0	0	4.69292	0	0	0	0	0	0	0	0	0	0	0	0	0	0	0
1150	1550	1550	M311T8_2	311.222	8.27197	311.222	[0.55] MS-DIAL Fiehn/Vaniya natural product library: (E)-4-[(1R,2S,3S,4R,8aS)-2,3,4-trihydroxy-2,5,5,8a-tetramethyl-3,4,4a,6,7,8-hexahydro-1H-naphthalen-1-yl]but-3-en-2-one	Noise	0	0	0	0	0	0	0	0	0	0	0	0	0	0	0	0	0	0	0	0	0	0	0	0	0	5.04263	0	0	0	0	0	0	0	0	0	0	0	0	0	0	0
1151	2536	2536	M311T9	311.222	8.5754	311.221	Analogs results available	Noise	0	0	0	0	0	0	0	0	0	0	0	0	0	0	0	0	0	0	5.65513	5.07703	0	0	0	0	0	0	0	5.54033	0	0	0	0	0	0	0	0	0	0	0	0	0
1152	3776	3776	M311T9_1	311.222	8.6996	311.222	Analogs results available	Noise	0	0	0	0	0	0	0	0	0	0	0	0	0	0	0	0	0	0	0	0	0	0	0	0	0	0	0	0	0	0	0	0	0	0	0	0	0	0	0	0	0
1153	1122	1122	M311T9_2	311.221	9.42038	311.221	Analogs results available	Cluster 59	0	0	0	0	0	0	0	0	0	0	0	0	0	0	0	0	0	0	0	0	0	0	0	0	0	0	0	0	0	0	0	0	0	0	0	0	0	0	0	0	0
1154	3565	3565	M312T12	312.289	11.8469	312.289	Analogs results available	Noise	0	0	0	0	0	0	0	0	0	0	0	0	0	0	0	0	0	0	4.78735	0	0	0	0	0	0	0	0	0	0	0	4.81323	0	0	0	0	0	0	0	0	0	4.9148
1155	1499	1499	M312T14	312.253	14.2881	312.253	Analogs results available	Noise	0	0	0	0	0	0	0	0	0	0	0	0	0	0	0	0	0	0	0	0	0	0	0	0	0	0	0	0	0	0	0	0	0	0	4.84233	4.84418	4.88517	0	0	0	0
1156	3871	3871	M312T20	312.325	20.2295	312.325	N/A	Noise	0	0	0	0	0	0	0	0	0	0	0	0	0	0	0	0	0	0	0	0	0	0	0	0	0	0	0	0	0	0	4.69004	0	0	0	0	0	0	0	0	0	0
1157	4261	3868	M312T8	312.225	7.70163	312.253	Analogs results available	Noise	0	0	0	0	0	0	0	0	0	0	0	0	0	0	0	0	0	0	0	0	0	0	0	0	0	0	0	0	0	0	0	0	0	0	0	0	0	0	0	0	0
1158	3059	3059	M313T10	313.238	10.2579	313.238	[0.56] GNPS NIH Natural Products Library Round 2: NCGC00178646-02!2,4-dihydroxyheptadecyl acetate M-H2O+H	Noise	0	0	0	0	0	0	0	0	0	0	0	0	0	0	0	0	0	0	0	0	0	0	0	0	0	0	0	0	0	0	0	0	0	0	0	0	0	0	0	0	0
1159	2209	2209	M313T10_1	313.238	10.451	313.238	Analogs results available	Cluster 69	0	0	0	0	0	0	0	0	0	0	0	0	0	0	0	0	0	0	0	0	0	0	0	0	0	0	0	0	0	0	0	0	0	0	0	0	0	0	0	0	0
1160	601	601	M313T11	313.248	11.4317	313.248	[0.69] GNPS ReSpect Spectral Library (3rd Party): ReSpect:PM011507 Dihydroxyoctadecadienoic acid M+H	Cluster 49	0	0	0	0	0	0	0	0	0	0	0	0	0	0	0	0	0	0	0	0	0	0	0	0	0	0	0	0	0	0	0	4.76855	0	0	0	0	0	0	0	4.72747	4.75025
1161	299	299	M313T11_1	313.237	11.4355	313.237	[0.73] GNPS ReSpect Spectral Library (3rd Party): ReSpect:PM011507 Dihydroxyoctadecadienoic acid M+H	Cluster 49	0	0	0	0	0	0	0	0	0	0	0	5.08867	0	0	0	0	0	0	0	0	0	4.9602	0	0	0	0	0	0	0	0	5.49501	5.83958	5.98873	6.0082	6.16727	6.11164	6.16436	5.78639	5.52067	5.80485	5.81479
1162	1832	1832	M313T11_2	313.276	11.447	313.276	[0.68] ISDB In-Silico Database: UNPD180297	Cluster 49	0	0	0	0	0	0	0	0	0	0	0	0	0	0	0	0	0	0	0	0	0	0	0	0	0	0	0	0	0	0	0	0	0	0	4.59634	4.53239	4.52074	0	0	0	0
1163	4078	4078	M313T12	313.2	11.6037	313.2	[0.60] ISDB In-Silico Database: UNPD180297	Noise	0	0	0	0	0	0	0	0	0	0	0	0	0	0	0	0	0	0	0	0	0	0	0	0	0	0	0	0	0	0	0	0	0	0	0	0	0	0	0	0	0
1164	917	917	M313T12_1	313.237	11.8619	313.237	[0.61] GNPS NIH Natural Products Library Round 2: NCGC00178646-02!2,4-dihydroxyheptadecyl acetate [IIN-based: Match] [M-H2O+H]+	Cluster 57	0	0	0	0	0	0	0	0	0	0	0	5.2033	0	0	5.4884	4.99451	5.21019	0	0	0	0	0	0	0	0	0	0	0	0	0	0	0	0	0	5.37687	5.44927	5.3676	0	0	0	0
1165	345	345	M313T13	313.237	12.5684	313.237	[0.64] ISDB In-Silico Database: UNPD43041	Cluster 76	0	0	0	0	0	0	0	0	0	0	0	0	0	0	0	0	0	0	0	0	0	0	0	0	0	0	0	0	0	0	5.25392	5.2201	5.43523	5.46378	5.51727	5.54504	5.51842	5.17945	5.02658	5.25103	5.56821
1166	3948	3948	M313T13_1	313.247	12.7969	313.247	[0.53] ISDB In-Silico Database: UNPD57608	Noise	0	0	0	0	0	0	0	0	0	0	0	0	0	0	0	0	0	0	0	0	0	0	0	0	0	0	0	0	0	0	0	0	0	0	0	0	0	0	0	0	4.48275
1167	1981	1981	M313T13_2	313.237	12.8012	313.237	[0.53] ISDB In-Silico Database: UNPD57608	Noise	0	0	0	0	0	0	0	0	0	0	0	0	0	0	0	0	0	0	0	0	0	0	0	0	0	0	0	0	0	0	5.47536	0	5.14609	5.17312	5.09878	5.20433	0	0	0	0	5.69891
1168	2988	2988	M313T13_3	313.235	12.991	313.235	Analogs results available	Noise	0	0	0	0	0	0	0	0	0	0	0	0	0	0	0	0	0	0	0	5.36356	0	0	0	0	0	0	0	0	0	0	0	0	0	0	0	0	0	0	0	0	0
1169	255	255	M313T17	313.274	16.864	313.274	Analogs results available	Noise	4.7388	4.67115	4.7322	0	0	0	4.64605	0	4.76435	0	4.85483	4.9558	4.54903	0	5.18003	5.08154	4.94371	4.67785	5.46167	5.12473	4.73862	4.78818	4.99214	0	0	5.12821	0	5.12807	4.69187	4.67526	5.00107	4.95393	4.8918	4.87505	5.08089	4.80624	4.75235	4.85557	0	4.62179	4.82261
1170	208	208	M313T17_1	313.274	17.1134	313.274	Analogs results available	Cluster 10	5.45414	5.46002	5.49536	5.27228	5.18952	5.20006	5.44332	5.07191	5.53165	4.95023	5.60553	5.85084	5.05592	4.88839	5.89577	5.84521	5.78225	5.40683	6.02163	5.83421	5.54354	5.63066	5.79353	5.1817	4.95588	5.88164	5.02849	5.84368	5.40165	5.42103	5.64645	5.64204	5.59529	5.61418	5.75131	5.58025	5.55061	5.48088	4.94574	5.40222	5.44201
1171	2778	2778	M313T17_2	313.284	17.1461	313.284	Analogs results available	Cluster 10	0	0	0	0	0	0	0	0	0	0	0	0	0	0	0	4.77361	0	0	4.82436	0	0	0	0	0	0	0	0	0	0	0	0	0	0	0	0	0	0	0	0	0	0
1172	3073	3073	M313T20	313.274	20.011	313.274	Analogs results available	Noise	0	0	0	0	0	0	0	0	0	0	0	0	0	0	0	0	0	0	0	0	0	0	0	0	0	0	0	0	0	0	0	0	0	0	0	0	0	0	0	0	0
1173	2982	2982	M313T5	313.107	4.85642	313.107	Analogs results available	Noise	0	0	0	0	0	0	0	0	0	0	0	0	0	0	0	0	0	0	0	5.11006	0	0	0	0	0	0	0	0	0	0	0	0	0	0	0	0	0	0	0	0	0
1174	1658	1658	M313T6	313.107	6.03924	313.107	Analogs results available	Noise	0	0	0	0	0	0	0	0	0	0	0	0	0	0	0	0	0	4.82031	0	5.60855	0	0	0	0	0	0	0	4.82056	0	0	0	0	0	0	0	0	0	0	0	0	0
1175	4129	4129	M313T8	313.162	8.1125	313.162	Analogs results available	Noise	0	0	0	0	0	0	0	0	0	0	0	0	0	0	0	0	0	0	0	0	0	0	0	0	0	0	0	0	0	0	0	0	0	0	0	0	0	0	0	0	0
1176	1987	1987	M313T8_1	313.237	8.20023	313.237	[0.55] GNPS NIH Natural Products Library Round 2: NCGC00178646-02!2,4-dihydroxyheptadecyl acetate [IIN-based: Match] [M-H2O+H]+	Cluster 57	0	0	0	0	0	0	0	0	0	0	0	0	0	0	5.09474	4.65712	0	0	0	0	0	0	0	0	0	0	0	0	0	0	0	0	4.82177	0	0	5.01502	0	0	0	0	0
1177	1365	1418	M313T9	313.237	8.73094	313.237	Analogs results available	Cluster 41	0	0	0	0	0	0	0	0	0	0	0	0	0	0	0	0	0	0	0	0	4.82305	0	4.68367	0	0	0	0	0	0	0	0	0	0	0	0	0	0	0	0	0	0
1178	1418	1750	M313T9_1	313.237	9.27055	313.237	Analogs results available	Cluster 41	0	0	0	0	0	0	0	0	0	0	0	0	0	0	0	0	0	0	0	0	0	0	0	0	0	0	0	0	0	0	0	0	0	0	0	0	5.28118	0	0	0	0
1179	2646	2646	M314T13	314.305	12.66	314.305	Analogs results available	Noise	0	0	0	0	0	0	0	0	0	0	0	0	0	0	0	0	0	0	5.04394	4.87799	0	0	0	0	0	0	0	4.77206	0	0	0	0	0	0	0	0	0	0	0	0	0
1180	2564	2564	M315T11	315.253	10.7673	315.253	[0.72] GNPS GNPS Matches to NIST14: Spectral Match to 9,10-Dihydroxy-12Z-octadecenoic acid from NIST14 M+H	Cluster 81	0	0	0	0	0	0	0	0	0	0	0	0	0	0	0	0	0	0	5.45022	0	0	0	0	0	0	0	0	5.0957	0	0	0	0	0	0	0	0	0	0	0	0	0
1181	2537	2537	M315T11_1	315.253	10.897	315.253	[0.77] GNPS GNPS Matches to NIST14: Spectral Match to 9,10-Dihydroxy-12Z-octadecenoic acid from NIST14 M+H	Cluster 81	0	0	0	0	0	0	0	0	0	0	0	0	0	0	0	0	0	0	5.83013	5.13386	0	0	0	0	0	0	0	5.52654	0	0	0	0	0	0	0	0	0	0	0	0	0
1182	3743	3743	M315T11_2	315.265	10.924	315.265	[0.77] GNPS GNPS Matches to NIST14: Spectral Match to 9,10-Dihydroxy-12Z-octadecenoic acid from NIST14 M+H	Cluster 81	0	0	0	0	0	0	0	0	0	0	0	0	0	0	0	0	0	0	4.71413	0	0	0	0	0	0	0	0	0	0	0	0	0	0	0	0	0	0	0	0	0	0
1183	3114	724	M315T14	315.193	13.5586	315.136	N/A	Noise	0	0	0	0	0	0	0	0	0	0	0	0	0	0	0	0	0	0	0	0	0	0	0	0	0	0	0	0	0	0	0	0	0	0	0	0	0	0	0	0	0
1184	833	833	M315T16	315.174	15.804	315.174	Analogs results available	Noise	0	0	0	0	0	0	0	0	0	0	0	0	0	0	0	0	0	0	0	0	0	0	0	0	0	0	0	0	0	0	0	4.69801	0	0	4.96945	4.90573	4.99926	0	0	0	4.61336
1185	594	594	M315T17	315.242	17.0509	315.242	[0.61] GNPS Massbank NA Spectral Library (3rd Party): DIBUTYL SEBACATE M+H	Cluster 23	0	0	0	0	0	0	0	0	0	0	0	0	0	0	0	0	0	0	0	0	0	0	0	0	0	0	0	0	0	0	0	0	0	0	0	4.30283	0	0	0	4.36223	0
1186	291	291	M315T17_1	315.232	17.085	315.232	[0.64] GNPS Massbank NA Spectral Library (3rd Party): DIBUTYL SEBACATE M+H	Cluster 23	0	5.16132	5.20695	4.90999	4.84038	5.04975	5.08294	0	5.57322	0	0	5.71252	0	0	6.15821	5.9841	5.8324	5.34607	6.27165	6.03391	0	5.53648	5.4497	0	0	5.74145	0	6.18355	0	5.11	5.72586	6.51156	6.44503	6.5572	6.54505	6.49404	6.61549	6.24224	5.93072	6.33524	6.25601
1187	1149	1149	M315T17_2	315.271	17.0871	315.271	[0.58] GNPS Massbank NA Spectral Library (3rd Party): DIBUTYL SEBACATE M+H	Cluster 23	0	0	0	0	0	0	0	0	0	0	0	0	0	0	4.67334	0	0	0	0	0	0	0	0	0	0	0	0	0	0	0	0	4.91241	4.77649	0	0	4.92892	5.05819	0	0	0	0
1188	406	406	M315T17_3	315.242	17.1451	315.242	[0.53] GNPS Massbank NA Spectral Library (3rd Party): DIBUTYL SEBACATE M+H	Cluster 23	0	0	0	0	0	0	0	0	0	0	0	0	0	0	0	0	0	0	0	0	0	0	0	0	0	0	0	0	0	0	0	0	0	0	4.62017	4.87967	0	0	4.86256	4.89068	0
1189	2917	2917	M315T17_4	315.271	17.1477	315.271	[0.58] GNPS Massbank NA Spectral Library (3rd Party): DIBUTYL SEBACATE M+H	Cluster 23	0	0	0	0	0	0	0	0	0	0	0	0	0	0	0	0	0	0	0	0	0	0	0	0	0	0	0	0	0	0	0	0	0	0	0	0	4.3671	0	0	0	0
1190	3054	3054	M315T17_5	315.232	17.1558	315.232	[0.58] GNPS Massbank NA Spectral Library (3rd Party): DIBUTYL SEBACATE M+H	Cluster 23	0	0	0	0	0	0	0	0	0	0	0	0	0	0	0	0	0	0	5.76526	0	0	0	0	0	0	0	0	0	0	0	0	0	0	0	0	0	0	0	0	0	0
1191	1936	1936	M315T17_6	315.232	17.4159	315.232	N/A	Noise	0	0	0	0	0	0	0	0	0	0	0	0	0	0	0	0	0	0	0	0	0	0	0	0	0	0	0	0	0	0	0	4.7239	4.43022	4.92842	0	0	0	0	0	0	0
1192	2663	320	M315T18	315.253	17.577	315.232	[0.57] GNPS Massbank NA Spectral Library (3rd Party): DIBUTYL SEBACATE M+H	Cluster 23	0	0	0	0	0	0	0	0	0	0	0	0	0	0	0	0	0	0	0	0	0	0	0	0	0	0	0	4.69547	0	0	0	0	0	0	0	0	0	0	0	0	0
1193	320	2060	M315T18_1	315.232	18.394	315.243	Analogs results available	Cluster 23	0	0	0	0	0	0	0	0	0	0	0	0	0	0	5.00993	4.69196	0	0	5.1173	4.89919	0	0	0	0	0	0	0	5.05455	0	0	5.14721	5.73479	5.73623	5.71966	5.83891	5.63327	5.85216	5.57564	5.26074	5.58389	5.61793
1194	1079	1079	M315T4	315.107	3.84793	315.107	[0.54] ISDB In-Silico Database: UNPD125027	Cluster 86	0	0	0	0	0	0	0	0	0	0	0	4.76345	0	0	0	0	0	0	4.97089	4.98302	0	0	0	0	0	0	0	0	0	0	0	0	0	0	0	0	0	0	0	0	0
1195	3035	3035	M316T7	316.212	6.63133	316.212	Analogs results available	Noise	0	0	0	0	0	0	0	0	0	0	0	0	0	0	0	0	0	0	5.15688	4.61905	0	0	0	0	0	0	0	0	0	0	0	0	0	0	0	0	0	0	0	0	0
1196	364	364	M317T14	317.209	13.9253	317.209	N/A	Noise	4.72752	0	4.61935	0	0	0	4.68791	0	5.08238	0	0	4.97295	0	0	5.73493	5.40179	5.33975	4.76594	6.01457	5.54027	5.03651	5.01866	5.16388	0	0	5.38834	0	5.57599	4.87611	4.68363	4.93855	5.3828	5.42969	5.52782	5.63673	5.73466	5.74528	5.18873	4.8168	5.08952	5.40552
1197	3082	3082	M317T14_1	317.22	13.9288	317.22	N/A	Noise	0	0	0	0	0	0	0	0	0	0	0	0	0	0	0	0	0	0	4.73302	0	0	0	0	0	0	0	0	0	0	0	0	0	0	0	0	0	0	0	0	0	0
1198	342	342	M317T14_2	317.209	14.1284	317.209	N/A	Noise	4.53261	0	4.58314	0	0	0	4.66027	4.65699	5.21009	0	0	4.87763	0	0	5.55113	5.24064	5.17232	4.98076	6.21267	5.75865	4.91727	4.88597	4.98183	0	0	5.1512	0	5.8357	4.86516	5.01851	5.22111	5.40056	5.41092	5.53436	5.62259	5.66426	5.71219	5.2502	4.93702	5.21413	5.70488
1199	2680	2680	M317T14_3	317.219	14.1438	317.219	N/A	Noise	0	0	0	0	0	0	0	0	0	0	0	0	0	0	0	0	0	0	4.38644	0	0	0	0	0	0	0	0	4.61341	0	0	0	0	0	0	0	0	0	0	0	0	0
1200	3142	3142	M317T14_4	317.248	14.145	317.248	N/A	Noise	0	0	0	0	0	0	0	0	0	0	0	0	0	0	0	0	0	0	4.74836	0	0	0	0	0	0	0	0	0	0	0	0	0	0	0	0	0	0	0	0	0	0
1201	402	402	M317T14_5	317.209	14.3038	317.209	N/A	Noise	4.64619	0	0	0	0	0	0	0	4.92411	0	0	0	0	0	5.11856	4.86059	4.69309	4.68293	5.9329	5.41883	5.47063	4.80891	5.05574	0	0	5.14541	0	5.64292	4.90527	4.75625	4.62846	5.1309	4.95545	5.1644	5.1785	5.38889	5.38617	4.81033	4.59423	4.86652	5.3295
1202	3731	3731	M317T14_6	317.219	14.3402	317.219	N/A	Noise	0	0	0	0	0	0	0	0	0	0	0	0	0	0	0	0	0	0	4.64906	0	0	0	0	0	0	0	0	0	0	0	0	0	0	0	0	0	0	0	0	0	0
1203	1736	1736	M317T17	317.247	17.4866	317.247	Analogs results available	Noise	0	0	0	0	0	0	0	0	0	0	0	0	0	0	0	0	0	0	0	0	0	0	0	0	0	0	0	0	0	0	0	0	0	0	4.77861	0	4.73859	0	0	0	0
1204	1559	1559	M318T11	318.191	11.0003	318.191	Analogs results available	Cluster 32	0	0	0	0	0	0	0	0	0	0	0	0	0	0	5.30691	5.16912	0	0	5.36242	0	0	0	0	0	0	5.02322	0	5.11379	0	0	0	0	0	0	0	0	0	0	0	0	0
1205	974	974	M318T11_1	318.191	11.1526	318.191	Analogs results available	Cluster 32	0	0	0	0	0	0	0	0	0	0	0	5.09844	0	0	5.32529	5.16953	5.10164	0	5.44181	5.07299	0	0	5.10289	0	0	5.17656	0	5.21313	0	0	0	0	0	0	0	0	0	0	0	0	0
1206	881	881	M318T12	318.311	11.5112	318.311	[0.93] MS-DIAL Fiehn HILIC: Phytosphingosine	Cluster 46	0	0	0	0	0	0	0	0	0	0	0	0	0	0	0	0	0	0	0	0	0	0	0	0	0	0	0	0	0	0	0	0	0	0	0	0	0	0	0	0	0
1207	1702	1702	M318T12_1	318.34	11.5224	318.34	[0.94] GNPS GNPS Matches to NIST14: Spectral Match to Phytosphingosine from NIST14 M+H	Cluster 46	0	0	0	0	0	0	0	0	0	0	0	0	0	0	0	0	0	0	0	0	0	0	0	0	0	0	0	0	0	0	4.82943	0	0	0	0	0	0	0	0	0	4.76279
1208	241	241	M318T12_2	318.3	11.5261	318.3	[0.94] GNPS GNPS Matches to NIST14: Spectral Match to Phytosphingosine from NIST14 M+H	Cluster 46	0	4.7103	4.58745	0	4.65587	4.70888	4.85433	4.68252	4.99467	0	0	5.04792	0	0	5.39084	5.16969	5.12996	5.00136	5.77543	5.49812	0	4.73989	4.73384	0	0	4.87489	4.86425	5.62023	0	0	6.28201	5.8416	6.02436	5.93288	5.93036	6.05884	6.07462	6.00305	5.48242	5.99111	6.23871
1209	2365	2365	M318T12_3	318.227	12.4717	318.227	Analogs results available	Noise	0	0	0	0	0	0	0	0	0	0	0	0	0	0	0	0	0	0	0	0	0	0	0	0	0	0	0	0	0	0	0	0	0	0	0	0	0	0	0	0	0
1210	2266	2266	M319T14	319.226	13.6126	319.226	Analogs results available	Noise	0	0	0	0	0	0	0	0	0	0	0	0	0	0	0	0	0	0	0	0	0	0	0	0	0	0	0	0	0	0	0	0	0	0	0	0	0	0	0	0	0
1211	1131	1131	M319T15	319.225	14.6335	319.225	N/A	Noise	0	0	0	0	0	0	0	0	0	0	0	0	0	0	0	0	0	0	0	0	0	0	0	0	0	0	0	0	0	0	0	0	0	0	0	0	0	0	0	0	0
1212	1142	1142	M319T15_1	319.225	14.7582	319.225	Analogs results available	Noise	0	0	0	0	0	0	0	0	0	0	0	0	0	0	0	0	0	0	0	0	0	0	0	0	0	0	0	0	0	0	0	4.90956	0	4.93899	0	0	0	0	0	0	4.90933
1213	1827	1827	M319T15_2	319.235	14.8667	319.235	N/A	Noise	0	0	0	0	0	0	0	0	0	0	0	0	0	0	0	0	0	0	0	0	0	0	0	0	0	0	0	0	0	0	0	0	0	0	0	0	0	0	0	0	0
1214	877	877	M319T15_3	319.225	14.8729	319.225	N/A	Noise	0	0	0	0	0	0	0	0	5.04142	0	0	0	0	0	0	0	0	0	5.78545	5.29961	0	0	0	0	0	0	0	5.58312	0	0	0	0	0	0	0	0	0	0	0	0	0
1215	2654	2654	M319T15_4	319.224	15.1385	319.224	N/A	Noise	0	0	0	0	0	0	0	0	0	0	0	0	0	0	0	0	0	0	4.92432	0	0	0	0	0	0	0	0	4.73219	0	0	0	0	0	0	0	0	0	0	0	0	0
1216	991	991	M319T16	319.284	15.692	319.284	Analogs results available	Noise	0	0	0	0	0	0	0	0	0	0	0	4.79181	0	0	4.78474	4.86906	4.99525	0	5.25141	4.9025	0	0	0	0	0	4.96121	0	4.76739	0	0	0	0	0	4.6923	4.75151	0	4.63223	0	0	0	0
1217	4173	4173	M319T19	319.227	18.6315	319.227	Analogs results available	Noise	0	0	0	0	0	0	0	0	0	0	0	0	0	0	0	0	0	0	0	0	0	0	0	0	0	0	0	0	0	0	0	0	0	0	0	0	0	0	0	0	0
1218	2656	2656	M319T8	319.263	7.80093	319.263	[0.51] MS-DIAL Fiehn/Vaniya natural product library: (E)-5-(1,2,4a,5-tetramethyl-7-oxo-3,4,8,8a-tetrahydro-2H-naphthalen-1-yl)-3-methylpent-2-enoic acid	Noise	0	0	0	0	0	0	0	0	0	0	0	0	0	0	0	0	0	0	4.69213	0	0	0	0	0	0	0	0	4.71647	0	0	0	0	0	0	0	0	0	0	0	0	0
1219	953	953	M320T4	320.097	3.79231	320.097	Analogs results available	Noise	0	0	0	0	0	0	0	0	0	0	0	5.11353	0	0	5.38218	5.20389	5.09457	0	5.59731	5.29725	0	0	0	0	0	5.05556	0	5.16865	0	0	0	0	0	0	0	0	0	0	0	0	0
1220	4338	4338	M320T5	320.153	4.67805	320.153	Analogs results available	Noise	0	0	0	0	0	0	0	0	0	0	0	0	0	0	0	0	0	0	0	0	0	0	0	0	0	0	0	0	0	0	0	0	0	0	0	0	0	0	0	0	0
1221	4278	4278	M320T5_1	320.153	5.2432	320.153	Analogs results available	Noise	0	0	0	0	0	0	0	0	0	0	0	0	0	0	0	0	0	0	0	0	0	0	0	0	0	0	0	0	0	0	0	0	0	0	0	0	0	0	0	0	0
1222	2239	2239	M321T14	321.242	13.6517	321.242	Analogs results available	Cluster 60	0	0	0	0	0	0	0	0	0	0	0	0	0	0	0	0	0	0	0	0	0	0	0	0	0	0	0	0	0	0	0	0	0	0	0	0	0	0	0	0	0
1223	1428	1428	M321T14_1	321.242	13.7797	321.243	[0.52] MS-DIAL Fiehn/Vaniya natural product library: 2-[(2'R,8R,8aS)-2',4,4,7,8a-pentamethylspiro[2,3,4a,5-tetrahydro-1H-naphthalene-8,5'-oxolane]-2'-yl]acetic acid	Noise	0	0	0	0	0	0	0	0	0	0	0	0	0	0	0	0	0	0	0	0	0	0	0	0	0	0	0	0	0	0	4.88017	0	0	0	0	0	0	0	0	0	5.34094
1224	2219	2219	M321T14_2	321.242	13.9748	321.242	Analogs results available	Cluster 59	0	0	0	0	0	0	0	0	0	0	0	0	0	0	0	0	0	0	0	0	0	0	0	0	0	0	0	0	0	0	0	0	0	0	0	0	0	0	0	0	0
1225	3999	3999	M321T16	321.242	15.9955	321.242	Analogs results available	Cluster 60	0	0	0	0	0	0	0	0	0	0	0	0	0	0	0	0	0	0	0	0	0	0	0	0	0	0	0	0	0	0	0	0	0	0	0	0	0	0	0	0	0
1226	2333	2333	M321T18	321.242	18.3597	321.242	Analogs results available	Noise	0	0	0	0	0	0	0	0	0	0	0	0	0	0	0	0	0	0	0	0	0	0	0	0	0	0	0	0	0	0	0	0	0	0	0	0	0	0	0	0	0
1227	4036	4036	M321T19	321.242	19.0996	321.242	Analogs results available	Cluster 60	0	0	0	0	0	0	0	0	0	0	0	0	0	0	0	0	0	0	0	0	0	0	0	0	0	0	0	0	0	0	0	0	0	0	0	0	0	0	0	0	0
1228	3561	714	M322T15	322.295	14.6718	322.227	N/A	Noise	0	0	0	0	0	0	0	0	0	0	0	0	0	0	0	0	0	0	5.11776	0	0	0	0	0	0	0	0	0	0	0	0	0	0	0	0	0	0	0	0	0	0
1229	699	699	M323T11	323.127	10.6847	323.127	Analogs results available	Noise	0	0	0	0	0	0	0	0	0	0	0	0	0	0	0	0	0	0	0	0	0	4.70208	4.98113	0	0	5.08415	0	4.93279	0	0	0	0	0	0	0	0	0	0	0	0	0
1230	2236	2236	M323T13	323.258	12.9483	323.258	Analogs results available	Noise	0	0	0	0	0	0	0	0	0	0	0	0	0	0	0	0	0	0	0	0	0	0	0	0	0	0	0	0	0	0	0	0	0	0	0	0	0	0	0	0	0
1231	4116	4116	M323T15	323.298	14.6098	323.298	[0.52] MS-DIAL GNPS: NCGC00169469-03_C20H34O3_1-Naphthalenecarboxylic acid, decahydro-5-(5-hydroxy-3-methylpentyl)-1,4a-dimethyl-6-methylene-, (1R,4aS,5R,8aS)-	Cluster 60	0	0	0	0	0	0	0	0	0	0	0	0	0	0	0	0	0	0	0	0	0	0	0	0	0	0	0	0	0	0	0	0	0	0	0	0	0	0	0	0	0
1232	1744	1744	M323T15_1	323.258	14.6115	323.258	[0.52] MS-DIAL GNPS: NCGC00169469-03_C20H34O3_1-Naphthalenecarboxylic acid, decahydro-5-(5-hydroxy-3-methylpentyl)-1,4a-dimethyl-6-methylene-, (1R,4aS,5R,8aS)-	Cluster 60	0	0	0	0	0	0	0	0	0	0	0	0	0	0	0	0	0	0	0	0	0	0	0	0	0	0	0	0	0	0	0	0	0	0	0	0	0	0	0	0	0
1233	1408	1408	M323T15_2	323.258	15.0193	323.258	[0.61] MS-DIAL GNPS: NCGC00169469-03_C20H34O3_1-Naphthalenecarboxylic acid, decahydro-5-(5-hydroxy-3-methylpentyl)-1,4a-dimethyl-6-methylene-, (1R,4aS,5R,8aS)-	Noise	0	0	0	0	0	0	0	0	0	0	0	0	0	0	0	0	0	0	0	0	0	0	0	0	0	0	0	0	0	0	0	0	0	0	0	0	0	0	0	0	0
1234	1420	1420	M323T16	323.258	15.9089	323.258	[0.61] MS-DIAL GNPS: NCGC00169469-03_C20H34O3_1-Naphthalenecarboxylic acid, decahydro-5-(5-hydroxy-3-methylpentyl)-1,4a-dimethyl-6-methylene-, (1R,4aS,5R,8aS)-	Cluster 69	0	0	0	0	0	0	0	0	0	0	0	0	0	0	0	0	0	0	0	0	0	0	0	0	0	0	0	0	0	0	0	0	0	0	0	0	0	0	0	0	0
1235	2243	2243	M323T17	323.258	16.6963	323.258	N/A	Noise	0	0	0	0	0	0	0	0	0	0	0	0	0	0	0	0	0	0	0	0	0	0	0	0	0	0	0	0	0	0	0	0	0	0	0	0	0	0	0	0	0
1236	2299	2299	M323T17_1	323.298	17.1554	323.298	Analogs results available	Cluster 41	0	0	0	0	0	0	0	0	0	0	0	0	0	0	0	0	0	0	0	0	0	0	0	0	0	0	0	0	0	0	0	0	0	0	0	0	0	0	0	0	0
1237	740	740	M323T17_2	323.258	17.1903	323.258	Analogs results available	Cluster 60	0	0	0	0	0	0	0	0	0	0	0	0	0	0	0	0	0	0	0	0	0	0	0	0	0	0	0	0	0	0	0	5.33453	5.03578	5.0518	5.28744	4.79362	4.83389	5.38537	0	0	5.28634
1238	1530	1530	M323T17_3	323.268	17.2549	323.268	Analogs results available	Cluster 41	0	0	0	0	0	0	0	0	0	0	0	0	0	0	0	0	0	0	0	0	0	0	0	0	0	0	0	0	0	0	0	0	0	0	0	0	0	0	0	0	0
1239	1467	1467	M323T17_4	323.298	17.2897	323.298	Analogs results available	Cluster 41	0	0	0	0	0	0	0	0	0	0	0	0	0	0	0	0	0	0	0	0	0	0	0	0	0	0	0	0	0	0	0	0	0	0	0	0	0	0	0	0	0
1240	505	505	M323T17_5	323.258	17.2929	323.258	Analogs results available	Cluster 41	0	0	0	0	0	0	0	0	0	0	0	0	0	0	5.08457	0	0	0	0	0	0	0	0	0	0	0	0	0	0	0	5.25849	5.80976	5.3129	5.64564	5.86334	5.08877	5.43025	5.80764	0	5.14906	5.85775
1241	4131	4131	M323T17_6	323.235	17.3032	323.235	Analogs results available	Cluster 41	0	0	0	0	0	0	0	0	0	0	0	0	0	0	0	0	0	0	0	0	0	0	0	0	0	0	0	0	0	0	0	0	0	0	0	0	0	0	0	0	0
1242	748	748	M323T17_7	323.258	17.3951	323.258	Analogs results available	Cluster 41	0	0	0	0	0	0	0	0	0	0	0	0	0	0	0	0	0	0	0	0	0	0	0	0	0	0	0	0	0	0	0	5.2794	4.88998	4.94897	5.11113	0	0	5.08869	0	0	5.35403
1243	4042	4042	M323T17_8	323.298	17.4008	323.298	[0.51] MS-DIAL Fiehn/Vaniya natural product library: (1R,4aS,5R,8aS)-5-(5-hydroxy-3-methylpentyl)-1,4a-dimethyl-6-methylidene-3,4,5,7,8,8a-hexahydro-2H-naphthalene-1-carboxylic acid	Cluster 41	0	0	0	0	0	0	0	0	0	0	0	0	0	0	0	0	0	0	0	0	0	0	0	0	0	0	0	0	0	0	0	0	0	0	0	0	0	0	0	0	0
1244	1515	1515	M323T17_9	323.27	17.4108	323.27	Analogs results available	Cluster 41	0	0	0	0	0	0	0	0	0	0	0	0	0	0	0	0	0	0	0	0	0	0	0	0	0	0	0	0	0	0	0	0	0	0	0	0	0	0	0	0	0
1245	3995	3995	M323T18	323.258	17.7731	323.258	[0.52] MS-DIAL GNPS: NCGC00169469-03_C20H34O3_1-Naphthalenecarboxylic acid, decahydro-5-(5-hydroxy-3-methylpentyl)-1,4a-dimethyl-6-methylene-, (1R,4aS,5R,8aS)-	Noise	0	0	0	0	0	0	0	0	0	0	0	0	0	0	0	0	0	0	0	0	0	0	0	0	0	0	0	0	0	0	0	0	0	0	0	0	0	0	0	0	0
1246	3340	3340	M324T15	324.29	15.1967	324.29	[0.66] GNPS GNPS Matches to NIST14: Spectral Match to Linoleoyl ethanolamide from NIST14 M+H	Noise	4.66021	0	0	0	0	0	0	0	0	0	0	0	0	0	0	0	0	0	0	0	0	0	0	0	0	0	0	0	0	0	0	0	0	0	0	0	0	0	0	0	0
1247	3318	3318	M324T16	324.253	16.436	324.253	Analogs results available	Noise	4.90062	0	0	0	0	0	0	0	0	0	0	0	0	0	0	0	0	0	0	0	4.73261	0	0	0	0	0	0	0	0	0	0	0	0	0	0	0	0	0	0	0	0
1248	2505	2505	M325T14	325.216	13.5401	325.216	Analogs results available	Noise	0	0	0	0	0	0	0	0	0	0	0	0	0	0	0	0	0	0	0	0	0	0	0	0	0	0	0	0	0	0	0	4.78364	5.25514	5.09054	4.91929	0	4.81379	0	0	0	0
1249	4111	4252	M325T15	325.264	14.6098	325.285	[0.50] MS-DIAL Fiehn/Vaniya natural product library: (3S)-5-[(1R,2R,8aS)-2-hydroxy-2,5,5,8a-tetramethyl-3,4,4a,6,7,8-hexahydro-1H-naphthalen-1-yl]-3-methylpentanoic acid	Cluster 76	0	0	0	0	0	0	0	0	0	0	0	0	0	0	0	0	0	0	0	0	0	0	0	0	0	0	0	0	0	0	0	0	0	0	0	0	0	0	0	0	0
1250	4252	2203	M325T15_1	325.285	14.9805	325.274	[0.61] GNPS LDB Lichen Database: allo-Protolichesterinic acid [M+H]	Cluster 76	0	0	0	0	0	0	0	0	0	0	0	0	0	0	0	0	0	0	0	0	0	0	0	0	0	0	0	0	0	0	0	0	0	0	0	0	0	0	0	0	0
1251	2203	958	M325T15_2	325.274	14.9892	325.235	N/A	Noise	0	0	0	0	0	0	0	0	0	0	0	0	0	0	0	0	0	0	0	0	0	0	0	0	0	0	0	0	0	0	0	0	0	0	0	0	0	0	0	0	0
1252	3016	3016	M325T18	325.273	17.8453	325.273	[0.61] GNPS LDB Lichen Database: allo-Protolichesterinic acid [M+H]	Cluster 83	0	0	0	0	0	0	0	0	0	0	0	0	0	0	0	0	0	0	0	4.75198	0	0	0	0	0	0	0	0	0	0	0	0	0	0	0	0	0	0	0	0	0
1253	4106	4106	M325T18_1	325.313	17.8902	325.313	[0.57] MS-DIAL Fiehn/Vaniya natural product library: (3S)-5-[(1R,2R,8aS)-2-hydroxy-2,5,5,8a-tetramethyl-3,4,4a,6,7,8-hexahydro-1H-naphthalen-1-yl]-3-methylpentanoic acid	Cluster 76	0	0	0	0	0	0	0	0	0	0	0	0	0	0	0	0	0	0	0	0	0	0	0	0	0	0	0	0	0	0	0	0	0	0	0	0	0	0	0	0	0
1254	4041	4041	M325T18_2	325.313	17.9486	325.313	[0.57] MS-DIAL Fiehn/Vaniya natural product library: (3S)-5-[(1R,2R,8aS)-2-hydroxy-2,5,5,8a-tetramethyl-3,4,4a,6,7,8-hexahydro-1H-naphthalen-1-yl]-3-methylpentanoic acid	Cluster 76	0	0	0	0	0	0	0	0	0	0	0	0	0	0	0	0	0	0	0	0	0	0	0	0	0	0	0	0	0	0	0	0	0	0	0	0	0	0	0	0	0
1255	777	777	M325T18_3	325.274	17.9707	325.274	[0.61] GNPS LDB Lichen Database: allo-Protolichesterinic acid [M+H]	Cluster 76	0	0	0	0	0	0	0	0	0	0	0	0	0	0	0	0	0	0	0	0	0	0	0	0	0	0	0	0	0	0	0	5.28465	4.90791	4.98421	4.99185	0	0	5.10485	0	0	5.23796
1256	4014	4014	M325T18_4	325.273	18.1828	325.273	Analogs results available	Noise	0	0	0	0	0	0	0	0	0	0	0	0	0	0	0	0	0	0	0	0	0	0	0	0	0	0	0	0	0	0	0	0	0	0	0	0	0	0	0	0	0
1257	4206	4206	M325T18_5	325.284	18.3777	325.284	[0.50] MS-DIAL Fiehn/Vaniya natural product library: (3S)-5-[(1R,2R,8aS)-2-hydroxy-2,5,5,8a-tetramethyl-3,4,4a,6,7,8-hexahydro-1H-naphthalen-1-yl]-3-methylpentanoic acid	Noise	0	0	0	0	0	0	0	0	0	0	0	0	0	0	0	0	0	0	0	0	0	0	0	0	0	0	0	0	0	0	0	0	0	0	0	0	0	0	0	0	0
1258	1414	1414	M325T18_6	325.274	18.4344	325.274	[0.50] MS-DIAL Fiehn/Vaniya natural product library: (3S)-5-[(1R,2R,8aS)-2-hydroxy-2,5,5,8a-tetramethyl-3,4,4a,6,7,8-hexahydro-1H-naphthalen-1-yl]-3-methylpentanoic acid	Noise	0	0	0	0	0	0	0	0	0	0	0	0	0	0	0	0	0	0	0	0	0	0	0	0	0	0	0	0	0	0	0	0	0	0	0	0	0	0	0	0	0
1259	1053	1053	M325T4	325.053	3.79059	325.053	Analogs results available	Noise	0	0	0	0	0	0	0	0	0	0	0	4.90599	0	0	4.99431	0	0	0	5.35252	5.06787	0	0	0	0	0	0	0	5.02359	0	0	0	0	0	0	0	0	0	0	0	0	0
1260	2699	773	M326T12	326.233	11.8603	326.233	Analogs results available	Cluster 60	0	0	0	0	0	0	0	0	0	0	0	0	0	0	0	0	0	0	0	0	0	0	0	0	0	0	0	4.54321	0	0	0	0	0	0	0	0	0	0	0	0	0
1261	773	2601	M326T12_1	326.233	12.0311	326.305	Analogs results available	Noise	0	0	0	0	0	0	0	0	0	0	0	0	0	0	0	0	0	0	4.95216	0	0	0	0	0	0	0	0	5.11461	0	0	0	4.87732	4.70359	4.76832	4.81515	5.05311	5.13427	4.78472	0	0	0
1262	2130	2130	M327T10	327.216	10.2994	327.216	Analogs results available	Noise	0	0	0	0	0	0	0	0	0	0	0	0	0	0	0	0	0	0	0	0	0	0	0	0	0	0	0	0	0	0	0	0	0	0	0	0	0	0	0	0	0
1263	1800	1800	M327T11	327.227	10.5525	327.227	Analogs results available	Cluster 60	0	0	0	0	0	0	0	0	0	0	0	0	0	0	0	0	0	0	0	0	0	0	0	0	0	0	0	0	0	0	0	0	0	0	0	0	0	0	0	0	0
1264	499	499	M327T11_1	327.217	10.5623	327.217	Analogs results available	Cluster 60	0	0	0	0	0	0	0	0	5.15811	0	0	0	0	0	0	0	0	0	5.92001	5.41261	0	0	0	0	0	0	0	5.58836	0	0	0	5.24668	5.18405	5.31908	5.36743	5.33117	5.66293	5.20599	0	5.01801	4.92758
1265	1167	514	M327T11_2	327.216	11.0422	327.216	Analogs results available	Noise	0	0	0	0	0	0	0	0	0	0	0	0	0	0	0	0	0	0	0	0	0	0	0	0	0	0	0	0	0	0	0	0	0	0	4.90673	0	5.12991	0	0	0	0
1266	3771	3771	M327T12	327.229	11.607	327.229	Analogs results available	Noise	0	0	0	0	0	0	0	0	0	0	0	0	0	0	0	0	0	0	4.42459	0	0	0	0	0	0	0	0	0	0	0	0	0	0	0	0	0	0	0	0	0	0
1267	500	500	M327T12_1	327.217	11.6097	327.216	Analogs results available	Noise	0	0	0	0	0	0	0	0	4.94997	0	0	0	0	0	0	0	0	0	5.62905	5.19696	0	0	0	0	0	0	0	5.41995	0	0	0	5.14266	5.17383	5.31786	5.70481	5.37342	5.52169	5.15655	0	5.06233	5.03107
1268	2504	2504	M327T6	327.178	5.67466	327.178	Analogs results available	Noise	0	0	0	0	0	0	0	0	0	0	0	0	0	0	0	0	0	0	0	0	0	0	0	0	0	0	0	0	0	0	0	0	0	0	4.66934	0	4.82236	0	0	0	0
1269	3768	1829	M327T8	327.231	8.1732	327.231	Analogs results available	Noise	0	0	0	0	0	0	0	0	0	0	0	0	0	0	0	0	0	0	4.57952	0	0	0	0	0	0	0	0	0	0	0	0	0	0	0	0	0	0	0	0	0	0
1270	2878	2878	M328T11	328.248	10.6105	328.248	Analogs results available	Noise	0	0	0	0	0	0	0	0	0	0	0	0	0	0	0	0	0	0	0	0	0	0	0	0	0	0	0	0	0	0	0	0	0	0	0	0	4.88545	0	0	0	0
1271	1749	1749	M328T11_1	328.248	11.2891	328.248	Analogs results available	Cluster 31	0	0	0	0	0	0	0	0	0	0	0	0	0	0	0	0	0	0	5.33816	4.88097	0	0	0	0	0	0	0	5.07933	0	0	0	0	0	0	0	0	0	0	0	0	0
1272	1675	1675	M328T12	328.248	12.2617	328.248	Analogs results available	Cluster 59	0	0	0	0	0	0	0	0	0	0	0	0	0	0	0	0	0	0	0	0	0	0	0	0	0	0	0	0	0	0	0	0	0	0	0	0	0	0	0	0	0
1273	2994	2994	M328T12_1	328.321	12.3775	328.321	Analogs results available	Noise	0	0	0	0	0	0	0	0	0	0	0	0	0	0	0	0	0	0	4.73938	4.82396	0	0	0	0	0	0	0	0	0	0	0	0	0	0	0	0	0	0	0	0	0
1274	2763	2763	M328T13	328.248	12.5193	328.248	N/A	Noise	0	0	0	0	0	0	0	0	0	0	0	0	0	0	0	4.64844	0	0	0	0	0	0	0	0	0	0	0	0	0	0	0	0	0	0	0	0	0	0	0	0	0
1275	2572	2572	M328T13_1	328.321	12.985	328.321	Analogs results available	Noise	0	0	0	0	0	0	0	0	0	0	0	0	0	0	0	0	0	0	5.07758	4.84814	0	0	0	0	0	0	0	5.00555	0	0	0	0	0	0	0	0	0	0	0	0	0
1276	1071	1071	M328T13_2	328.248	13.0837	328.248	Analogs results available	Noise	0	0	0	0	0	0	0	0	0	0	0	4.5509	0	0	5.4005	5.24265	4.64197	0	5.29448	4.95075	0	0	0	0	0	4.6665	0	5.00324	0	0	0	0	0	0	0	0	0	0	0	0	0
1277	879	879	M328T13_3	328.248	13.179	328.248	[0.63] GNPS GNPS Library: UR-144 N(4-hydroxypentyl) M+H	Cluster 25	0	0	0	0	0	0	0	0	0	0	0	4.93134	0	0	5.76073	5.63125	5.06446	0	5.78926	5.47037	0	0	0	0	0	5.06629	0	5.519	0	0	0	5.09108	0	0	0	5.10067	5.15747	0	0	0	4.99153
1278	1116	1116	M328T14	328.248	13.6589	328.248	[0.59] GNPS GNPS Library: UR-144 N(4-hydroxypentyl) M+H	Cluster 25	0	0	0	0	0	0	0	0	0	0	0	0	0	0	5.47497	5.31501	0	0	5.59733	5.18406	0	0	0	0	0	0	0	5.33547	0	0	0	0	0	0	0	0	0	0	0	0	0
1279	2957	2957	M328T6	328.248	6.35905	328.248	Analogs results available	Noise	0	0	0	0	0	0	0	0	0	0	0	0	0	0	0	0	0	0	0	0	0	0	0	0	0	0	0	0	0	0	0	0	0	0	0	0	0	0	0	0	0
1280	1820	1820	M329T12	329.268	11.7926	329.268	Analogs results available	Noise	0	0	0	0	0	0	0	0	0	0	0	0	0	0	0	0	0	0	5.19966	0	0	0	0	0	0	0	0	0	0	0	0	0	0	0	0	0	0	0	0	0	0
1281	841	841	M329T14	329.156	13.766	329.156	Analogs results available	Noise	0	0	0	0	0	0	0	0	0	0	0	0	0	0	0	0	0	0	0	0	0	0	0	0	0	0	0	0	0	0	0	0	0	0	0	0	5.02542	0	0	0	0
1282	2785	2785	M329T19	329.157	19.0178	329.157	Analogs results available	Noise	0	0	0	0	0	0	0	0	0	0	0	0	0	0	5.27691	0	0	0	0	0	0	0	0	0	0	0	0	0	0	0	0	0	0	0	0	0	0	0	0	0	0
1283	2780	2780	M329T25_1	329.157	25.3073	329.157	Analogs results available	Noise	0	0	0	0	0	0	0	0	0	0	0	0	0	0	0	5.09654	0	0	5.23788	0	0	0	0	0	0	0	0	0	0	0	0	0	0	0	0	0	0	0	0	0	0
1284	794	794	M329T7	329.232	6.9644	329.232	Analogs results available	Noise	0	0	0	0	0	0	0	0	0	0	0	0	0	0	0	0	0	0	0	0	0	0	0	0	0	0	0	0	0	0	0	4.86669	4.82983	0	0	5.01909	0	4.77643	0	0	0
1285	1389	1389	M329T8	329.232	8.27229	329.232	Analogs results available	Noise	0	0	0	0	0	0	0	0	0	0	0	0	0	0	0	0	0	0	0	0	0	0	4.57744	0	0	5.01549	0	0	0	0	0	0	0	0	0	0	0	0	0	0	0
1286	1986	1986	M329T9	329.232	8.7018	329.232	[0.56] MS-DIAL Fiehn/Vaniya natural product library: 1,2-dihydroxyheptadec-16-en-4-yl acetate	Noise	0	0	0	0	0	0	0	0	0	0	0	0	0	0	0	0	0	0	0	0	0	0	0	0	0	0	0	0	0	0	0	0	4.67432	0	0	4.90265	0	0	0	0	0
1287	429	429	M330T11	330.264	11.0627	330.264	Analogs results available	Cluster 73	0	0	0	0	0	0	0	0	5.29174	0	0	0	0	0	5.75361	5.44228	5.31167	5.25838	6.39142	5.98404	0	0	5.1465	0	0	5.44507	0	6.03966	0	5.0827	0	5.62396	0	5.73327	0	5.82531	5.93863	5.41363	0	0	5.60582
1288	3143	3143	M330T11_1	330.304	11.0801	330.304	Analogs results available	Cluster 73	0	0	0	0	0	0	0	0	0	0	0	0	0	0	0	0	0	0	4.91679	0	0	0	0	0	0	0	0	0	0	0	0	0	0	0	0	0	0	0	0	0	0
1289	2037	2037	M330T11_2	330.274	11.3311	330.274	Analogs results available	Cluster 31	0	0	0	0	0	0	0	0	0	0	0	0	0	0	0	0	0	0	0	0	0	0	0	0	0	0	0	0	0	0	0	0	0	0	0	4.48986	0	0	0	0	0
1290	313	313	M330T11_3	330.264	11.3327	330.264	Analogs results available	Cluster 31	0	0	0	0	0	0	0	0	0	0	0	0	0	0	0	0	0	0	5.64805	5.13046	0	0	0	0	0	0	0	5.35361	0	0	5.15939	5.60996	5.64613	5.67859	5.73765	0	5.81726	0	5.14923	5.45775	5.4826
1291	4128	305	M330T12	330.227	11.6037	330.264	Analogs results available	Cluster 31	0	0	0	0	0	0	0	0	0	0	0	0	0	0	0	0	0	0	0	0	0	0	0	0	0	0	0	0	0	0	0	0	0	0	0	0	0	0	0	0	0
1292	305	3102	M330T12_1	330.264	11.7349	330.287	Analogs results available	Cluster 31	0	4.93937	5.02432	0	0	0	0	4.56911	5.17551	0	0	5.36713	0	0	5.71792	5.28685	0	4.99181	6.10653	5.70211	0	0	5.20818	0	0	5.28359	0	5.84352	4.81871	4.96435	5.37462	5.80063	5.74214	5.90041	5.98379	5.94605	6.00477	5.62018	5.35647	5.6113	5.74826
1293	3879	485	M330T12_10	330.311	12.327	330.3	Analogs results available	Cluster 48	0	0	0	0	0	0	0	0	0	0	0	0	0	0	0	0	0	0	0	0	0	0	0	0	0	0	0	0	0	0	4.6621	0	0	0	0	0	0	0	0	0	0
1294	3102	3111	M330T12_2	330.287	11.7434	330.305	Analogs results available	Cluster 31	0	0	0	0	0	0	0	0	0	0	0	0	0	0	0	0	0	0	0	0	0	0	0	0	0	0	0	0	0	0	0	0	0	0	0	0	0	0	0	0	0
1295	3111	1488	M330T12_3	330.305	11.7434	330.275	Analogs results available	Cluster 31	0	0	0	0	0	0	0	0	0	0	0	0	0	0	0	0	0	0	0	0	0	0	0	0	0	0	0	0	0	0	0	0	0	0	0	0	0	0	0	0	0
1296	1488	2238	M330T12_4	330.275	11.748	330.264	Analogs results available	Cluster 57	0	0	0	0	0	0	0	0	0	0	0	0	0	0	0	0	0	0	0	0	0	0	0	0	0	0	0	0	0	0	0	0	0	4.84228	4.68902	4.83202	0	0	0	0	0
1297	2238	1962	M330T12_5	330.264	11.8708	330.275	Analogs results available	Cluster 31	0	0	0	0	0	0	0	0	0	0	0	0	0	0	0	0	0	0	0	0	0	0	0	0	0	0	0	0	0	0	0	0	5.11244	0	0	0	0	0	0	0	0
1298	1962	410	M330T12_6	330.275	12.0274	330.264	Analogs results available	Cluster 31	0	0	0	0	0	0	0	0	0	0	0	0	0	0	0	0	0	0	0	0	0	0	0	0	0	0	0	0	0	0	0	0	0	0	0	0	0	0	0	0	0
1299	410	2594	M330T12_7	330.264	12.0318	330.304	Analogs results available	Cluster 31	0	0	0	0	0	0	0	4.78944	5.4745	4.78749	0	0	0	0	0	0	0	5.49839	6.49101	6.07874	0	0	0	0	0	0	0	6.33903	4.92107	5.30302	0	0	0	0	5.21041	0	0	0	0	0	0
1300	2594	1979	M330T12_8	330.304	12.0362	330.264	Analogs results available	Noise	0	0	0	0	0	0	0	0	0	0	0	0	0	0	0	0	0	0	5.07858	4.61483	0	0	0	0	0	0	0	4.8051	0	0	0	0	0	0	0	0	0	0	0	0	0
1301	1979	3879	M330T12_9	330.264	12.2331	330.311	Analogs results available	Noise	0	0	0	0	0	0	0	0	0	0	0	0	0	0	0	0	0	0	0	0	0	0	0	0	0	0	0	0	0	0	0	5.07004	5.05631	5.2278	0	5.3555	5.25235	0	0	0	0
1302	3423	3423	M330T13	330.264	12.5496	330.264	Analogs results available	Cluster 69	0	0	0	0	0	0	0	0	0	0	0	0	0	0	0	0	0	0	0	0	0	0	0	0	0	0	0	0	0	0	0	0	0	5.61215	0	0	0	0	0	0	0
1303	576	576	M330T8	330.264	7.72024	330.264	Analogs results available	Cluster 26	0	0	0	0	0	0	0	0	0	0	0	0	0	0	0	0	0	0	0	0	0	0	0	0	0	0	0	0	0	0	4.93357	4.71386	4.78376	0	4.67181	0	0	4.74942	0	4.49719	5.07291
1304	1432	1432	M331T10	331.248	10.2611	331.248	[0.67] GNPS Massbank Spectral Library (3rd Party): Massbank:RP010203 ascr#17|(E)-10-(3,5-dihydroxy-6-methyloxan-2-yl)oxyundec-2-enoic acid M+H	Cluster 81	0	0	0	0	0	0	0	0	0	0	0	0	0	0	4.77951	0	0	0	0	0	0	0	0	0	0	4.54356	0	0	0	0	0	0	0	0	4.68545	4.98141	4.79151	0	0	0	0
1305	510	510	M331T12	331.188	11.5546	331.188	N/A	Noise	0	0	0	0	0	0	0	0	0	0	0	0	0	0	0	0	0	0	5.3414	4.96695	0	0	0	0	0	0	0	5.07627	0	0	0	4.73873	0	4.84455	0	4.57776	4.7502	0	0	4.90638	0
1306	3063	1156	M331T12_1	331.268	11.8697	331.188	Analogs results available	Noise	0	0	0	0	0	0	0	0	0	0	0	0	0	0	0	0	0	0	0	0	0	0	0	0	0	0	0	0	0	0	0	0	0	0	0	0	0	0	0	0	0
1307	4188	224	M331T17	331.224	16.5809	331.284	[0.92] GNPS GNPS Matches to NIST14: Spectral Match to 1-Hexadecanoyl-sn-glycerol from NIST14 M+H	Cluster 10	0	0	0	0	0	0	0	0	0	0	0	0	0	0	0	0	0	0	0	0	0	0	0	0	0	0	0	0	0	0	0	0	0	0	0	0	0	0	0	0	0
1308	224	180	M331T17_1	331.284	16.8622	331.284	[0.95] GNPS GNPS Matches to NIST14: Spectral Match to 1-Hexadecanoyl-sn-glycerol from NIST14 M+H	Cluster 10	4.96507	4.88739	5.01535	4.87349	4.74149	4.79322	4.89754	4.77642	5.06637	4.68136	5.21158	5.26458	4.86617	4.8131	5.45518	5.37732	5.26886	4.9948	5.69544	5.43253	4.98942	5.07835	5.30815	4.67523	4.56665	5.39068	4.61646	5.4048	4.912	4.9541	5.2851	5.24627	5.14483	5.21605	5.33039	5.08814	5.02969	5.08622	0	4.97114	5.11092
1309	180	697	M331T17_2	331.284	17.1143	331.295	[0.96] GNPS GNPS Matches to NIST14: Spectral Match to 1-Hexadecanoyl-sn-glycerol from NIST14 M+H	Cluster 10	5.86761	5.82948	5.85626	5.67266	5.6415	5.66517	5.81574	5.49733	5.85971	5.49427	5.95838	6.15881	5.50327	5.37015	6.18558	6.15932	6.08822	5.79395	6.29672	6.09738	5.89683	5.97606	6.10608	5.60927	5.39785	6.18619	5.46923	6.12993	5.79843	5.81014	5.98244	5.91526	5.89045	5.86822	6.01927	5.87938	5.81769	5.81146	5.44762	5.75283	5.79071
1310	697	3760	M331T17_3	331.295	17.1209	331.325	[0.57] GNPS GNPS Matches to NIST14: Spectral Match to 1-Hexadecanoyl-sn-glycerol from NIST14 M+H	Cluster 10	0	4.65267	4.76783	0	0	0	0	0	0	0	0	0	0	0	0	0	0	0	0	0	0	4.85773	0	0	0	0	0	0	0	0	0	0	4.77931	4.68108	4.89863	4.79749	0	0	0	0	4.72548
1311	2511	2511	M331T7	331.209	6.50379	331.209	N/A	Noise	0	0	0	0	0	0	0	0	0	0	0	0	0	0	0	0	0	0	5.16618	0	0	0	0	0	0	0	0	0	0	0	0	0	0	0	4.94612	0	0	0	0	0	0
1312	438	438	M331T7_1	331.154	6.50676	331.154	[0.78] MS-DIAL GNPS: NCGC00180744-03_C19H24O6_Naphtho[2,3-b]furan-9(4H)-one, 4,8-bis(acetyloxy)-4a,5,6,7,8,8a-hexahydro-3,4a,5-trimethyl-, (4S,4aR,5S,8S,8aS)-	Noise	0	0	0	0	0	0	0	0	0	0	0	0	0	0	0	0	0	0	0	0	5.30955	4.91284	5.32268	0	0	5.34795	0	4.9086	4.97291	4.76471	0	0	0	0	0	0	0	0	0	0	0
1313	3032	3032	M331T8	331.248	8.29939	331.248	[0.55] MS-DIAL GNPS: NCGC00178646-02!2,4-dihydroxyheptadecyl acetate	Noise	0	0	0	0	0	0	0	0	0	0	0	0	0	0	0	0	0	0	5.00655	4.71153	0	0	0	0	0	0	0	0	0	0	0	0	0	0	0	0	0	0	0	0	0
1314	494	494	M332T12	332.316	12.1812	332.316	Analogs results available	Cluster 46	0	0	0	0	0	0	0	0	0	0	0	0	0	0	0	0	0	0	0	0	0	0	0	0	0	0	0	0	0	0	5.02964	4.89694	5.05987	5.04103	4.98945	5.11097	5.14667	5.04967	0	5.12959	4.98768
1315	4346	4346	M332T14	332.343	13.6904	332.343	[0.91] GNPS GNPS Matches to NIST14: Spectral Match to Benzyltetradecyldimethylammonium from NIST14 Cat	Cluster 06	0	0	0	0	0	0	0	0	0	0	0	0	0	0	0	0	0	0	0	0	0	0	0	0	0	0	0	0	0	0	0	0	0	0	0	0	0	0	0	0	0
1316	2377	146	M332T14_2	332.279	13.8182	332.331	[0.73] GNPS GNPS Matches to NIST14: Spectral Match to Benzyltetradecyldimethylammonium from NIST14 Cat	Noise	0	0	0	0	0	0	0	0	0	0	0	0	0	0	0	0	0	0	0	0	0	0	0	0	0	0	0	0	0	0	0	0	0	0	0	0	0	0	0	0	0
1317	736	736	M332T25	332.331	25.2746	332.331	[0.71] GNPS GNPS Matches to NIST14: Spectral Match to Benzyltetradecyldimethylammonium from NIST14 Cat	Cluster 06	0	4.88629	0	0	0	4.9062	0	0	0	0	0	0	0	0	4.95509	0	4.91029	4.93288	0	0	0	4.97167	0	0	0	0	0	4.84075	0	0	4.91147	0	4.93976	0	0	4.889	4.88528	0	0	0	0
1318	1845	1845	M333T11	333.204	10.6241	333.204	Analogs results available	Noise	0	0	0	0	0	0	0	0	0	0	0	0	0	0	0	0	0	0	0	0	0	0	0	0	0	0	0	0	0	0	0	0	0	0	0	0	0	0	0	0	0
1319	3089	3089	M333T11_1	333.203	10.8458	333.203	Analogs results available	Noise	0	0	0	0	0	0	0	0	0	0	0	0	0	0	0	0	0	0	0	0	0	0	0	0	0	0	0	0	0	0	0	0	0	0	0	0	0	0	0	0	0
1320	536	536	M333T11_2	333.204	10.9644	333.204	N/A	Noise	0	0	0	0	0	0	0	0	0	0	0	0	0	0	0	0	0	0	0	0	0	0	0	0	0	0	0	0	0	0	0	4.84196	4.89126	4.93251	5.10713	5.02181	5.28177	4.75835	0	4.81266	4.81551
1321	1676	1676	M333T12	333.204	12.0646	333.204	N/A	Noise	0	0	0	0	0	0	0	0	0	0	0	0	0	0	0	0	0	0	0	0	0	0	0	0	0	0	0	0	0	0	0	0	0	0	0	0	0	0	0	0	0
1322	1817	1817	M333T12_1	333.214	12.2526	333.214	Analogs results available	Noise	0	0	0	0	0	0	0	0	0	0	0	0	0	0	0	0	0	0	0	0	0	0	0	0	0	0	0	0	0	0	0	0	0	0	0	0	0	0	0	0	0
1323	1673	1673	M333T12_2	333.204	12.2599	333.204	Analogs results available	Noise	0	0	0	0	0	0	0	0	0	0	0	0	0	0	0	0	0	0	0	0	0	0	0	0	0	0	0	0	0	0	0	0	0	0	5.17071	0	0	0	0	0	0
1324	2588	2588	M333T13	333.203	12.8825	333.204	Analogs results available	Noise	0	0	0	0	0	0	0	0	0	0	0	0	0	0	5.08307	4.93117	0	0	5.27165	0	0	0	0	0	0	0	0	4.98085	0	0	0	0	0	0	0	0	0	0	0	0	0
1325	2744	2744	M333T13_1	333.203	13.0794	333.204	N/A	Noise	0	0	0	0	0	0	0	0	0	0	0	0	0	0	5.54751	5.45447	4.8436	0	0	0	0	0	0	0	0	0	0	0	0	0	0	0	0	0	0	0	0	0	0	0	0
1326	938	938	M333T13_2	333.204	13.1807	333.204	N/A	Noise	0	0	0	0	0	0	0	0	5.01252	0	0	5.10625	0	0	5.91993	5.83753	5.24606	4.94573	5.97455	5.63461	0	0	0	0	0	5.25042	0	5.72246	0	0	0	5.28972	5.06627	5.28155	0	5.31892	5.39344	0	0	0	5.12018
1327	3720	3720	M333T13_3	333.215	13.1877	333.215	N/A	Noise	0	0	0	0	0	0	0	0	0	0	0	0	0	0	0	0	0	0	4.90878	0	0	0	0	0	0	0	0	0	0	0	0	0	0	0	0	0	0	0	0	0	0
1328	2547	2547	M333T14	333.204	13.6723	333.204	Analogs results available	Noise	0	0	0	0	0	0	0	0	0	0	0	0	0	0	5.46961	5.30264	0	0	5.68949	5.28731	0	0	0	0	0	0	0	5.40771	0	0	0	0	0	0	0	0	0	0	0	0	0
1329	2860	2049	M333T14_2	333.182	13.9283	333.182	Analogs results available	Noise	0	0	0	0	0	0	0	0	0	0	0	0	0	0	4.5901	0	0	0	4.75964	0	0	0	0	0	0	0	0	0	0	0	0	0	0	0	0	0	4.69173	0	0	0	0
1330	2049	2200	M333T14_3	333.182	14.1267	333.183	Analogs results available	Noise	0	0	0	0	0	0	0	0	0	0	0	0	0	0	0	0	0	0	5.13751	4.80199	0	0	0	0	0	0	0	4.86085	0	0	0	0	0	0	4.62451	4.63883	4.67157	0	0	0	4.73519
1331	385	385	M333T16	333.242	16.3035	333.243	Analogs results available	Cluster 23	0	0	0	0	0	0	0	0	0	0	0	0	0	0	4.68465	4.52488	0	0	0	0	0	0	0	0	0	0	0	0	0	0	4.71336	5.16535	5.11288	5.19576	5.05807	5.48311	5.15433	4.96636	4.76384	4.9316	5.28209
1332	1549	590	M333T17	333.242	17.0858	333.253	Analogs results available	Cluster 23	0	0	0	0	0	0	0	0	0	0	0	0	0	0	0	0	0	0	0	0	0	0	0	0	0	5.03524	0	0	0	0	0	0	0	0	0	0	0	0	0	0	0
1333	590	1453	M333T17_1	333.253	17.1215	333.284	[0.56] GNPS GNPS Matches to NIST14: Spectral Match to .omega.-3 Arachidonic acid ethyl ester from NIST14 M+H	Cluster 23	0	0	0	0	0	0	0	0	0	0	0	0	0	0	0	4.7154	0	0	0	0	0	0	0	0	0	0	0	0	0	0	0	0	0	0	0	4.96221	4.87663	0	0	4.8684	0
1334	1453	294	M333T17_2	333.284	17.1569	333.242	Analogs results available	Cluster 23	0	0	0	0	0	0	0	0	0	0	0	0	0	0	0	0	0	0	0	0	0	0	0	0	0	0	0	0	0	0	0	0	0	0	4.93876	0	0	0	0	0	0
1335	294	2952	M333T17_3	333.242	17.157	333.266	Analogs results available	Cluster 23	0	4.90885	4.98169	0	0	4.83716	4.91388	0	5.34228	0	0	5.54572	0	0	5.98552	5.81844	5.66118	5.15892	6.09118	5.85503	0	5.3017	5.25734	0	0	5.55851	0	6.03033	0	4.93402	5.51259	6.3033	6.23442	6.34465	6.35169	6.27458	6.41441	6.031	5.75898	6.11117	6.03059
1336	566	566	M333T18	333.242	18.3972	333.243	Analogs results available	Noise	0	0	0	0	0	0	0	0	0	0	0	0	0	0	0	0	0	0	0	0	0	0	0	0	0	0	0	0	0	0	0	4.9413	4.90783	4.94261	5.03417	4.87394	5.05825	4.76008	0	4.79875	4.82572
1337	3830	3830	M333T3	333.133	3.11865	333.133	[0.71] ISDB In-Silico Database: UNPD118919	Cluster 77	0	0	0	0	0	0	0	0	0	0	5.08862	0	0	0	0	0	0	0	0	0	0	0	0	0	0	0	0	0	0	0	0	0	0	0	0	0	0	0	0	0	0
1338	3853	3853	M333T3_1	333.133	3.41123	333.133	[0.67] ISDB In-Silico Database: UNPD118919	Cluster 77	0	0	0	0	0	0	0	0	0	0	4.82225	0	0	0	0	0	0	0	0	0	0	0	0	0	0	0	0	0	0	0	0	0	0	0	0	0	0	0	0	0	0
1339	3372	430	M333T8	333.097	8.41045	333.264	[0.54] MS-DIAL GNPS: NCGC00385110-01_C20H38O2_(2R)-1-(5-Hydroxy-3-methylpentyl)-2,5,5,8a-tetramethyldecahydro-2-naphthalenol	Cluster 81	0	0	0	0	0	0	0	0	4.62803	0	0	0	0	0	0	0	0	0	0	0	0	0	0	0	0	0	0	0	0	0	0	0	0	0	0	0	0	0	0	0	0
1340	2971	2971	M335T10	335.22	9.606	335.22	[0.60] ISDB In-Silico Database: UNPD124114	Noise	0	0	0	0	0	0	0	0	0	0	0	0	0	0	0	0	0	0	5.53709	5.05541	0	0	0	0	0	0	0	0	0	0	0	0	0	0	0	0	0	0	0	0	0
1341	2078	2078	M335T11	335.219	11.0738	335.219	[0.51] ISDB In-Silico Database: UNPD92564	Noise	0	0	0	0	0	0	0	0	0	0	0	0	0	0	0	0	0	0	5.8992	0	0	0	0	0	0	0	0	5.55097	0	0	0	0	0	5.41427	0	0	0	0	0	0	0
1342	2069	2069	M335T11_1	335.219	11.3302	335.219	Analogs results available	Noise	0	0	0	0	0	0	0	0	0	0	0	0	0	0	0	0	0	0	0	0	0	0	0	0	0	0	0	0	0	0	0	0	5.48703	0	0	0	0	0	0	0	0
1343	1706	1706	M335T11_2	335.26	11.3952	335.26	[0.51] GNPS GNPS Matches to NIST14: Spectral Match to 15-Deoxy-.DELTA.12,14-prostaglandin D2 from NIST14 M+H	Cluster 64	0	0	0	0	0	0	0	0	0	0	0	0	0	0	0	0	0	0	0	0	0	0	0	0	0	0	0	0	0	0	0	0	0	0	0	0	0	0	0	0	0
1344	328	328	M335T11_3	335.219	11.4228	335.219	[0.51] GNPS GNPS Matches to NIST14: Spectral Match to 15-Deoxy-.DELTA.12,14-prostaglandin D2 from NIST14 M+H	Cluster 64	0	0	0	0	0	0	0	0	5.11792	0	0	0	0	0	0	0	0	0	0	5.38891	0	0	0	0	0	0	0	5.55817	0	0	5.35552	5.8654	5.92187	6.04423	6.13596	6.0794	6.20025	5.76643	5.4169	5.84893	5.81991
1345	2906	2906	M335T11_4	335.231	11.4357	335.231	Analogs results available	Noise	0	0	0	0	0	0	0	0	0	0	0	0	0	0	0	0	0	0	0	0	0	0	0	0	0	0	0	0	0	0	0	0	0	0	0	0	5.05783	0	0	0	0
1346	4095	4095	M335T12	335.182	11.6037	335.182	Analogs results available	Noise	0	0	0	0	0	0	0	0	0	0	0	0	0	0	0	0	0	0	0	0	0	0	0	0	0	0	0	0	0	0	0	0	0	0	0	0	0	0	0	0	0
1347	2915	2915	M335T12_1	335.231	11.7223	335.231	Analogs results available	Noise	0	0	0	0	0	0	0	0	0	0	0	0	0	0	0	0	0	0	0	0	0	0	0	0	0	0	0	0	0	0	0	0	0	0	0	0	4.74654	0	0	0	0
1348	333	333	M335T12_2	335.219	11.7333	335.219	N/A	Noise	0	0	0	0	0	0	0	0	0	0	0	0	0	0	0	0	5.09288	0	5.85421	5.44929	0	0	0	0	0	0	0	5.60532	0	0	5.12997	5.5143	5.50626	5.68288	5.78466	5.70611	5.81537	5.3531	5.11599	5.37915	5.49424
1349	414	414	M335T12_3	335.219	12.0306	335.219	Analogs results available	Noise	0	0	0	0	0	0	0	0	5.30146	0	0	0	0	0	0	0	0	5.30237	6.38124	5.91686	0	0	0	0	0	0	0	6.18136	0	5.08148	0	0	0	0	0	0	0	0	0	0	0
1350	2638	2638	M335T12_4	335.26	12.0365	335.26	Analogs results available	Noise	0	0	0	0	0	0	0	0	0	0	0	0	0	0	0	0	0	0	4.97086	0	0	0	0	0	0	0	0	4.73009	0	0	0	0	0	0	0	0	0	0	0	0	0
1351	317	317	M335T13	335.219	12.5556	335.219	N/A	Noise	0	0	0	0	0	0	0	0	0	0	0	0	0	0	0	0	0	0	0	0	0	0	0	0	0	0	0	0	0	0	5.40264	5.44335	5.69219	5.7389	5.79217	5.80587	5.82319	5.42162	5.27625	5.57528	5.77667
1352	3855	3855	M335T13_1	335.219	12.8153	335.219	N/A	Noise	0	0	0	0	0	0	0	0	0	0	0	0	0	0	0	0	0	0	0	0	0	0	0	0	0	0	0	0	0	0	5.18854	0	0	0	0	0	0	0	0	0	5.46174
1353	2526	2232	M336T16_1	336.326	15.8802	336.253	Analogs results available	Cluster 38	0	0	0	0	0	0	0	0	0	0	0	0	0	0	4.85636	0	0	0	4.89782	0	0	0	0	0	0	0	0	4.86187	0	0	0	0	0	0	4.82788	0	0	0	0	0	0
1354	2268	2268	M336T9	336.253	9.3398	336.253	Analogs results available	Cluster 90	0	0	0	0	0	0	0	0	0	0	0	0	0	0	0	0	0	0	0	0	0	0	0	0	0	0	0	0	0	0	0	0	0	0	0	0	0	0	0	0	0
1355	3513	3513	M337T11	337.235	10.7681	337.235	Analogs results available	Noise	0	0	0	0	0	0	0	0	0	0	0	0	0	0	0	0	0	0	5.13018	0	0	0	0	0	0	0	0	0	0	0	0	0	0	0	0	0	0	0	0	0	0
1356	2558	2558	M337T11_1	337.235	10.9037	337.235	N/A	Noise	0	0	0	0	0	0	0	0	0	0	0	0	0	0	0	0	0	0	5.53813	0	0	0	0	0	0	0	0	5.24779	0	0	0	0	0	0	0	0	0	0	0	0	0
1357	1355	1355	M337T12	337.235	11.6003	337.235	N/A	Noise	0	0	0	0	0	0	0	0	0	0	0	0	0	0	0	0	0	0	0	0	0	0	4.70108	0	0	4.7958	0	0	0	0	0	0	0	0	4.8017	0	0	0	0	0	0
1358	2023	2023	M337T12_1	337.235	11.7985	337.235	Analogs results available	Noise	0	0	0	0	0	0	0	0	0	0	0	0	0	0	0	0	0	0	0	0	0	0	0	0	0	0	0	0	0	0	4.95674	0	0	0	0	4.87042	0	0	0	0	0
1359	3473	3473	M337T12_2	337.237	12.203	337.237	[0.55] ISDB In-Silico Database: UNPD150210	Noise	0	0	0	0	0	0	0	0	0	0	0	0	0	0	0	0	0	0	0	0	0	0	0	0	0	0	0	0	0	0	0	0	0	0	0	0	0	0	0	0	5.17871
1360	1748	1748	M337T13	337.237	12.66	337.237	[0.61] ISDB In-Silico Database: UNPD40605	Noise	0	0	0	0	0	0	0	0	0	0	0	0	0	0	0	0	0	0	5.28356	0	0	0	0	0	0	0	0	0	0	0	0	0	0	0	0	0	0	0	0	0	5.30275
1361	2233	2233	M337T14	337.237	13.6126	337.237	Analogs results available	Cluster 60	0	0	0	0	0	0	0	0	0	0	0	0	0	0	0	0	0	0	0	0	0	0	0	0	0	0	0	0	0	0	0	0	0	0	0	0	0	0	0	0	0
1362	1197	1197	M337T15	337.237	14.8796	337.237	[0.59] ISDB In-Silico Database: UNPD104530	Cluster 48	0	0	0	0	0	0	0	0	0	0	0	0	0	0	0	0	0	0	0	0	0	0	0	0	0	0	0	0	0	0	0	0	0	0	4.95042	0	4.96213	0	0	0	4.96123
1363	4000	2688	M337T16	337.237	15.6626	337.144	Analogs results available	Noise	0	0	0	0	0	0	0	0	0	0	0	0	0	0	0	0	0	0	0	0	0	0	0	0	0	0	0	0	0	0	0	0	0	0	0	0	0	0	0	0	0
1364	2688	1490	M337T16_1	337.143	15.8199	337.274	Analogs results available	Noise	0	0	0	0	0	0	0	0	0	0	0	0	0	0	5.10277	0	0	0	0	0	0	0	0	0	0	0	0	4.69884	0	0	0	0	0	0	0	0	0	0	0	0	0
1365	1490	2273	M337T16_2	337.274	16.1245	337.237	Analogs results available	Cluster 38	0	0	0	0	0	0	0	0	0	0	0	0	0	0	0	0	0	0	0	0	0	0	0	0	0	0	0	0	0	0	0	0	0	4.85699	0	4.98606	0	0	0	0	4.80884
1366	2323	2323	M337T18	337.237	17.639	337.237	Analogs results available	Noise	0	0	0	0	0	0	0	0	0	0	0	0	0	0	0	0	0	0	0	0	0	0	0	0	0	0	0	0	0	0	0	0	0	0	0	0	0	0	0	0	0
1367	1050	3	M338T20	338.352	20.1371	338.342	Analogs results available	Noise	0	0	0	0	0	0	0	0	0	0	0	4.57567	0	0	0	0	0	0	0	0	0	0	0	0	0	0	0	0	0	0	0	0	0	0	0	0	0	0	0	0	0
1368	4012	4012	M339T10	339.253	10.2971	339.253	Analogs results available	Noise	0	0	0	0	0	0	0	0	0	0	0	0	0	0	0	0	0	0	0	0	0	0	0	0	0	0	0	0	0	0	0	0	0	0	0	0	0	0	0	0	0
1369	2245	2245	M339T12	339.253	11.621	339.253	[0.61] GNPS GNPS Matches to NIST14: Spectral Match to (.+/-.)-5,6-Dihydroxy-8Z,11Z,14Z-eicosatrienoic acid from NIST14 M+H	Noise	0	0	0	0	0	0	0	0	0	0	0	0	0	0	0	0	0	0	0	0	0	0	0	0	0	0	0	0	0	0	0	0	0	0	0	0	0	0	0	0	0
1370	4039	4039	M339T13	339.293	12.7363	339.293	Analogs results available	Cluster 59	0	0	0	0	0	0	0	0	0	0	0	0	0	0	0	0	0	0	0	0	0	0	0	0	0	0	0	0	0	0	0	0	0	0	0	0	0	0	0	0	0
1371	1410	1410	M339T13_1	339.253	12.7418	339.253	Analogs results available	Cluster 59	0	0	0	0	0	0	0	0	0	0	0	0	0	0	0	0	0	0	0	0	0	0	0	0	0	0	0	0	0	0	0	0	0	0	0	0	0	0	0	0	0
1372	1081	2204	M339T14	339.289	13.6799	339.254	Analogs results available	Cluster 59	0	0	0	0	0	0	0	0	0	0	0	4.76924	0	0	4.99791	0	0	0	5.14427	4.81748	0	0	4.51432	0	0	4.88906	0	0	0	0	0	0	0	0	0	0	0	0	0	0	0
1373	2204	770	M339T14_1	339.254	13.8469	339.253	Analogs results available	Cluster 59	0	0	0	0	0	0	0	0	0	0	0	0	0	0	0	0	0	0	0	0	0	0	0	0	0	0	0	0	0	0	0	0	0	0	0	0	0	0	0	0	0
1374	770	1634	M339T14_2	339.253	13.9892	339.289	Analogs results available	Cluster 59	0	0	0	0	0	0	0	0	0	0	0	0	0	0	0	0	0	0	0	0	0	0	0	0	0	0	0	0	0	0	0	0	0	0	4.81295	0	0	4.7359	0	0	4.81943
1375	236	236	M339T15	339.208	14.7721	339.209	Analogs results available	Cluster 45	5.18358	5.0836	5.29988	5.0176	4.70998	4.95858	5.15494	0	5.30882	4.72664	5.35948	5.69423	0	0	5.97249	5.81103	5.66645	5.02804	6.13489	5.70821	5.35837	5.33091	5.6159	4.82065	0	5.81345	4.6681	5.73186	5.15935	5.08871	5.42025	5.56496	5.47528	5.50479	5.73738	5.41711	5.37281	5.38967	0	5.15663	5.29158
1376	3351	3351	M339T15_1	339.253	15.4278	339.253	Analogs results available	Cluster 60	0	0	0	0	0	0	0	0	0	0	0	0	0	0	0	0	0	0	0	0	0	0	0	0	0	0	0	0	0	0	0	0	0	0	0	0	0	0	0	0	0
1377	2225	2225	M339T16	339.253	15.5935	339.253	Analogs results available	Cluster 67	0	0	0	0	0	0	0	0	0	0	0	0	0	0	0	0	0	0	0	0	0	0	0	0	0	0	0	0	0	0	0	0	0	0	0	0	0	0	0	0	0
1378	1214	1214	M339T16_2	339.253	15.9808	339.253	[0.52] GNPS Berkeley Lab MS/MS spectral library: 2-octyltridecanedioic acid M+H-H2O	Cluster 67	0	0	0	0	0	0	0	0	0	0	0	0	0	0	0	0	0	0	0	0	0	0	0	0	0	0	0	0	0	0	0	4.88686	0	0	0	0	0	0	0	0	0
1379	3996	3996	M339T16_3	339.252	16.0932	339.252	[0.53] GNPS Berkeley Lab MS/MS spectral library: 2-octyltridecanedioic acid M+H-H2O	Cluster 67	0	0	0	0	0	0	0	0	0	0	0	0	0	0	0	0	0	0	0	0	0	0	0	0	0	0	0	0	0	0	0	0	0	0	0	0	0	0	0	0	0
1380	3988	3988	M339T16_4	339.253	16.3859	339.252	Analogs results available	Cluster 25	0	0	0	0	0	0	0	0	0	0	0	0	0	0	0	0	0	0	0	0	0	0	0	0	0	0	0	0	0	0	0	0	0	0	0	0	0	0	0	0	0
1381	1318	1318	M339T18	339.326	18.1807	339.326	Analogs results available	Noise	0	0	0	0	0	0	4.72788	0	4.7022	0	0	0	0	0	0	0	0	0	0	0	0	0	4.78855	0	0	4.67055	0	4.83667	0	0	0	0	0	0	0	0	0	0	0	0	0
1382	2793	2793	M339T8	339.177	8.48327	339.177	Analogs results available	Noise	0	0	0	0	0	0	0	0	0	0	0	0	0	0	4.87651	0	0	0	0	0	0	0	0	0	0	0	0	0	0	0	0	0	0	0	0	0	0	0	0	0	0
1383	2700	155	M340T13	340.321	12.6786	340.147	[0.64] ISDB In-Silico Database: UNPD195551	Noise	0	0	0	0	0	0	0	0	0	0	0	0	0	0	0	0	0	0	0	0	0	0	0	0	0	0	0	4.60283	0	0	0	0	0	0	0	0	0	0	0	0	0
1384	2671	2671	M340T16	340.285	15.7724	340.285	Analogs results available	Noise	0	0	0	0	0	0	0	0	0	0	0	0	0	0	0	0	0	0	4.95246	0	0	0	0	0	0	0	0	4.68899	0	0	0	0	0	0	0	0	0	0	0	0	0
1385	2600	2600	M340T16_1	340.284	15.9004	340.284	Analogs results available	Noise	0	0	0	0	0	0	0	0	0	0	0	0	0	0	0	0	0	0	5.02494	0	0	0	0	0	0	0	0	4.8717	0	0	0	0	0	0	0	0	0	0	0	0	0
1386	1163	1163	M340T16_2	340.394	16.1774	340.394	N/A	Noise	5.1881	0	0	0	0	0	0	5.12638	0	0	0	0	0	0	5.17506	5.14747	0	0	5.18107	5.13391	0	0	0	0	0	0	0	5.1256	0	0	0	0	5.13795	0	0	0	0	0	0	0	0
1387	2770	2770	M340T21	340.357	21.0343	340.357	N/A	Noise	0	0	0	0	0	0	0	0	0	0	0	0	0	0	4.70633	4.55835	0	0	4.77027	0	0	0	0	0	0	0	0	0	0	0	0	0	0	0	0	0	0	0	0	0	0
1388	1023	1023	M340T5	340.102	4.91393	340.102	Analogs results available	Cluster 77	0	0	0	0	0	0	0	0	0	0	0	4.92062	0	0	5.11923	4.93392	0	0	0	0	0	0	0	0	0	5.08024	0	0	0	0	0	0	0	0	0	0	0	0	0	0	0
1389	4332	4332	M340T8	340.195	8.4622	340.195	Analogs results available	Noise	0	0	0	0	0	0	0	0	0	0	0	0	0	0	0	0	0	0	0	0	0	0	0	0	0	0	0	0	0	0	0	0	0	0	0	0	0	0	0	0	0
1390	4328	4328	M340T9	340.194	8.5986	340.194	Analogs results available	Noise	0	0	0	0	0	0	0	0	0	0	0	0	0	0	0	0	0	0	0	0	0	0	0	0	0	0	0	0	0	0	0	0	0	0	0	0	0	0	0	0	0
1391	4025	4025	M341T12	341.268	12.0928	341.268	Analogs results available	Noise	0	0	0	0	0	0	0	0	0	0	0	0	0	0	0	0	0	0	0	0	0	0	0	0	0	0	0	0	0	0	0	0	0	0	0	0	0	0	0	0	0
1392	2212	2212	M341T14	341.269	13.5138	341.269	Analogs results available	Cluster 69	0	0	0	0	0	0	0	0	0	0	0	0	0	0	0	0	0	0	0	0	0	0	0	0	0	0	0	0	0	0	0	0	0	0	0	0	0	0	0	0	0
1393	755	755	M341T15	341.268	14.6037	341.268	Analogs results available	Cluster 49	0	0	0	0	0	0	0	0	0	0	0	0	0	0	0	0	0	0	0	0	0	0	0	0	0	0	0	0	0	0	0	4.87689	0	0	4.97612	0	0	4.95376	0	0	5.11746
1394	4015	4015	M341T15_1	341.308	14.6293	341.308	Analogs results available	Cluster 49	0	0	0	0	0	0	0	0	0	0	0	0	0	0	0	0	0	0	0	0	0	0	0	0	0	0	0	0	0	0	0	0	0	0	0	0	0	0	0	0	0
1395	1440	1440	M341T15_2	341.268	15.0787	341.268	Analogs results available	Cluster 57	0	0	0	0	0	0	0	0	0	0	0	0	0	0	0	0	0	0	0	0	0	0	0	0	0	0	0	0	0	0	0	0	0	0	0	0	0	0	0	0	0
1396	690	690	M341T16	341.267	15.7064	341.267	Analogs results available	Noise	0	0	0	0	0	0	0	0	0	0	0	4.86238	0	0	4.83679	4.88399	5.04961	0	5.27237	4.99835	0	4.81153	0	0	0	5.02422	0	4.75482	0	0	0	0	0	0	4.95331	0	0	0	0	0	0
1397	2207	2207	M341T16_1	341.268	15.8724	341.268	Analogs results available	Cluster 69	0	0	0	0	0	0	0	0	0	0	0	0	0	0	0	0	0	0	0	0	0	0	0	0	0	0	0	0	0	0	0	0	0	0	0	0	0	0	0	0	4.83594
1398	2224	2224	M341T16_2	341.269	16.0525	341.269	Analogs results available	Noise	0	0	0	0	0	0	0	0	0	0	0	0	0	0	0	0	0	0	0	0	0	0	0	0	0	0	0	0	0	0	0	0	0	0	0	0	0	0	0	0	0
1399	2223	2223	M341T16_3	341.268	16.0641	341.268	Analogs results available	Noise	0	0	0	0	0	0	0	0	0	0	0	0	0	0	0	0	0	0	0	0	0	0	0	0	0	0	0	0	0	0	0	0	0	0	0	0	0	0	0	0	4.85851
1400	759	1047	M341T18	341.157	18.2813	341.305	Analogs results available	Noise	0	0	0	0	0	0	0	0	0	0	0	0	0	0	0	0	0	0	0	0	0	0	0	0	0	0	0	0	0	0	0	0	0	0	0	0	0	4.97914	0	0	0
1401	2930	2930	M341T19	341.305	18.6993	341.305	Analogs results available	Cluster 10	0	0	5.11958	4.87072	0	0	5.06491	0	0	0	5.25515	0	0	0	0	0	0	0	5.66639	0	0	0	0	0	0	0	0	0	0	0	0	0	0	5.39121	0	0	0	0	0	0	0
1402	273	273	M341T19_1	341.305	18.7161	341.305	Analogs results available	Cluster 10	5.05119	5.06234	0	0	4.83015	4.79274	0	0	5.16814	0	0	5.56808	0	0	5.67064	5.60794	5.51296	5.02601	4.9683	5.56266	5.15199	5.30449	5.53479	4.73013	0	5.6249	0	5.59933	5.02602	4.9732	5.33576	5.41074	5.28622	0	5.53615	5.29891	5.30933	5.18373	0	5.10215	5.06832
1403	3863	3863	M341T20	341.157	19.682	341.157	Analogs results available	Noise	0	0	0	0	0	0	0	0	0	0	0	0	0	0	0	0	0	0	0	0	0	0	0	0	0	0	0	0	0	0	4.92064	0	0	0	0	0	0	0	0	0	0
1404	3030	3030	M341T4	341.027	3.78317	341.027	N/A	Noise	0	0	0	0	0	0	0	0	0	0	0	0	0	0	0	0	0	0	5.06452	4.9888	0	0	0	0	0	0	0	0	0	0	0	0	0	0	0	0	0	0	0	0	0
1405	2779	2779	M341T6	341.086	6.03259	341.087	Analogs results available	Noise	0	0	0	0	0	0	0	0	0	0	0	0	0	0	4.92381	4.82877	0	0	4.76319	0	0	0	0	0	0	0	0	0	0	0	0	0	0	0	0	0	0	0	0	0	0
1406	2980	2980	M341T6_1	341.159	6.04663	341.159	Analogs results available	Noise	0	0	0	0	0	0	0	0	0	0	0	0	0	0	0	0	0	0	5.50407	4.87631	0	0	0	0	0	0	0	0	0	0	0	0	0	0	0	0	0	0	0	0	0
1407	3279	3279	M341T6_2	341.291	6.23212	341.291	Analogs results available	Noise	4.5384	0	0	0	0	0	4.73234	0	0	0	0	0	0	0	0	0	0	0	0	0	0	0	0	0	0	0	0	0	0	0	0	0	0	0	0	0	0	0	0	0	0
1408	2799	2799	M341T6_3	341.086	6.32936	341.086	[0.54] ISDB In-Silico Database: UNPD15642	Cluster 91	0	0	0	0	0	0	0	0	0	0	0	0	0	0	4.88458	0	0	0	5.08463	0	0	0	0	0	0	0	0	0	0	0	0	0	0	0	0	0	0	0	0	0	0
1409	922	922	M341T6_4	341.086	6.42435	341.087	[0.55] ISDB In-Silico Database: UNPD15642	Cluster 91	0	0	0	0	0	0	0	0	0	0	0	5.38086	0	0	5.39697	5.24807	5.18337	4.86987	5.58465	5.3461	0	0	4.84248	0	0	5.10924	0	5.07086	0	0	0	0	0	0	0	0	0	0	0	0	0
1410	2408	2408	M343T16	343.284	15.5642	343.284	[0.72] GNPS Massbank Spectral Library (3rd Party): Massbank: Lauramidopropyl betaine|3-(Dodecanoylamino)propyl(carboxymethyl)dimethylammonium|carboxymethyl-[3-(dodecanoylamino)propyl]-dimethylazanium M	Noise	0	0	0	0	0	0	0	0	0	0	0	0	0	0	0	0	0	0	0	0	0	0	0	0	0	0	0	0	0	0	0	0	0	0	0	0	0	0	0	0	0
1411	4026	4026	M343T16_1	343.284	15.6431	343.284	Analogs results available	Noise	0	0	0	0	0	0	0	0	0	0	0	0	0	0	0	0	0	0	0	0	0	0	0	0	0	0	0	0	0	0	0	0	0	0	0	0	0	0	0	0	0
1412	2382	2382	M343T17	343.224	16.6189	343.224	Analogs results available	Noise	0	0	0	0	0	0	0	0	0	0	0	0	0	0	0	0	0	0	0	0	0	0	0	0	0	0	0	0	0	0	0	0	0	0	0	0	0	0	0	0	0
1413	1516	1516	M343T9	343.211	9.25262	343.212	Analogs results available	Noise	0	0	0	0	0	0	0	0	0	0	0	0	0	0	0	0	0	0	0	0	0	0	0	0	0	0	0	0	0	0	0	0	0	0	0	0	0	0	0	0	0
1414	2563	2563	M344T10	344.243	9.96756	344.243	Analogs results available	Noise	0	0	0	0	0	0	0	0	0	0	0	0	0	0	0	0	0	0	4.99796	0	0	0	0	0	0	0	0	5.08494	0	0	0	0	0	0	0	0	0	0	0	0	0
1415	1678	1678	M344T10_1	344.243	10.1263	344.243	Analogs results available	Noise	0	0	0	0	0	0	0	0	0	0	0	0	0	0	0	0	0	0	0	0	0	0	0	0	0	0	0	0	0	0	0	0	0	0	0	0	0	0	0	0	0
1416	2756	2756	M344T12	344.243	12.4324	344.243	Analogs results available	Noise	0	0	0	0	0	0	0	0	0	0	0	0	0	0	5.08785	5.1062	0	0	0	0	0	0	0	0	0	0	0	0	0	0	0	0	0	0	0	0	0	0	0	0	0
1417	378	378	M344T13	344.243	12.5808	344.243	Analogs results available	Cluster 38	0	0	0	0	0	0	0	0	0	0	0	0	0	0	0	0	0	0	0	0	0	0	0	0	0	0	0	0	0	0	0	0	4.927	4.98744	0	4.94125	5.1925	0	4.76657	0	0
1418	330	330	M344T13_1	344.316	12.6187	344.316	Analogs results available	Cluster 47	0	0	0	0	0	0	0	0	0	0	0	0	0	0	0	0	0	0	0	0	0	0	0	0	0	0	0	0	0	0	4.80988	0	5.52992	5.46778	4.79116	5.34879	5.41969	0	5.02486	5.19334	0
1419	2612	2612	M344T9	344.243	8.85514	344.243	N/A	Noise	0	0	0	0	0	0	0	0	0	0	0	0	0	0	0	0	0	0	5.01168	0	0	0	0	0	0	0	0	4.82636	0	0	0	0	0	0	0	0	0	0	0	0	0
1420	2391	757	M345T17	345.24	16.6972	345.24	N/A	Noise	0	0	0	0	0	0	0	0	0	0	0	0	0	0	0	0	0	0	0	0	0	0	0	0	0	0	0	0	0	0	0	0	0	0	0	0	0	0	0	0	0
1421	757	741	M345T17_1	345.24	17.1761	345.24	N/A	Noise	0	0	0	0	0	0	0	0	0	0	0	0	0	0	0	0	0	0	0	0	0	0	0	0	0	0	0	0	0	0	0	4.90662	4.56661	4.56051	4.82256	4.46142	0	4.92433	0	0	4.72118
1422	741	4093	M345T17_2	345.24	17.2919	345.281	N/A	Noise	0	0	0	0	0	0	0	0	0	0	0	0	0	0	0	0	0	0	0	0	0	0	0	0	0	0	0	0	0	0	4.77936	5.3786	4.8558	5.10152	5.41225	4.88748	4.95697	5.21398	0	0	5.22788
1423	4093	1238	M345T17_3	345.281	17.3032	345.24	N/A	Noise	0	0	0	0	0	0	0	0	0	0	0	0	0	0	0	0	0	0	0	0	0	0	0	0	0	0	0	0	0	0	0	0	0	0	0	0	0	0	0	0	0
1424	4176	2850	M345T18	345.239	17.7731	345.3	Analogs results available	Noise	0	0	0	0	0	0	0	0	0	0	0	0	0	0	0	0	0	0	0	0	0	0	0	0	0	0	0	0	0	0	0	0	0	0	0	0	0	0	0	0	0
1425	3822	3822	M345T6	345.132	5.7713	345.132	[0.66] MS-DIAL GNPS: NCGC00384664-01_C17H22O6_11,13-Dihydroxy-8-methoxy-4-methyl-4,5,6,7,8,9-hexahydro-2H-3-benzoxacyclododecine-2,10(1H)-dione	Cluster 87	0	0	0	0	0	0	0	0	0	0	4.99541	0	0	0	0	0	0	0	0	0	0	0	0	0	0	0	0	0	0	0	0	0	0	0	0	0	0	0	0	0	0
1426	2229	2229	M346T11	346.259	10.7139	346.259	Analogs results available	Cluster 68	0	0	0	0	0	0	0	0	0	0	0	0	0	0	0	0	0	0	5.02427	0	0	0	0	0	0	0	0	4.77771	0	0	0	0	0	0	0	0	0	0	0	0	0
1427	533	533	M346T12	346.259	11.9849	346.259	Analogs results available	Noise	0	0	0	0	0	0	0	0	4.8085	0	0	0	0	0	0	0	0	0	5.71593	5.12149	0	0	0	0	0	0	0	5.35396	0	0	0	4.91428	4.84853	5.04105	5.20782	5.02839	5.40225	4.86006	0	4.78429	0
1428	1133	1133	M346T12_1	346.259	12.1423	346.259	Analogs results available	Cluster 73	0	0	0	0	0	0	0	0	4.79141	0	0	0	0	0	0	0	0	0	5.70926	5.12235	0	0	0	0	0	0	0	5.30027	0	0	0	0	4.85583	0	5.15033	4.95347	5.27232	0	0	0	0
1429	3700	3700	M346T12_2	346.27	12.1543	346.27	Analogs results available	Cluster 73	0	0	0	0	0	0	0	0	0	0	0	0	0	0	0	0	0	0	4.72813	0	0	0	0	0	0	0	0	0	0	0	0	0	0	0	0	0	0	0	0	0	0
1430	366	366	M346T13	346.332	12.8109	346.332	[0.59] ISDB In-Silico Database: UNPD135638	Cluster 46	0	0	0	0	0	0	0	0	0	0	0	0	0	0	0	0	0	0	0	0	0	0	0	0	0	0	0	0	0	0	5.42271	5.33621	5.38739	5.39347	5.15097	5.16214	5.19892	5.31615	4.74354	5.29446	5.49251
1431	1703	1703	M346T14	346.295	13.7985	346.295	Analogs results available	Noise	0	0	0	0	0	0	0	0	0	0	0	0	0	0	0	0	0	0	0	0	0	0	0	0	0	0	0	0	0	0	4.6756	0	0	0	0	4.72488	4.92864	0	0	0	0
1432	2412	2412	M346T6	346.259	6.14163	346.259	Analogs results available	Noise	0	0	0	0	0	0	0	0	0	0	0	0	0	0	0	0	0	0	0	0	0	0	0	0	0	0	0	0	0	0	0	0	0	0	0	0	0	0	0	0	0
1433	554	554	M346T7	346.259	6.73661	346.259	Analogs results available	Cluster 26	0	0	0	0	0	0	0	0	0	0	0	0	0	0	0	0	0	0	0	0	0	0	0	0	0	0	0	0	0	0	0	5.16203	5.06967	0	4.94447	0	0	5.18055	0	5.0135	5.08122
1434	3510	3510	M346T7_1	346.259	6.96302	346.259	Analogs results available	Cluster 46	0	0	0	0	0	0	0	0	0	0	0	0	0	0	0	0	0	0	5.17761	0	0	0	0	0	0	0	0	0	0	0	0	0	0	0	0	0	0	0	0	0	0
1435	3039	3039	M346T7_2	346.259	7.07	346.259	Analogs results available	Cluster 46	0	0	0	0	0	0	0	0	0	0	0	0	0	0	0	0	0	0	5.08277	4.58057	0	0	0	0	0	0	0	0	0	0	0	0	0	0	0	0	0	0	0	0	0
1436	3095	3095	M346T9	346.258	9.1486	346.258	Analogs results available	Noise	0	0	0	0	0	0	0	0	0	0	0	0	0	0	0	0	0	0	0	0	0	0	0	0	0	0	0	0	0	0	0	0	0	0	0	0	0	0	0	0	0
1437	3023	1223	M347T18	347.316	17.5403	347.255	N/A	Noise	0	0	0	0	0	0	0	0	0	0	0	0	0	0	0	0	0	0	0	4.80555	0	0	0	0	0	0	0	0	0	0	0	0	0	0	0	0	0	0	0	0	0
1438	3778	1210	M347T18_1	347.256	17.8505	347.256	N/A	Noise	0	0	0	0	0	0	0	0	0	0	0	0	0	0	0	0	0	0	0	0	0	0	0	0	0	0	0	0	0	0	0	0	0	0	0	0	0	0	0	0	0
1439	1223	2317	M347T18_2	347.255	17.9023	347.256	Analogs results available	Noise	0	0	0	0	0	0	0	0	0	0	0	0	0	0	0	0	0	0	0	0	0	0	0	0	0	0	0	0	0	0	0	0	0	0	0	0	0	0	0	0	0
1440	4079	4079	M347T20	347.258	19.5484	347.258	Analogs results available	Noise	0	0	0	0	0	0	0	0	0	0	0	0	0	0	0	0	0	0	0	0	0	0	0	0	0	0	0	0	0	0	0	0	0	0	0	0	0	0	0	0	0
1441	2858	2858	M347T7	347.242	6.72863	347.242	N/A	Noise	0	0	0	0	0	0	0	0	0	0	0	0	0	0	4.5091	0	0	0	0	0	0	0	0	0	0	0	0	0	0	0	0	0	0	0	0	0	0	0	0	0	0
1442	1556	1556	M347T7_1	347.243	7.14534	347.243	Analogs results available	Noise	0	0	0	0	0	0	0	0	0	0	0	0	0	0	5.30514	0	4.89351	0	0	0	0	0	0	0	0	4.92837	0	0	0	0	0	0	0	0	0	0	0	0	0	0	0
1443	424	424	M347T8	347.243	8.2648	347.243	Analogs results available	Noise	0	0	0	0	0	0	0	0	0	0	0	0	0	0	0	0	0	0	0	0	4.94814	4.74011	5.00999	0	0	5.2814	0	0	4.87827	4.76741	0	0	0	0	0	0	0	0	0	0	0
1444	2608	2608	M347T9	347.222	9.04975	347.222	[0.52] GNPS GNPS Library: Salimyxin A M+H	Noise	0	0	0	0	0	0	0	0	0	0	0	0	0	0	0	0	0	0	5.16219	4.84393	0	0	0	0	0	0	0	4.84063	0	0	0	0	0	0	0	0	0	0	0	0	0
1445	428	428	M348T17	348.311	17.1177	348.311	[0.57] MS-DIAL GNPS: NCGC00186665-03!2,3-dihydroxypropyl hexadecanoate	Noise	4.92623	4.92547	4.99696	4.74399	4.75691	4.75835	4.95371	0	4.97517	0	5.11224	5.39245	0	0	5.45054	5.36218	5.31109	4.91062	5.62839	5.30924	5.0994	5.18118	5.32159	0	0	5.40009	0	5.38768	4.93538	4.91123	5.15089	5.01077	4.94587	4.95965	5.16936	4.95692	4.89101	4.90698	0	4.81209	4.87725
1446	2193	2193	M348T9	348.286	8.71747	348.286	Analogs results available	Cluster 30	0	0	0	0	0	0	0	0	0	0	0	0	0	0	0	0	0	0	0	4.88456	0	0	0	0	0	0	0	0	0	0	0	0	0	0	0	0	0	0	0	0	0
1447	223	223	M348T9_1	348.274	8.72173	348.274	Analogs results available	Cluster 30	4.90324	0	0	0	0	0	0	0	5.18402	0	5.06361	5.12827	0	0	5.97882	5.57575	5.52486	5.37997	6.32234	5.96492	5.8518	5.43159	5.69833	4.90872	4.76277	5.8806	0	6.21201	5.5332	5.42401	5.13204	5.58556	5.49343	5.66452	5.81261	5.72138	5.8563	5.38107	5.12276	5.41763	5.43449
1448	400	400	M348T9_2	348.275	8.83743	348.274	Analogs results available	Cluster 30	0	0	0	0	0	0	0	0	0	0	0	4.69414	0	0	5.65703	0	0	0	0	0	0	0	0	0	0	0	0	0	0	0	4.68113	5.00364	5.00474	5.26963	5.2736	5.10075	5.29998	4.99088	4.59839	4.89715	4.93857
1449	2585	2585	M349T10	349.198	9.96653	349.198	Analogs results available	Noise	0	0	0	0	0	0	0	0	0	0	0	0	0	0	0	0	0	0	0	0	0	0	0	0	0	0	0	5.03381	0	0	0	0	0	0	0	0	0	0	0	0	0
1450	1438	1438	M349T10_1	349.199	10.1213	349.199	Analogs results available	Noise	0	0	0	0	0	0	0	0	0	0	0	0	0	0	0	0	0	0	0	0	0	0	0	0	0	0	0	0	0	0	0	0	0	0	0	0	0	0	0	0	0
1451	455	455	M349T11	349.199	10.5622	349.199	Analogs results available	Cluster 64	0	0	0	0	0	0	0	0	5.21777	0	0	0	0	0	4.88286	0	0	0	5.88254	5.34143	0	0	0	0	0	0	0	5.57178	0	4.747	0	5.19664	5.17165	5.32965	5.38915	5.35682	5.69749	5.15544	0	5.01664	4.84204
1452	1810	1810	M349T11_1	349.21	10.5645	349.21	Analogs results available	Cluster 64	0	0	0	0	0	0	0	0	0	0	0	0	0	0	0	0	0	0	4.67128	0	0	0	0	0	0	0	0	0	0	0	0	0	0	0	0	0	0	0	0	0	0
1453	1181	1181	M349T13	349.199	12.5793	349.199	Analogs results available	Noise	0	0	0	0	0	0	0	0	0	0	0	0	0	0	0	0	0	0	0	0	0	0	0	0	0	0	0	0	0	0	0	0	4.83818	4.85116	0	4.81843	5.10422	0	0	0	0
1454	4180	4180	M349T19	349.273	19.3338	349.273	Analogs results available	Noise	0	0	0	0	0	0	0	0	0	0	0	0	0	0	0	0	0	0	0	0	0	0	0	0	0	0	0	0	0	0	0	0	0	0	0	0	0	0	0	0	0
1455	2560	2560	M349T9	349.199	8.83546	349.199	Analogs results available	Noise	0	0	0	0	0	0	0	0	0	0	0	0	0	0	0	0	0	0	5.36775	4.77491	0	0	0	0	0	0	0	5.16556	0	0	0	0	0	0	0	0	0	0	0	0	0
1456	213	213	M350T17	350.258	17.0973	350.258	N/A	Noise	5.08206	4.96287	4.99358	4.98803	5.00105	4.98727	4.98853	4.92787	4.96127	4.91772	5.07969	5.00521	4.9399	4.86802	0	5.0791	5.09102	4.96877	0	5.0103	5.03841	4.99767	5.02638	4.95563	4.85567	0	4.93948	0	5.06266	5.03419	4.93185	0	0	0	0	0	0	0	4.78529	0	0
1457	4313	4313	M350T5	350.164	4.63907	350.164	Analogs results available	Noise	0	0	0	0	0	0	0	0	0	0	0	0	0	0	0	0	0	0	0	0	0	0	0	0	0	0	0	0	0	0	0	0	0	0	0	0	0	0	0	0	0
1458	2513	2513	M351T10	351.225	9.75088	351.225	N/A	Noise	0	0	0	0	0	0	0	0	0	0	0	0	0	0	0	0	0	0	0	0	0	0	0	0	0	0	0	0	0	0	0	0	0	0	4.81597	0	0	0	0	0	0
1459	315	315	M351T10_1	351.214	9.76573	351.214	N/A	Noise	0	0	0	0	0	0	0	0	0	0	0	0	0	0	0	0	0	0	0	0	0	0	0	0	0	0	0	0	0	0	5.02415	5.84713	5.89326	5.97337	5.98408	5.96955	6.11307	5.69681	5.41734	5.73215	5.44611
1460	2208	2208	M351T11	351.215	10.7751	351.214	N/A	Noise	0	0	0	0	0	0	0	0	0	0	0	0	0	0	0	0	0	0	0	0	0	0	0	0	0	0	0	0	0	0	0	0	0	0	0	0	0	0	0	0	4.68862
1461	1473	641	M351T11_1	351.193	11.0698	351.123	Analogs results available	Noise	0	0	0	0	0	0	0	0	0	0	0	0	0	0	0	0	0	0	0	0	0	0	0	0	0	0	0	0	0	0	0	0	0	0	0	0	0	0	0	0	0
1462	1178	1161	M351T12	351.193	11.7357	351.214	Analogs results available	Noise	0	0	0	0	0	0	0	0	0	0	0	0	0	0	0	0	0	0	0	0	0	0	0	0	0	0	0	0	0	0	0	4.81747	4.8306	4.92046	4.98573	4.9772	5.06493	0	0	0	0
1463	1161	1734	M351T12_1	351.214	11.9852	351.193	Analogs results available	Noise	0	0	0	0	0	0	0	0	0	0	0	0	0	0	0	0	0	0	5.63392	5.06124	0	0	0	0	0	0	0	5.20406	0	0	0	0	4.75184	4.90832	5.08024	4.92215	5.27881	0	0	0	0
1464	1734	1190	M351T12_2	351.193	12.0368	351.214	Analogs results available	Noise	0	0	0	0	0	0	0	0	0	0	0	0	0	0	0	0	0	0	0	0	0	0	0	0	0	0	0	5.17645	0	0	0	0	0	0	0	0	0	0	0	0	0
1465	1424	1424	M351T13	351.253	12.6842	351.253	Analogs results available	Cluster 60	0	0	0	0	0	0	0	0	0	0	0	0	0	0	0	0	0	0	5.61232	5.09176	0	0	0	0	0	0	0	5.26497	0	0	0	4.99884	0	5.18293	4.91702	5.14404	4.98541	0	0	0	5.37948
1466	1454	1454	M351T13_1	351.253	12.954	351.253	Analogs results available	Noise	0	0	0	0	0	0	0	0	0	0	0	0	0	0	0	0	0	0	5.29397	0	0	0	0	0	0	0	0	4.96754	0	0	0	0	0	0	0	4.91803	4.79152	0	0	0	5.04503
1467	1752	1752	M351T13_2	351.253	13.1575	351.253	Analogs results available	Cluster 41	0	0	0	0	0	0	0	0	0	0	0	0	0	0	0	0	0	0	5.37178	0	0	0	0	0	0	0	0	4.93003	0	0	0	0	0	0	0	0	0	0	0	0	0
1468	1143	1177	M351T15	351.253	14.6446	351.253	Analogs results available	Noise	0	0	0	0	0	0	0	0	0	0	0	0	0	0	0	0	0	0	0	0	0	0	0	0	0	0	0	0	0	0	0	0	0	0	4.83356	0	0	0	0	0	0
1469	752	752	M351T8	351.214	7.69926	351.214	[0.62] MS-DIAL Fiehn/Vaniya natural product library: 6,10a-dihydroxy-4-(hydroxymethyl)-4,7,11b-trimethyl-1,2,3,4a,5,6,6a,7,11,11a-decahydronaphtho[2,1-f][1]benzofuran-9-one	Noise	0	0	0	0	0	0	0	0	0	0	0	0	0	0	0	0	0	0	0	0	0	0	0	0	0	0	0	0	0	0	0	0	4.82821	0	5.07714	0	5.04366	4.89644	0	0	0
1470	2534	2534	M351T9	351.214	8.5754	351.214	Analogs results available	Noise	0	0	0	0	0	0	0	0	0	0	0	0	0	0	0	0	0	0	5.84957	5.2755	0	0	0	0	0	0	0	5.72667	0	0	0	0	0	0	0	0	0	0	0	0	0
1471	1693	1693	M351T9_1	351.214	8.73772	351.214	N/A	Noise	0	0	0	0	0	0	0	0	0	0	0	0	0	0	0	0	0	0	0	0	0	0	0	0	0	0	0	0	0	0	0	0	0	0	0	0	0	0	0	0	0
1472	2595	2595	M351T9_2	351.214	9.49783	351.214	N/A	Noise	0	0	0	0	0	0	0	0	0	0	0	0	0	0	0	0	0	0	0	0	0	0	0	0	0	0	0	5.33543	0	0	0	0	0	0	0	0	0	0	0	0	0
1473	2644	2644	M352T13	352.249	12.737	352.249	Analogs results available	Noise	0	0	0	0	0	0	0	0	0	0	0	0	0	0	4.58033	4.51016	0	0	4.93168	0	0	0	0	0	0	0	0	4.68123	0	0	0	0	0	0	0	0	0	0	0	0	0
1474	1056	1056	M352T16	352.321	16.392	352.321	Analogs results available	Noise	0	0	0	0	0	0	0	0	0	0	0	4.81424	0	0	4.87797	4.81965	4.84871	0	4.87696	0	0	0	0	0	0	0	0	4.84913	0	0	0	0	0	0	4.7621	0	0	0	0	0	0
1475	3540	3540	M353T10	353.229	9.77232	353.229	Analogs results available	Noise	0	0	0	0	0	0	0	0	0	0	0	0	0	0	0	0	0	0	5.52611	0	0	0	0	0	0	0	0	0	0	0	0	0	0	0	0	0	0	0	0	0	0
1476	3887	3887	M353T10_1	353.23	9.97108	353.23	Analogs results available	Noise	0	0	0	0	0	0	0	0	0	0	0	0	0	0	0	0	0	0	0	0	5.02547	0	0	0	0	0	0	0	0	0	0	0	0	0	0	0	0	0	0	0	0
1477	2230	2230	M353T10_2	353.23	10.4315	353.23	[0.60] ISDB In-Silico Database: UNPD103427	Cluster 90	0	0	0	0	0	0	0	0	0	0	0	0	0	0	0	0	0	0	0	0	0	0	0	0	0	0	0	0	0	0	0	0	0	0	0	0	0	0	0	0	0
1478	2420	1436	M353T12	353.209	11.7969	353.269	[0.74] GNPS GNPS Matches to NIST14: Spectral Match to Monolinolenin (9c,12c,15c) from NIST14 M+H	Noise	0	0	0	0	0	0	0	0	0	0	0	0	0	0	0	0	0	0	0	0	0	0	0	0	0	0	0	0	0	0	0	0	0	0	0	0	0	0	0	0	0
1479	1436	2001	M353T12_1	353.269	12.3571	353.269	[0.65] GNPS GNPS Matches to NIST14: Spectral Match to Monolinolenin (9c,12c,15c) from NIST14 M+H	Noise	0	0	0	0	0	0	0	0	0	0	0	0	0	0	0	0	0	0	4.99638	0	0	0	0	0	0	0	0	0	0	0	5.2811	0	0	0	0	5.19326	0	0	0	0	5.34553
1480	3929	3929	M353T13	353.268	12.7189	353.268	[0.77] GNPS GNPS Matches to NIST14: Spectral Match to Monolinolenin (9c,12c,15c) from NIST14 M+H	Noise	0	0	0	0	0	0	0	0	0	0	0	0	0	0	0	0	0	0	0	0	0	0	0	0	0	0	0	0	0	0	0	0	0	0	0	0	0	0	0	0	5.36546
1481	2524	2524	M353T14	353.269	13.6253	353.269	Analogs results available	Noise	0	0	0	0	0	0	0	0	0	0	0	0	0	0	0	0	0	0	5.51927	0	0	0	0	0	0	0	0	5.32355	0	0	0	0	0	4.82131	4.53005	0	0	0	0	0	0
1482	3534	2745	M353T17	353.267	16.8767	353.291	N/A	Noise	0	0	0	0	0	0	0	0	0	0	0	0	0	0	0	0	0	0	4.92306	0	0	0	0	0	0	0	0	0	0	0	0	0	0	0	0	0	0	0	0	0	0
1483	2745	177	M353T17_1	353.291	17.1072	353.267	N/A	Noise	0	0	0	0	0	0	0	0	0	0	0	0	0	0	0	0	4.67969	0	0	0	0	0	0	0	0	0	0	0	0	0	0	0	0	0	0	0	0	0	0	0	0
1484	177	726	M353T17_2	353.266	17.1163	353.308	N/A	Noise	5.95805	5.93036	6.00375	5.82166	5.75877	5.79705	5.96562	5.48465	6.01014	5.52613	6.14123	6.29392	5.6129	5.47047	6.28367	6.2712	6.23932	5.91648	6.38482	6.22585	6.08607	6.14934	6.24444	5.75567	5.46361	6.31122	5.54141	6.23436	5.96166	5.92518	6.10085	5.89722	5.85403	5.87039	6.04377	5.83852	5.81381	5.85475	5.27062	5.74948	5.79143
1485	726	793	M353T17_3	353.308	17.1278	353.277	N/A	Noise	0	0	0	0	0	0	0	0	0	0	4.68887	0	0	0	0	0	4.78652	0	4.93055	4.56888	0	4.68121	0	0	0	4.85748	0	0	0	0	4.6355	0	0	0	0	0	0	0	0	0	0
1486	3021	3021	M353T9	353.243	8.71793	353.243	Analogs results available	Noise	0	0	0	0	0	0	0	0	0	0	0	0	0	0	0	0	0	0	0	4.71533	0	0	0	0	0	0	0	0	0	0	0	0	0	0	0	0	0	0	0	0	0
1487	423	423	M353T9_1	353.23	8.72413	353.23	N/A	Noise	0	0	0	0	0	0	0	0	4.82744	0	0	0	0	0	5.51173	5.13065	5.06908	4.99829	6.09017	5.69211	5.5876	4.95983	5.30782	0	0	5.51436	0	5.88257	5.0774	5.00865	0	0	0	5.1471	0	0	0	0	0	0	0
1488	3737	3737	M353T9_2	353.27	8.73903	353.271	N/A	Noise	0	0	0	0	0	0	0	0	0	0	0	0	0	0	0	0	0	0	4.37261	0	0	0	0	0	0	0	0	0	0	0	0	0	0	0	0	0	0	0	0	0	0
1489	3505	3505	M353T9_3	353.23	9.16768	353.23	[0.53] ISDB In-Silico Database: UNPD2938	Noise	0	0	0	0	0	0	0	0	0	0	0	0	0	0	0	0	0	0	5.39178	0	0	0	0	0	0	0	0	0	0	0	0	0	0	0	0	0	0	0	0	0	0
1490	1738	1738	M353T9_4	353.23	9.27696	353.23	Analogs results available	Noise	0	0	0	0	0	0	0	0	0	0	0	0	0	0	0	0	0	0	5.46714	0	0	0	0	0	0	0	0	0	0	0	0	0	0	0	0	5.01258	5.34533	0	0	0	0
1491	2562	2562	M354T13	354.337	13.1624	354.337	Analogs results available	Noise	0	0	0	0	0	0	0	0	0	0	0	0	0	0	0	0	0	0	5.00108	4.82527	0	0	0	0	0	0	0	5.14688	0	0	0	0	0	0	0	0	0	0	0	0	0
1492	1494	1494	M354T15	354.264	15.1558	354.264	N/A	Cluster 60	0	0	0	0	0	0	0	0	0	0	0	0	0	0	0	0	0	0	0	0	0	0	0	0	0	0	0	0	0	0	0	0	0	0	0	0	0	0	0	0	0
1493	4209	932	M354T17	354.264	16.6589	354.337	Analogs results available	Noise	0	0	0	0	0	0	0	0	0	0	0	0	0	0	0	0	0	0	0	0	0	0	0	0	0	0	0	0	0	0	0	0	0	0	0	0	0	0	0	0	0
1494	932	2808	M354T17_1	354.337	17.363	354.336	Analogs results available	Noise	0	0	0	0	0	0	0	0	0	0	4.85402	5.18828	0	0	5.29004	0	4.87776	0	0	4.84567	0	0	0	0	0	0	0	0	0	0	0	0	0	0	0	0	0	0	0	0	0
1495	1837	1837	M355T12	355.284	11.871	355.284	[0.63] GNPS GNPS Matches to NIST14: Spectral Match to 1-Linoleoylglycerol from NIST14 M+H	Noise	0	0	0	0	0	0	0	0	0	0	0	0	0	0	0	0	0	0	0	0	0	0	0	0	0	0	0	0	0	0	0	0	0	0	0	0	0	0	0	0	0
1496	2228	2228	M355T14	355.248	13.6126	355.248	Analogs results available	Cluster 60	0	0	0	0	0	0	0	0	0	0	0	0	0	0	0	0	0	0	0	0	0	0	0	0	0	0	0	0	0	0	0	0	0	0	0	0	0	0	0	0	0
1497	4229	4229	M355T14_1	355.26	13.614	355.26	Analogs results available	Cluster 60	0	0	0	0	0	0	0	0	0	0	0	0	0	0	0	0	0	0	0	0	0	0	0	0	0	0	0	0	0	0	0	0	0	0	0	0	0	0	0	0	0
1498	3994	433	M355T14_2	355.248	14.1417	355.284	Analogs results available	Noise	0	0	0	0	0	0	0	0	0	0	0	0	0	0	0	0	0	0	0	0	0	0	0	0	0	0	0	0	0	0	0	0	0	0	0	0	0	0	0	0	0
1499	433	2613	M355T14_3	355.284	14.1641	355.284	Analogs results available	Noise	0	4.95324	4.89452	0	0	0	0	0	4.9347	0	4.96804	5.41643	0	0	5.55984	5.46131	5.2977	0	5.73185	5.37133	4.98222	5.10812	5.33734	0	0	5.43298	0	5.41683	0	4.81323	5.13096	5.21425	5.14206	5.15427	5.35837	5.11625	5.06733	4.97986	0	5.03603	0
1500	555	555	M355T15	355.284	14.5119	355.284	Analogs results available	Noise	0	0	4.84093	0	0	0	0	0	4.91436	0	4.96304	5.35203	0	0	5.53123	5.406	5.26175	4.77725	5.78986	5.37584	4.88116	5.05658	5.24934	0	0	5.42418	0	5.41755	0	0	5.05343	5.1164	5.03787	5.09557	5.29395	5.07616	5.09279	4.9598	0	4.78242	4.86801
1501	988	988	M355T15_1	355.203	14.5463	355.203	Analogs results available	Noise	0	0	0	0	0	0	0	0	0	0	0	4.7606	0	0	5.11339	4.89609	4.74539	0	5.27277	4.76576	0	0	4.70885	0	0	4.91167	0	4.76792	0	0	0	0	0	4.60367	4.82847	0	0	0	0	0	0
1502	1430	1430	M355T15_2	355.248	14.5524	355.248	Analogs results available	Noise	0	0	0	0	0	0	0	0	0	0	0	0	0	0	0	0	0	0	0	0	0	0	0	0	0	0	0	0	0	0	0	0	0	0	4.9898	0	0	0	0	0	0
1503	526	526	M355T15_3	355.284	14.6835	355.284	Analogs results available	Cluster 10	0	0	4.93572	0	0	0	0	0	4.93587	0	4.9857	5.4206	0	0	5.58294	5.45263	5.36202	0	5.82002	5.43838	4.93954	5.08271	5.38351	0	0	5.46203	0	5.47594	0	0	5.07248	5.23021	5.13727	5.17982	5.38646	5.08625	5.13371	4.95413	0	4.88454	4.96985
1504	2264	2264	M355T16	355.248	15.6521	355.248	Analogs results available	Cluster 38	0	0	0	0	0	0	0	0	0	0	0	0	0	0	0	0	0	0	0	0	0	0	0	0	0	0	0	0	0	0	0	0	0	0	0	0	0	0	0	0	0
1505	383	383	M355T16_1	355.284	16.1246	355.284	[0.78] GNPS GNPS Matches to NIST14: Spectral Match to 1-Linoleoylglycerol from NIST14 M+H	Noise	0	0	4.81512	0	0	0	0	0	0	0	0	0	0	0	0	0	0	0	0	0	0	0	0	0	0	4.8255	0	0	0	0	5.30183	4.90479	5.26117	5.28885	5.20661	5.42204	5.14257	4.90115	4.80182	4.90225	5.1844
1506	2439	897	M355T17	355.248	16.7069	355.321	Analogs results available	Noise	0	0	0	0	0	0	0	0	0	0	0	0	0	0	0	0	0	0	0	0	0	0	0	0	0	0	0	0	0	0	0	0	0	0	0	0	0	0	0	0	0
1507	1775	1775	M355T19	355.284	18.6142	355.284	N/A	Noise	0	0	0	0	0	0	0	0	0	0	0	0	0	0	0	0	0	0	0	0	0	0	0	0	0	0	0	0	0	0	0	0	0	0	0	0	0	0	0	0	4.72433
1508	1557	1557	M355T5	355.045	4.75927	355.045	N/A	Noise	0	0	0	0	0	0	0	0	0	0	0	0	0	0	0	0	0	0	0	0	0	0	0	0	0	5.06995	0	0	0	0	0	0	0	0	0	0	0	0	0	0	0
1509	1364	1364	M355T8	355.245	8.45213	355.245	N/A	Noise	0	0	0	0	0	0	0	0	0	0	0	0	0	0	0	0	0	0	0	0	4.73813	0	4.58214	0	0	4.77228	0	4.57203	0	0	0	0	0	0	0	0	0	0	0	0	0
1510	2555	2555	M356T14	356.352	13.9972	356.352	Analogs results available	Noise	0	0	0	0	0	0	0	0	0	0	0	0	0	0	0	0	0	0	5.22159	5.17251	0	0	0	0	0	0	0	5.22898	0	0	0	0	0	0	0	0	0	0	0	0	0
1511	2304	2304	M356T14_1	356.28	14.3845	356.28	Analogs results available	Noise	0	0	0	0	0	0	0	0	0	0	0	0	0	0	0	0	0	0	0	0	0	0	0	0	0	0	0	0	0	0	0	0	0	0	0	0	0	0	0	0	0
1512	1409	1409	M356T16	356.279	16.3668	356.279	Analogs results available	Cluster 25	0	0	0	0	0	0	0	0	0	0	0	0	0	0	0	0	0	0	0	0	0	0	0	0	0	0	0	0	0	0	0	0	0	0	0	0	0	0	0	0	0
1513	1403	1403	M356T17	356.28	16.8351	356.28	Analogs results available	Cluster 25	0	0	0	0	0	0	0	0	0	0	0	0	0	0	0	0	0	0	0	0	0	0	0	0	0	0	0	0	0	0	0	0	0	0	0	0	0	0	0	0	0
1514	1801	1801	M357T14	357.3	13.5682	357.3	[0.76] GNPS Massbank NA Spectral Library (3rd Party): 1-OLEOYL-RAC-GLYCEROL M+H	Noise	0	0	0	0	0	0	0	0	0	0	0	0	0	0	0	0	0	0	5.296	0	0	0	0	0	0	0	0	0	0	0	0	0	0	0	0	0	0	0	0	0	0
1515	682	682	M357T14_1	357.3	13.6807	357.3	[0.68] GNPS GNPS Matches to NIST14: Spectral Match to Monoelaidin from NIST14 M+H	Noise	0	0	0	0	0	0	0	0	0	0	0	5.08127	0	0	5.25626	5.10773	4.97903	0	5.42458	5.0394	4.92211	4.90128	4.9963	0	0	5.11949	0	5.09574	0	0	4.68795	0	4.77846	4.80502	5.00445	4.77407	4.71948	4.59616	0	0	0
1516	1062	1062	M357T14_2	357.3	13.9011	357.3	[0.56] GNPS Massbank NA Spectral Library (3rd Party): 1-OLEOYL-RAC-GLYCEROL M+H	Noise	0	0	0	0	0	0	0	0	0	0	0	4.59401	0	0	4.79707	4.70709	0	0	4.9464	4.63962	0	0	4.53711	0	0	4.65865	0	4.61577	0	0	0	0	0	0	4.59719	0	0	0	0	0	0
1517	705	705	M357T14_3	357.3	14.0371	357.3	[0.79] GNPS Massbank NA Spectral Library (3rd Party): 1-OLEOYL-RAC-GLYCEROL M+H	Noise	0	0	0	0	0	0	0	0	4.55976	0	4.62271	5.00103	0	0	5.2112	5.04435	4.9128	0	5.40981	4.97939	4.59177	4.66093	4.92822	0	0	5.0765	0	5.02217	0	0	4.66184	4.74916	4.73039	4.80306	4.98578	4.6999	4.76575	4.59266	0	0	0
1518	666	666	M357T14_4	357.3	14.2063	357.3	[0.89] MS-DIAL GNPS: Monoolein	Noise	0	0	0	0	0	0	0	0	4.59711	0	4.70384	5.02374	0	0	5.24826	5.13603	4.9129	0	5.47915	5.05753	4.62058	4.79203	4.9814	0	0	5.14723	0	5.09084	0	0	4.63603	4.74608	4.69677	4.76889	5.02932	4.69949	4.66776	4.58073	0	0	0
1519	4143	391	M358T13	358.294	12.9704	358.332	Analogs results available	Cluster 47	0	0	0	0	0	0	0	0	0	0	0	0	0	0	0	0	0	0	0	0	0	0	0	0	0	0	0	0	0	0	0	0	0	0	0	0	0	0	0	0	0
1520	3861	3861	M358T14	358.331	13.6632	358.331	Analogs results available	Noise	0	0	0	0	0	0	0	0	0	0	0	0	0	0	0	0	0	0	0	0	0	0	0	0	0	0	0	0	0	0	4.79383	0	0	0	0	0	0	0	0	0	4.86445
1521	2426	2426	M358T14_1	358.306	14.1394	358.306	Analogs results available	Cluster 73	0	0	0	0	0	0	0	0	0	0	0	0	0	0	0	0	0	0	0	0	0	0	0	0	0	0	0	0	0	0	0	0	0	0	0	0	0	0	0	0	0
1522	1398	1398	M358T14_2	358.295	14.1493	358.295	Analogs results available	Cluster 73	0	0	0	0	0	0	0	0	0	0	0	0	0	0	0	0	0	0	0	0	0	0	0	0	0	0	0	0	0	0	0	0	0	0	4.91591	0	0	0	0	0	4.81206
1523	4185	4185	M358T14_3	358.336	14.1613	358.336	N/A	Cluster 73	0	0	0	0	0	0	0	0	0	0	0	0	0	0	0	0	0	0	0	0	0	0	0	0	0	0	0	0	0	0	0	0	0	0	0	0	0	0	0	0	0
1524	1484	4069	M358T15	358.295	14.67	358.336	Analogs results available	Cluster 31	0	0	0	0	0	0	0	0	0	0	0	0	0	0	0	0	0	0	0	0	0	0	0	0	0	0	0	0	0	0	0	0	0	0	0	0	0	0	0	0	0
1525	4069	778	M358T15_1	358.336	15.0196	358.295	Analogs results available	Cluster 31	0	0	0	0	0	0	0	0	0	0	0	0	0	0	0	0	0	0	0	0	0	0	0	0	0	0	0	0	0	0	0	0	0	0	0	0	0	0	0	0	0
1526	778	2414	M358T15_2	358.295	15.0248	358.306	Analogs results available	Cluster 31	0	0	0	0	0	0	0	0	0	0	0	0	0	0	0	0	0	0	0	0	0	0	0	0	0	0	0	0	0	0	0	4.87497	0	0	5.06663	0	0	4.86656	0	0	4.79274
1527	2414	4224	M358T15_3	358.306	15.0369	358.307	Analogs results available	Cluster 31	0	0	0	0	0	0	0	0	0	0	0	0	0	0	0	0	0	0	0	0	0	0	0	0	0	0	0	0	0	0	0	0	0	0	0	0	0	0	0	0	0
1528	4224	1443	M358T15_4	358.307	15.3898	358.295	Analogs results available	Cluster 31	0	0	0	0	0	0	0	0	0	0	0	0	0	0	0	0	0	0	0	0	0	0	0	0	0	0	0	0	0	0	0	0	0	0	0	0	0	0	0	0	0
1529	3987	3987	M358T16	358.295	15.9175	358.295	Analogs results available	Cluster 69	0	0	0	0	0	0	0	0	0	0	0	0	0	0	0	0	0	0	0	0	0	0	0	0	0	0	0	0	0	0	0	0	0	0	0	0	0	0	0	0	0
1530	2311	2311	M358T17	358.295	16.9763	358.295	Analogs results available	Noise	0	0	0	0	0	0	0	0	0	0	0	0	0	0	0	0	0	0	0	0	0	0	0	0	0	0	0	0	0	0	0	0	0	0	0	0	0	0	0	0	0
1531	2841	2841	M358T4	358.113	3.88003	358.113	Analogs results available	Noise	0	0	0	0	0	0	0	0	0	0	0	0	0	0	4.9268	0	0	0	0	0	0	0	0	0	0	0	0	0	0	0	0	0	0	0	0	0	0	0	0	0	0
1532	1586	1586	M358T5	358.076	4.60289	358.076	Analogs results available	Noise	0	0	0	0	0	0	0	0	0	0	0	0	0	0	4.97326	0	0	0	0	0	0	0	0	0	0	5.06114	0	0	0	0	0	0	0	0	0	0	0	0	0	0	0
1533	2863	2866	M358T6	358.113	6.02695	358.113	Analogs results available	Cluster 91	0	0	0	0	0	0	0	0	0	0	0	0	0	0	4.80961	0	0	0	0	0	0	0	0	0	0	0	0	0	0	0	0	0	0	0	0	0	0	0	0	0	0
1534	2866	963	M358T6_1	358.113	6.33895	358.113	Analogs results available	Cluster 91	0	0	0	0	0	0	0	0	0	0	0	0	0	0	4.64892	0	0	0	0	0	0	0	0	0	0	0	0	0	0	0	0	0	0	0	0	0	0	0	0	0	0
1535	863	863	M359T14	359.279	14.4362	359.279	[0.58] GNPS GNPS Matches to NIST14: Spectral Match to Glycerol 1-stearate from NIST14 M+H	Cluster 09	0	0	0	0	0	0	0	0	0	0	0	4.94059	0	0	5.20526	5.06958	4.88763	0	5.48715	4.9777	0	0	4.90447	0	0	5.07281	0	4.98452	0	0	4.71522	4.80128	4.70351	4.75021	4.94293	0	0	0	0	0	0
1536	471	471	M359T18	359.316	18.4659	359.316	[0.84] GNPS GNPS Matches to NIST14: Spectral Match to Glycerol 1-stearate from NIST14 M+H	Cluster 10	4.65202	4.57607	4.73495	4.57791	0	0	0	0	4.74697	0	4.80467	4.91521	0	0	5.17908	5.03187	4.98653	4.69464	5.38673	5.09947	4.65599	4.80553	4.98286	0	0	5.09399	0	5.0832	4.67037	4.6028	4.89821	4.92057	4.83362	4.87976	4.9771	4.79045	4.71282	4.76795	0	4.67084	4.75701
1537	2928	2928	M359T19	359.316	18.6999	359.316	[0.94] GNPS GNPS Matches to NIST14: Spectral Match to Glycerol 1-stearate from NIST14 M+H	Cluster 10	5.51623	0	5.59512	5.37278	0	0	0	0	0	0	5.65044	0	0	0	0	0	0	0	0	5.86199	0	0	0	0	0	0	0	0	0	0	0	0	0	5.72418	0	0	0	0	0	0	0
1538	2748	2748	M359T19_1	359.326	18.7084	359.327	[0.94] GNPS GNPS Matches to NIST14: Spectral Match to Glycerol 1-stearate from NIST14 M+H	Cluster 10	0	0	0	0	0	0	0	0	0	0	0	0	0	0	4.76549	4.69651	4.79374	0	4.40723	0	0	0	0	0	0	0	0	0	0	0	0	0	0	0	0	0	0	0	0	0	0
1539	200	200	M359T19_2	359.316	18.712	359.316	[0.93] GNPS GNPS Matches to NIST14: Spectral Match to Glycerol 1-stearate from NIST14 M+H	Cluster 10	0	0	0	0	0	5.31581	5.52735	5.06394	5.61644	5.04167	0	5.88463	5.15011	5.03311	5.93358	5.90001	5.85625	5.51315	4.87796	0	0	5.72256	5.8224	5.28898	5.01544	5.89391	5.04098	5.86806	5.51186	5.48323	0	0	0	0	5.83575	5.68097	5.69731	5.62435	5.10156	5.55281	0
1540	3706	3706	M359T19_3	359.326	18.7272	359.326	[0.95] GNPS GNPS Matches to NIST14: Spectral Match to Glycerol 1-stearate from NIST14 M+H	Cluster 10	0	0	0	0	0	0	0	0	0	0	0	0	0	0	0	0	0	0	3.53873	0	0	0	0	0	0	0	0	0	0	0	0	0	0	0	0	0	0	0	0	0	0
1541	2929	2929	M359T19_4	359.316	18.7291	359.316	[0.95] GNPS GNPS Matches to NIST14: Spectral Match to Glycerol 1-stearate from NIST14 M+H	Cluster 10	0	5.52494	0	0	5.34491	0	0	0	0	0	0	0	0	0	0	0	0	0	4.89145	0	5.57876	0	0	0	0	0	0	0	0	0	5.71856	5.75835	5.67853	0	0	0	0	0	0	0	5.55533
1542	3698	3698	M359T19_5	359.327	18.7293	359.327	[0.95] GNPS GNPS Matches to NIST14: Spectral Match to Glycerol 1-stearate from NIST14 M+H	Cluster 10	0	0	0	0	0	0	0	0	0	0	0	0	0	0	0	0	0	0	4.6308	0	0	0	0	0	0	0	0	0	0	0	0	0	0	0	0	0	0	0	0	0	0
1543	1733	1733	M360T12	360.311	12.164	360.311	[0.76] GNPS Berkeley Lab MS/MS spectral library: Phytoceramide C2 M+H	Cluster 46	0	0	0	0	0	0	0	0	0	0	0	0	0	0	0	0	0	0	0	0	0	0	0	0	0	0	0	0	0	0	0	0	0	0	0	0	0	0	0	0	5.10872
1544	4021	4021	M360T16	360.31	15.6431	360.31	Analogs results available	Noise	0	0	0	0	0	0	0	0	0	0	0	0	0	0	0	0	0	0	0	0	0	0	0	0	0	0	0	0	0	0	0	0	0	0	0	0	0	0	0	0	0
1545	3653	3653	M360T6	360.274	5.7728	360.274	Analogs results available	Noise	0	0	0	0	0	0	0	0	0	0	0	0	0	0	0	0	0	0	4.72111	0	0	0	0	0	0	0	0	0	0	0	0	0	0	0	0	0	0	0	0	0	0
1546	4029	4029	M361T14	361.235	13.6725	361.235	N/A	Noise	0	0	0	0	0	0	0	0	0	0	0	0	0	0	0	0	0	0	0	0	0	0	0	0	0	0	0	0	0	0	0	0	0	0	0	0	0	0	0	0	0
1547	2247	2247	M361T14_1	361.235	13.798	361.235	N/A	Noise	0	0	0	0	0	0	0	0	0	0	0	0	0	0	0	0	0	0	0	0	0	0	0	0	0	0	0	0	0	0	0	0	0	0	0	0	0	0	0	0	0
1548	1422	1422	M361T14_2	361.235	13.9856	361.235	N/A	Noise	0	0	0	0	0	0	0	0	0	0	0	0	0	0	0	0	0	0	0	0	0	0	0	0	0	0	0	0	0	0	0	0	0	0	0	0	0	0	0	0	0
1549	939	939	M361T15	361.19	14.7712	361.19	N/A	Noise	0	0	0	0	0	0	0	0	0	0	4.6628	4.97153	0	0	5.16672	5.02127	4.91871	0	5.37621	4.90325	4.62582	0	4.81762	0	0	5.08988	0	4.92649	0	0	0	4.74329	4.73323	4.68182	4.90757	0	0	0	0	0	0
1550	1597	1597	M361T15_1	361.222	14.8676	361.222	N/A	Noise	0	0	0	0	0	0	0	0	0	0	0	0	0	0	5.01982	0	0	0	4.9554	0	0	0	0	0	0	4.76826	0	4.62066	0	0	0	0	0	0	0	0	0	0	0	0	0
1551	3353	3353	M361T15_2	361.235	15.3893	361.235	N/A	Noise	0	0	0	0	0	0	0	0	0	0	0	0	0	0	0	0	0	0	0	0	0	0	0	0	0	0	0	0	0	0	0	0	0	0	0	0	0	0	0	0	0
1552	1434	1434	M361T16	361.235	15.9784	361.235	N/A	Noise	0	0	0	0	0	0	0	0	0	0	0	0	0	0	0	0	0	0	0	0	0	0	0	0	0	0	0	0	0	0	0	0	0	0	0	0	0	0	0	0	0
1553	1413	1413	M361T16_1	361.235	16.3603	361.235	N/A	Noise	0	0	0	0	0	0	0	0	0	0	0	0	0	0	0	0	0	0	0	0	0	0	0	0	0	0	0	0	0	0	0	0	0	0	0	0	0	0	0	0	0
1554	1496	1496	M361T17	361.214	17.2897	361.214	N/A	Noise	0	0	0	0	0	0	0	0	0	0	0	0	0	0	0	0	0	0	0	0	0	0	0	0	0	0	0	0	0	0	0	0	0	0	0	0	0	0	0	0	0
1555	628	628	M361T6	361.164	6.43141	361.164	Analogs results available	Noise	0	0	0	0	0	0	0	0	0	0	4.91521	0	0	0	0	0	0	0	0	0	5.25303	4.78844	5.13528	0	0	5.13637	0	4.85319	4.85329	0	0	0	0	0	0	0	0	0	0	0	0
1556	3808	3808	M361T8	361.128	7.55815	361.128	Analogs results available	Noise	0	0	0	0	0	0	0	0	0	0	4.80569	0	0	0	0	0	0	0	0	0	4.66052	0	0	0	0	0	0	0	0	0	0	0	0	0	0	0	0	0	0	0	0
1557	3410	3410	M361T9	361.237	9.09768	361.237	Analogs results available	Noise	0	0	0	0	0	0	0	0	0	0	0	0	0	0	0	0	0	0	0	0	0	0	0	0	0	0	0	0	0	0	0	0	4.9937	5.08156	0	0	0	0	0	0	0
1558	3625	3637	M362T10	362.29	10.1051	362.29	Analogs results available	Noise	0	0	0	0	0	0	0	0	0	0	0	0	0	0	0	0	0	0	4.67717	0	0	0	0	0	0	0	0	0	0	0	0	0	0	0	0	0	0	0	0	0	0
1559	1918	1918	M362T12	362.254	12.3154	362.254	N/A	Noise	0	0	0	0	0	0	0	0	0	0	0	0	0	0	0	0	0	0	5.20469	4.75052	0	0	0	0	0	0	0	4.83511	0	0	0	0	0	4.96805	5.01681	4.83886	5.17985	0	0	0	0
1560	1928	1928	M362T12_1	362.254	12.4937	362.253	Analogs results available	Noise	0	0	0	0	0	0	0	0	0	0	0	0	0	0	0	0	0	0	5.12209	4.60986	0	0	0	0	0	0	0	4.72293	0	0	0	0	0	4.84856	4.92646	4.7733	5.02564	0	0	0	0
1561	2330	2330	M362T9	362.254	8.96822	362.254	N/A	Noise	0	0	0	0	0	0	0	0	0	0	0	0	0	0	0	0	0	0	0	0	0	0	0	0	0	0	0	0	0	0	0	0	0	0	0	0	0	0	0	0	0
1562	769	769	M363T15	363.251	14.6026	363.251	Analogs results available	Cluster 64	0	0	0	0	0	0	0	0	0	0	0	0	0	0	0	0	0	0	0	0	0	0	0	0	0	0	0	0	0	0	0	4.9761	0	0	0	0	0	4.99532	0	0	5.1147
1563	4087	4087	M363T15_1	363.292	14.6098	363.292	Analogs results available	Cluster 64	0	0	0	0	0	0	0	0	0	0	0	0	0	0	0	0	0	0	0	0	0	0	0	0	0	0	0	0	0	0	0	0	0	0	0	0	0	0	0	0	0
1564	2415	2415	M363T15_2	363.263	14.9979	363.262	Analogs results available	Noise	0	0	0	0	0	0	0	0	0	0	0	0	0	0	0	0	0	0	0	0	0	0	0	0	0	0	0	0	0	0	0	0	0	0	0	0	0	0	0	0	0
1565	1401	1401	M363T15_3	363.251	15.015	363.25	Analogs results available	Noise	0	0	0	0	0	0	0	0	0	0	0	0	0	0	0	0	0	0	0	0	0	0	0	0	0	0	0	0	0	0	0	0	0	0	5.03708	0	0	0	0	0	0
1566	4249	4249	M363T15_4	363.292	15.0196	363.292	Analogs results available	Noise	0	0	0	0	0	0	0	0	0	0	0	0	0	0	0	0	0	0	0	0	0	0	0	0	0	0	0	0	0	0	0	0	0	0	0	0	0	0	0	0	0
1567	3990	3990	M363T15_5	363.25	15.273	363.25	N/A	Noise	0	0	0	0	0	0	0	0	0	0	0	0	0	0	0	0	0	0	0	0	0	0	0	0	0	0	0	0	0	0	0	0	0	0	0	0	0	0	0	0	0
1568	1641	764	M363T16	363.31	15.6617	363.251	N/A	Cluster 67	0	0	0	0	0	0	0	0	0	0	0	0	0	0	0	4.6982	4.71245	0	4.99909	0	0	0	0	0	0	4.64963	0	0	0	0	0	0	0	0	0	0	0	0	0	0	0
1569	764	4122	M363T16_1	363.251	15.9114	363.292	N/A	Cluster 67	0	0	0	0	0	0	0	0	0	0	0	0	0	0	0	0	0	0	0	0	0	0	0	0	0	0	0	0	0	0	0	0	4.73053	0	4.8372	0	0	4.88907	0	0	0
1570	4037	4037	M363T17	363.25	16.9712	363.25	N/A	Noise	0	0	0	0	0	0	0	0	0	0	0	0	0	0	0	0	0	0	0	0	0	0	0	0	0	0	0	0	0	0	0	0	0	0	0	0	0	0	0	0	0
1571	3848	3848	M363T3	363.144	3.11052	363.144	[0.55] ISDB In-Silico Database: UNPD48008	Cluster 77	0	0	0	0	0	0	0	0	0	0	4.99066	0	0	0	0	0	0	0	0	0	4.89849	0	0	0	0	0	0	0	0	0	0	0	0	0	0	0	0	0	0	0	0
1572	3833	3833	M363T3_1	363.144	3.48086	363.144	Analogs results available	Cluster 77	0	0	0	0	0	0	0	0	0	0	4.85036	0	0	0	0	0	0	0	0	0	4.75757	0	0	0	0	0	0	0	0	0	0	0	0	0	0	0	0	0	0	0	0
1573	3636	945	M363T6	363.142	6.02755	363.068	N/A	Noise	0	0	0	0	0	0	0	0	0	0	0	0	0	0	0	0	0	0	4.86175	0	0	0	0	0	0	0	0	0	0	0	0	0	0	0	0	0	0	0	0	0	0
1574	4274	4274	M364T13	364.195	13.2418	364.195	Analogs results available	Noise	0	0	0	0	0	0	0	0	0	0	0	0	0	0	0	0	0	0	0	0	0	0	0	0	0	0	0	0	0	0	0	0	0	0	0	0	0	0	0	0	0
1575	905	905	M364T18	364.342	17.5592	364.342	N/A	Noise	4.67548	0	0	0	0	0	0	0	0	0	0	4.74149	0	0	4.71858	4.89762	4.83159	0	5.0592	5.03775	0	0	0	0	0	4.87389	0	4.76778	0	0	0	0	0	0	0	0	0	0	0	0	0
1576	4311	4311	M364T5	364.142	4.75603	364.142	N/A	Noise	0	0	0	0	0	0	0	0	0	0	0	0	0	0	0	0	0	0	0	0	0	0	0	0	0	0	0	0	0	0	0	0	0	0	0	0	0	0	0	0	0
1577	1950	1950	M364T7	364.269	7.08016	364.269	Analogs results available	Noise	0	0	0	0	0	0	0	0	0	0	0	0	0	0	0	0	0	0	0	0	0	0	0	0	0	0	0	0	0	0	0	0	0	0	0	0	0	0	0	0	0
1578	2673	2673	M364T9	364.269	9.3619	364.269	Analogs results available	Noise	0	0	0	0	0	0	0	0	0	0	0	0	0	0	0	0	0	0	4.98916	0	0	0	0	0	0	0	0	4.9295	0	0	0	0	0	0	0	0	0	0	0	0	0
1579	1176	1176	M365T1	365.105	0.561518	365.105	[0.54] MS-DIAL Fiehn/Vaniya natural product library: isomaltulose	Noise	0	0	0	0	0	4.68067	0	0	0	0	0	0	0	0	4.78964	0	0	0	4.84749	0	0	0	0	0	0	0	0	0	0	0	0	4.72503	0	4.73897	0	4.77034	4.95889	0	0	0	4.83315
1580	2214	2214	M365T15	365.266	14.9892	365.266	Analogs results available	Noise	0	0	0	0	0	0	0	0	0	0	0	0	0	0	0	0	0	0	0	0	0	0	0	0	0	0	0	0	0	0	0	0	0	0	0	0	0	0	0	0	0
1581	4024	4024	M365T16	365.267	15.5844	365.267	Analogs results available	Noise	0	0	0	0	0	0	0	0	0	0	0	0	0	0	0	0	0	0	0	0	0	0	0	0	0	0	0	0	0	0	0	0	0	0	0	0	0	0	0	0	0
1582	2334	2334	M365T18	365.268	18.2524	365.268	Analogs results available	Cluster 48	0	0	0	0	0	0	0	0	0	0	0	0	0	0	0	0	0	0	0	0	0	0	0	0	0	0	0	0	0	0	0	0	0	0	0	0	0	0	0	0	0
1583	1010	1010	M365T5	365.084	4.81655	365.084	Analogs results available	Noise	0	0	0	0	0	0	0	0	0	0	0	4.85477	0	0	0	0	0	0	0	0	0	0	0	0	0	0	0	0	0	0	0	0	0	0	0	0	0	0	0	0	0
1584	2775	2775	M366T11	366.248	10.6182	366.248	Analogs results available	Noise	0	0	0	0	0	0	0	0	0	0	0	0	0	0	4.88538	4.70407	0	0	0	0	0	0	0	0	0	0	0	0	0	0	0	0	0	0	0	0	0	0	0	0	0
1585	2145	2005	M367T10	367.188	9.77408	367.209	Analogs results available	Noise	0	0	0	0	0	0	0	0	0	0	0	0	0	0	0	0	0	0	0	0	0	0	0	0	0	0	0	0	0	0	0	0	0	0	0	0	5.04447	0	0	0	0
1586	1778	2902	M367T12	367.188	11.9911	367.209	N/A	Noise	0	0	0	0	0	0	0	0	0	0	0	0	0	0	0	0	0	0	4.9475	0	0	0	0	0	0	0	0	0	0	0	0	0	0	0	0	0	4.68837	0	0	0	0
1587	1255	1255	M367T20	367.357	19.6198	367.357	Analogs results available	Noise	0	0	0	0	0	0	0	0	0	0	0	0	0	0	0	0	0	0	0	0	4.7982	0	5.03573	0	0	4.93009	0	4.92878	0	0	0	0	0	0	0	0	0	0	0	0	0
1588	947	947	M367T6	367.102	5.5379	367.102	Analogs results available	Noise	0	0	0	0	0	0	0	0	0	0	0	5.0253	0	0	0	0	0	0	0	0	0	0	0	0	0	0	0	0	0	0	0	0	0	0	0	0	0	0	0	0	0
1589	2570	2570	M367T7	367.209	6.84566	367.209	Analogs results available	Noise	0	0	0	0	0	0	0	0	0	0	0	0	0	0	0	0	0	0	5.11139	0	0	0	0	0	0	0	0	5.06428	0	0	0	0	0	0	0	0	0	0	0	0	0
1590	1926	1926	M367T8	367.269	7.54703	367.269	[0.73] GNPS GNPS Matches to NIST14: Spectral Match to Hexapropylene glycol from NIST14 M+H	Cluster 35	0	0	0	0	0	0	0	0	0	0	0	0	0	0	0	0	0	0	0	0	0	0	0	0	0	0	0	0	0	0	0	0	0	5.04798	0	0	0	0	0	0	0
1591	2611	2611	M367T9	367.187	8.58215	367.188	Analogs results available	Noise	0	0	0	0	0	0	0	0	0	0	0	0	0	0	0	0	0	0	5.03455	0	0	0	0	0	0	0	0	4.9354	0	0	0	0	0	0	0	0	0	0	0	0	0
1592	254	254	M369T17	369.24	17.1178	369.24	N/A	Noise	4.91332	4.87151	4.96625	4.75354	4.6692	4.72767	4.91216	0	4.98539	0	5.04885	5.22642	4.53113	0	5.20621	5.20736	5.16553	4.83882	5.30473	5.15482	5.02369	5.09435	5.20578	4.71718	0	5.21793	0	5.14977	4.93713	4.93662	5.02795	4.80878	4.78544	4.75675	4.92919	4.80819	0	4.7907	0	4.6274	4.70722
1593	2003	2003	M369T7	369.225	6.96614	369.225	[0.51] ISDB In-Silico Database: UNPD153751	Cluster 90	0	0	0	0	0	0	0	0	0	0	0	0	0	0	0	0	0	0	0	0	0	0	0	0	0	0	0	0	0	0	0	0	0	0	0	4.94395	0	0	0	0	0
1594	1601	1601	M369T7_1	369.225	7.1586	369.225	N/A	Noise	0	0	0	0	0	0	0	0	0	0	0	0	0	0	5.16751	0	0	0	0	0	0	0	0	0	0	4.89606	0	0	0	0	0	0	0	0	0	0	0	0	0	0	0
1595	3614	3614	M369T8	369.189	7.76268	369.189	Analogs results available	Noise	0	0	0	0	0	0	0	0	0	0	0	0	0	0	0	0	0	0	4.69955	0	0	0	0	0	0	0	0	0	0	0	0	0	0	0	0	0	0	0	0	0	0
1596	1363	1363	M369T8_1	369.225	8.26253	369.225	N/A	Noise	0	0	0	0	0	0	0	0	0	0	0	0	0	0	0	0	0	0	0	0	0	0	4.70894	0	0	4.97999	0	0	0	0	0	0	0	0	0	0	0	0	0	0	0
1597	919	919	M370T5	370.113	5.30389	370.113	Analogs results available	Cluster 77	0	0	0	0	0	0	0	0	0	0	0	5.28032	0	0	5.08507	5.02294	4.85952	0	0	0	0	0	0	0	0	4.92474	0	0	0	0	0	0	0	0	0	0	0	0	0	0	0
1598	3641	3641	M370T9	370.222	9.10925	370.222	Analogs results available	Cluster 88	0	0	0	0	0	0	0	0	0	0	0	0	0	0	0	0	0	0	5.27187	0	0	0	0	0	0	0	0	0	0	0	0	0	0	0	0	0	0	0	0	0	0
1599	3642	3642	M370T9_1	370.222	9.10925	370.222	Analogs results available	Cluster 88	0	0	0	0	0	0	0	0	0	0	0	0	0	0	0	0	0	0	5.08631	0	0	0	0	0	0	0	0	0	0	0	0	0	0	0	0	0	0	0	0	0	0
1600	4005	4005	M372T13	372.274	13.3603	372.274	N/A	Noise	0	0	0	0	0	0	0	0	0	0	0	0	0	0	0	0	0	0	0	0	0	0	0	0	0	0	0	0	0	0	0	0	0	0	0	0	0	0	0	0	0
1601	1954	1954	M372T14	372.359	13.6322	372.359	Analogs results available	Cluster 47	0	0	0	0	0	0	0	0	0	0	0	0	0	0	0	0	0	0	0	0	0	0	0	0	0	0	0	0	0	0	0	0	0	0	0	0	0	0	0	0	0
1602	303	303	M372T14_1	372.347	13.6513	372.347	Analogs results available	Cluster 47	0	0	0	0	0	0	0	0	0	0	0	4.66967	0	0	5.31157	5.00929	4.87586	0	5.05675	0	0	4.75504	4.76415	0	0	4.81856	0	5.06244	0	0	5.13181	4.78649	5.78733	5.77726	5.23647	5.73538	5.8015	4.80953	5.37718	5.55875	5.33108
1603	1446	1446	M372T16	372.274	15.6563	372.274	Analogs results available	Cluster 38	0	0	0	0	0	0	0	0	0	0	0	0	0	0	0	0	0	0	0	0	0	0	0	0	0	0	0	0	0	0	0	0	0	0	0	0	0	0	0	0	0
1604	4048	4048	M372T17	372.274	16.5614	372.274	Analogs results available	Noise	0	0	0	0	0	0	0	0	0	0	0	0	0	0	0	0	0	0	0	0	0	0	0	0	0	0	0	0	0	0	0	0	0	0	0	0	0	0	0	0	0
1605	908	908	M373T14	373.295	14.1673	373.295	Analogs results available	Noise	0	0	0	0	0	0	0	0	0	0	0	5.06526	0	0	5.06927	4.87291	4.76584	0	5.21393	4.87019	0	0	4.85334	0	0	4.89327	0	5.02982	0	0	4.57499	4.62181	4.53069	0	4.97526	4.62384	0	0	0	0	0
1606	715	715	M373T15	373.295	14.5123	373.295	Analogs results available	Noise	0	0	0	0	0	0	0	0	0	0	4.57202	5.04176	0	0	5.24558	5.07724	4.92799	0	5.47981	5.04705	4.62777	4.68576	4.94302	0	0	5.07887	0	5.09596	0	0	4.71769	4.82968	4.75561	4.78957	5.02978	4.73211	4.75055	4.54516	0	0	0
1607	636	636	M373T15_1	373.295	14.6842	373.295	Analogs results available	Noise	0	0	4.67369	0	0	0	0	0	0	0	4.72475	5.14159	0	0	5.38177	5.17931	5.07487	0	5.58261	5.19685	4.65223	4.86407	5.03681	0	0	5.19755	0	5.174	0	0	4.84547	4.91164	4.82067	4.9213	5.07652	4.83658	4.80293	4.76433	0	0	0
1608	2206	2206	M374T14	374.29	13.8578	374.29	Analogs results available	Cluster 68	0	0	0	0	0	0	0	0	0	0	0	0	0	0	0	0	0	0	0	0	0	0	0	0	0	0	0	0	0	0	0	0	0	0	0	0	0	0	0	0	0
1609	2258	2258	M374T15	374.29	15.1843	374.29	Analogs results available	Noise	0	0	0	0	0	0	0	0	0	0	0	0	0	0	0	0	0	0	0	0	0	0	0	0	0	0	0	0	0	0	0	0	0	0	0	0	0	0	0	0	0
1610	4253	301	M375T15	375.192	14.7462	375.305	Analogs results available	Cluster 21	0	0	0	0	0	0	0	0	0	0	0	0	0	0	0	0	0	0	0	0	0	0	0	0	0	0	0	0	0	0	0	0	0	0	0	0	0	0	0	0	0
1611	301	3497	M375T15_1	375.305	14.9532	375.317	Analogs results available	Cluster 21	0	0	0	0	0	0	0	0	0	0	0	4.86314	0	0	5.12865	4.98412	4.85118	0	5.45958	5.16266	0	4.58698	0	0	0	4.81683	0	5.39285	0	0	5.42662	5.76299	5.74742	5.84763	5.72209	5.77268	5.82526	5.59768	5.42626	5.6967	5.58789
1612	1151	1151	M375T16	375.304	15.983	375.305	Analogs results available	Noise	0	0	0	0	0	0	0	0	0	0	0	0	0	0	4.87144	0	0	0	5.15283	0	0	0	0	0	0	0	0	0	0	0	0	0	0	0	0	0	0	0	0	0	0
1613	2867	2867	M375T16_1	375.305	16.2986	375.305	Analogs results available	Noise	0	0	0	0	0	0	0	0	0	0	0	0	0	0	0	0	0	0	0	0	0	0	0	0	0	0	0	0	0	0	0	0	0	5.28535	0	0	5.31843	0	0	0	0
1614	3461	3461	M375T16_2	375.305	16.4877	375.305	Analogs results available	Cluster 21	0	0	0	0	0	0	0	0	0	0	0	0	0	0	0	0	0	0	0	0	0	0	0	0	0	0	0	0	0	0	0	0	0	0	0	0	0	0	0	0	0
1615	2284	2284	M375T17	375.305	17.1826	375.305	N/A	Noise	0	0	0	0	0	0	0	0	0	0	0	0	0	0	0	0	0	0	0	0	0	0	0	0	0	0	0	0	0	0	0	0	0	0	0	0	5.1767	0	0	0	0
1616	848	848	M375T17_1	375.305	17.3913	375.305	Analogs results available	Cluster 21	0	0	0	0	0	0	0	0	0	0	0	0	0	0	0	0	0	0	0	0	0	0	0	0	0	0	0	0	0	0	0	5.16541	0	5.19426	0	0	0	0	0	0	5.3391
1617	1088	1088	M375T19	375.305	18.7206	375.305	Analogs results available	Noise	0	0	0	0	0	0	0	0	0	0	0	4.59323	0	0	0	0	0	0	4.57593	4.69173	0	0	0	0	0	0	0	0	0	0	4.70864	4.9688	4.8281	4.87516	0	0	0	0	0	0	4.88493
1618	564	564	M375T21	375.304	20.8372	375.305	Analogs results available	Noise	0	0	0	0	0	0	0	0	0	0	0	0	0	0	0	0	0	0	0	0	0	0	0	0	0	0	0	0	0	0	0	5.08455	4.90954	5.01119	5.10955	4.85386	4.82488	4.84292	0	4.69672	0
1619	1035	1035	M375T5	375.068	5.30393	375.068	Analogs results available	Noise	0	0	0	0	0	0	0	0	0	0	0	4.78219	0	0	0	0	0	0	0	0	0	0	0	0	0	0	0	0	0	0	0	0	0	0	0	0	0	0	0	0	0
1620	2520	2520	M375T9	375.22	9.29295	375.22	Analogs results available	Noise	0	0	0	0	0	0	0	0	0	0	0	0	0	0	0	0	0	0	0	0	0	0	0	0	0	0	0	0	0	0	0	0	0	0	5.01544	0	5.04521	0	0	0	0
1621	2521	2521	M375T9_1	375.219	9.30359	375.219	N/A	Noise	0	0	0	0	0	0	0	0	0	0	0	0	0	0	0	0	0	0	0	0	0	0	0	0	0	0	0	0	0	0	0	0	0	0	4.78701	0	0	0	0	0	0
1622	3127	3127	M375T9_2	375.219	9.4202	375.219	N/A	Noise	0	0	0	0	0	0	0	0	0	0	0	0	0	0	0	0	0	0	0	0	0	0	0	0	0	0	0	0	0	0	0	0	0	0	0	0	0	0	0	0	0
1623	4254	3490	M376T11	376.305	10.9798	376.233	Analogs results available	Noise	0	0	0	0	0	0	0	0	0	0	0	0	0	0	0	0	0	0	0	0	0	0	0	0	0	0	0	0	0	0	0	0	0	0	0	0	0	0	0	0	0
1624	3490	2248	M376T11_1	376.233	11.2551	376.305	Analogs results available	Cluster 30	0	0	0	0	0	0	0	0	0	0	0	0	0	0	0	0	0	0	0	0	0	0	0	0	0	0	0	0	0	0	0	0	0	0	0	0	0	0	0	0	0
1625	2310	2310	M376T12	376.305	11.5149	376.305	Analogs results available	Cluster 30	0	0	0	0	0	0	0	0	0	0	0	0	0	0	0	0	0	0	0	0	0	0	0	0	0	0	0	0	0	0	0	0	0	0	0	0	0	0	0	0	0
1626	3949	935	M376T17	376.308	17.1883	376.318	N/A	Noise	0	0	0	0	0	0	0	0	0	0	0	0	0	0	0	0	0	0	0	0	0	0	0	0	0	0	0	0	0	0	0	0	0	0	0	0	0	0	0	0	4.61753
1627	3507	3507	M376T19	376.342	18.7136	376.342	Analogs results available	Cluster 10	0	0	0	0	0	0	0	0	0	0	5.00657	0	0	0	0	0	0	0	4.35405	0	0	0	0	0	0	0	0	0	0	0	0	0	0	0	0	0	0	0	0	0	0
1628	432	432	M376T19_1	376.342	18.7164	376.342	N/A	Noise	4.84296	4.75774	4.8594	4.7086	0	0	4.86194	0	4.8884	0	0	5.34564	0	0	5.42249	5.3744	5.3009	4.82651	4.31733	5.29382	4.90732	5.05582	5.18418	0	0	5.34048	0	5.26606	4.72927	4.77011	5.06667	5.14475	5.06893	5.11902	5.26646	5.08908	5.07392	4.9655	0	4.86485	4.8856
1629	3506	3506	M376T19_2	376.342	18.7533	376.342	Analogs results available	Cluster 10	0	0	0	0	0	0	0	0	0	0	0	0	0	0	0	0	0	0	5.37233	0	0	0	0	0	0	0	0	0	0	0	0	0	0	0	0	0	0	0	0	0	0
1630	4003	4003	M377T13	377.229	13.3603	377.229	Analogs results available	Noise	0	0	0	0	0	0	0	0	0	0	0	0	0	0	0	0	0	0	0	0	0	0	0	0	0	0	0	0	0	0	0	0	0	0	0	0	0	0	0	0	0
1631	2216	2216	M377T14	377.23	13.6029	377.23	Analogs results available	Cluster 64	0	0	0	0	0	0	0	0	0	0	0	0	0	0	0	0	0	0	0	0	0	0	0	0	0	0	0	0	0	0	0	0	0	0	0	0	0	0	0	0	0
1632	4242	571	M377T14_1	377.209	13.8299	377.32	Analogs results available	Noise	0	0	0	0	0	0	0	0	0	0	0	0	0	0	0	0	0	0	0	0	0	0	0	0	0	0	0	0	0	0	0	0	0	0	0	0	0	0	0	0	0
1633	2237	2237	M377T16	377.23	15.6521	377.23	N/A	Noise	0	0	0	0	0	0	0	0	0	0	0	0	0	0	0	0	0	0	0	0	0	0	0	0	0	0	0	0	0	0	0	0	0	0	0	0	0	0	0	0	0
1634	4083	3467	M377T16_1	377.208	16.3664	377.32	Analogs results available	Noise	0	0	0	0	0	0	0	0	0	0	0	0	0	0	0	0	0	0	0	0	0	0	0	0	0	0	0	0	0	0	0	0	0	0	0	0	0	0	0	0	0
1635	323	323	M377T17	377.32	16.6665	377.32	[0.53] GNPS GNPS Library: Polanrazine B_120170 ?	Noise	0	0	0	0	0	0	0	0	4.78999	0	0	4.92542	0	0	5.34227	5.22238	5.05045	4.66984	5.38509	5.16199	0	4.84327	4.7372	0	0	4.97055	0	5.24332	0	0	5.32076	5.69893	5.62714	5.74093	5.70181	5.68641	5.76355	5.47328	5.35168	5.52683	5.42588
1636	767	767	M377T18	377.32	17.6857	377.32	Analogs results available	Cluster 21	0	0	0	0	0	0	0	0	0	0	0	0	0	0	0	0	0	0	0	0	0	0	0	0	0	0	0	0	0	0	0	4.89654	0	4.93079	5.07514	4.91492	5.08254	4.82745	0	0	0
1637	2787	2787	M377T18_1	377.229	18.1014	377.229	Analogs results available	Noise	0	0	0	0	0	0	0	0	0	0	0	0	0	0	4.89336	0	0	0	0	0	0	0	0	0	0	0	0	0	0	0	0	0	0	0	0	0	0	0	0	0	0
1638	2010	2010	M377T19	377.32	19.2394	377.32	Analogs results available	Noise	0	0	0	0	0	0	0	0	0	0	0	0	0	0	0	0	0	0	0	0	0	0	0	0	0	0	0	0	0	0	0	4.84282	4.85205	4.95507	0	4.85598	4.82024	0	0	0	0
1639	575	575	M377T21	377.32	21.2549	377.32	Analogs results available	Cluster 21	0	0	0	0	0	0	0	0	0	0	0	0	0	0	0	0	0	0	0	0	0	0	0	0	0	0	0	0	0	0	0	4.934	4.88125	5.12547	5.12063	4.76767	4.93456	0	0	4.62566	0
1640	1152	1152	M377T5	377.117	4.6716	377.116	Analogs results available	Noise	0	0	0	0	0	0	0	0	0	0	0	0	0	0	0	0	0	0	0	0	0	0	0	0	0	0	0	0	0	0	0	0	0	0	0	5.20032	5.15345	0	0	0	0
1641	2764	2764	M377T5_1	377.116	4.7946	377.116	N/A	Noise	0	0	0	0	0	0	0	0	0	0	0	0	0	0	0	5.15268	0	0	0	0	0	0	0	0	0	0	0	0	0	0	0	0	0	0	0	0	0	0	0	0	0
1642	2839	2839	M377T9	377.232	8.53556	377.232	Analogs results available	Noise	0	0	0	0	0	0	0	0	0	0	0	0	0	0	4.79916	0	0	0	0	0	0	0	0	0	0	0	0	0	0	0	0	0	5.08352	5.13243	0	0	0	0	0	0	0
1643	4007	4007	M379T10	379.245	10.2971	379.245	N/A	Noise	0	0	0	0	0	0	0	0	0	0	0	0	0	0	0	0	0	0	0	0	0	0	0	0	0	0	0	0	0	0	0	0	0	0	0	0	0	0	0	0	0
1644	1431	1431	M379T13	379.246	12.736	379.246	N/A	Noise	0	0	0	0	0	0	0	0	0	0	0	0	0	0	0	0	0	0	0	0	0	0	0	0	0	0	0	0	0	0	0	0	0	0	0	0	0	0	0	0	0
1645	4150	4150	M379T13_1	379.288	12.7363	379.288	N/A	Noise	0	0	0	0	0	0	0	0	0	0	0	0	0	0	0	0	0	0	0	0	0	0	0	0	0	0	0	0	0	0	0	0	0	0	0	0	0	0	0	0	0
1646	2205	2205	M379T14	379.246	13.8578	379.246	N/A	Noise	0	0	0	0	0	0	0	0	0	0	0	0	0	0	0	0	0	0	0	0	0	0	0	0	0	0	0	0	0	0	0	0	0	0	0	0	0	0	0	0	0
1647	2274	2257	M379T15	379.224	14.5992	379.224	N/A	Noise	0	0	0	0	0	0	0	0	0	0	0	0	0	0	0	0	0	0	0	0	0	0	0	0	0	0	0	0	0	0	0	0	0	0	0	0	0	0	0	0	0
1648	4017	2235	M379T15_1	379.224	14.6877	379.245	N/A	Noise	0	0	0	0	0	0	0	0	0	0	0	0	0	0	0	0	0	0	0	0	0	0	0	0	0	0	0	0	0	0	0	0	0	0	0	0	0	0	0	0	0
1649	362	362	M379T22	379.336	21.9709	379.336	Analogs results available	Noise	0	0	0	0	0	0	0	0	0	0	0	0	0	0	0	0	0	0	0	0	0	0	0	0	0	0	0	0	0	0	5.12333	5.09042	4.92954	5.11241	5.11012	4.87876	5.05154	5.02472	4.86175	4.9263	4.86623
1650	3854	3854	M379T5	379.139	5.05002	379.139	[0.57] MS-DIAL BMDMS-NP: 2-Glucosyloxy-4-methoxycinnamic acid	Noise	0	0	0	0	0	0	0	0	0	0	4.81734	0	0	0	0	0	0	0	0	0	0	0	0	0	0	0	0	0	0	0	0	0	0	0	0	0	0	0	0	0	0
1651	1075	1075	M379T6	379.042	6.4065	379.042	N/A	Noise	0	0	0	0	0	0	0	0	0	0	0	4.89442	0	0	0	0	4.84253	0	0	0	0	0	0	0	0	0	0	0	0	0	0	0	0	0	0	0	0	0	0	0	0
1652	2441	89	M380T15	380.249	15.1541	380.337	Analogs results available	Cluster 36	0	0	0	0	0	0	0	0	0	0	0	0	0	0	0	0	0	0	0	0	0	0	0	0	0	0	0	0	0	0	0	0	0	0	0	0	0	0	0	0	0
1653	3997	3997	M381T11	381.261	11.3697	381.261	N/A	Noise	0	0	0	0	0	0	0	0	0	0	0	0	0	0	0	0	0	0	0	0	0	0	0	0	0	0	0	0	0	0	0	0	0	0	0	0	0	0	0	0	0
1654	2227	2227	M381T14	381.261	13.5333	381.261	[0.59] ISDB In-Silico Database: UNPD138164	Cluster 90	0	0	0	0	0	0	0	0	0	0	0	0	0	0	0	0	0	0	0	0	0	0	0	0	0	0	0	0	0	0	0	0	0	0	0	0	0	0	0	0	0
1655	274	274	M381T19	381.308	18.6911	381.308	N/A	Noise	0	0	0	0	0	0	0	0	0	0	0	0	0	0	0	0	0	0	0	0	0	0	0	4.69407	0	0	0	0	0	0	0	0	0	0	0	0	0	0	0	0	0
1656	175	175	M381T19_1	381.298	18.7134	381.298	N/A	Noise	6.04024	6.00599	6.10502	5.88728	5.81464	5.82424	6.04494	5.51355	6.11415	5.47279	6.16803	6.37445	5.53892	5.38683	6.366	6.35883	6.36773	6.02147	4.9983	6.33337	6.10887	6.2191	6.25507	5.7952	5.4318	6.34583	5.49424	6.30257	5.98702	6.0119	6.23185	6.24946	6.1894	6.24091	6.29796	6.22397	6.20118	6.12791	5.52865	6.07697	6.05883
1657	686	686	M381T19_2	381.339	18.7232	381.339	N/A	Noise	0	0	0	0	0	0	0	0	0	0	0	0	0	0	0	0	0	0	0	0	4.59369	4.65165	5.02739	0	0	4.96571	0	0	0	0	4.67375	0	0	4.63079	0	0	0	0	0	0	0
1658	1616	1616	M381T4	381.079	4.21318	381.079	Analogs results available	Noise	0	0	0	0	0	0	0	0	0	0	0	0	0	0	0	0	0	0	0	0	0	0	0	0	0	4.9105	0	0	0	0	0	0	0	0	0	0	0	0	0	0	0
1659	612	612	M383T11	383.149	10.6847	383.149	Analogs results available	Noise	0	0	0	0	0	0	0	0	0	0	0	0	0	0	0	0	0	0	0	0	0	4.99069	5.20331	0	0	5.26355	0	5.11953	0	0	0	0	0	0	0	0	0	0	0	0	0
1660	531	531	M383T18	383.331	17.5782	383.331	Analogs results available	Noise	0	0	0	0	0	0	0	0	0	0	0	4.95582	0	0	5.05983	4.76472	4.8449	0	5.09151	4.81105	0	4.63155	0	0	0	4.78792	0	4.93342	0	0	0	5.21263	5.16261	5.31719	4.8014	4.79284	4.95295	4.85592	0	4.90454	4.69175
1661	1373	1373	M383T6	383.146	6.49685	383.146	N/A	Noise	0	0	0	0	0	0	0	0	0	0	0	0	0	0	0	0	0	0	0	0	4.66368	0	4.58501	0	0	0	0	0	0	0	0	0	0	0	0	0	0	0	0	0	0
1662	579	579	M384T8	384.295	7.55432	384.295	Analogs results available	Cluster 50	0	0	0	0	0	0	0	0	0	0	0	0	0	0	5.319	5.19606	4.96877	0	5.28691	0	0	0	0	0	0	5.06969	0	0	0	0	0	5.36031	5.3976	5.38328	5.41349	5.12103	5.25483	5.0361	0	5.01176	0
1663	3361	3361	M385T10	385.09	9.50225	385.09	[0.81] MS-DIAL Fiehn/Vaniya natural product library: methyl asterrate	Cluster 86	0	0	0	0	0	0	0	0	4.93677	0	0	0	0	0	0	0	0	0	0	0	0	0	0	0	0	0	0	0	0	0	0	0	0	0	0	0	0	0	0	0	0
1664	1157	1157	M385T10_1	385.164	10.4511	385.164	Analogs results available	Cluster 20	0	0	0	0	0	0	0	0	0	0	0	0	0	0	0	0	0	0	0	0	0	0	0	0	0	0	0	0	0	0	0	0	0	0	5.09616	0	0	0	0	0	0
1665	1158	1158	M385T11	385.164	10.602	385.164	Analogs results available	Cluster 20	0	0	0	0	0	0	0	0	0	0	0	0	0	0	0	0	0	0	0	0	0	0	0	0	0	0	0	0	0	0	0	0	0	0	5.11192	0	4.72602	0	0	0	0
1666	2762	2762	M385T5	385.089	5.37105	385.089	Analogs results available	Noise	0	0	0	0	0	0	0	0	0	0	0	0	0	0	4.75185	4.7677	0	0	0	0	0	0	0	0	0	0	0	0	0	0	0	0	0	0	0	0	0	0	0	0	0
1667	2047	2047	M386T14	386.363	14.2641	386.363	N/A	Cluster 47	0	0	0	0	0	0	0	0	0	0	0	0	0	0	0	0	0	0	0	0	0	0	0	0	0	0	0	0	0	0	0	0	4.75621	4.78206	0	4.77265	4.82617	0	0	0	0
1668	4070	4070	M386T18	386.326	18.1242	386.326	Analogs results available	Noise	0	0	0	0	0	0	0	0	0	0	0	0	0	0	0	0	0	0	0	0	0	0	0	0	0	0	0	0	0	0	0	0	0	0	0	0	0	0	0	0	0
1669	4035	4035	M386T18_1	386.326	18.2607	386.326	Analogs results available	Cluster 49	0	0	0	0	0	0	0	0	0	0	0	0	0	0	0	0	0	0	0	0	0	0	0	0	0	0	0	0	0	0	0	0	0	0	0	0	0	0	0	0	0
1670	3907	3907	M387T10	387.144	10.127	387.144	Analogs results available	Noise	0	0	0	0	0	0	0	0	0	0	0	0	0	0	0	0	0	0	0	0	4.71188	0	0	0	0	0	0	0	0	0	0	0	0	0	0	0	0	0	0	0	0
1671	3421	3421	M387T15	387.205	15.3398	387.205	Analogs results available	Noise	0	0	0	0	0	0	0	0	0	0	0	0	0	0	0	0	0	0	0	0	0	0	0	0	0	0	0	0	0	0	4.57258	0	4.68212	0	0	0	0	0	0	0	0
1672	1065	1065	M387T16	387.311	15.8867	387.311	Analogs results available	Cluster 09	0	0	0	0	0	0	0	0	0	0	0	4.65368	0	0	4.90875	4.81123	4.69865	0	5.16069	4.69541	0	0	4.67485	0	0	4.73702	0	4.70314	0	0	0	0	0	0	4.68291	0	0	0	0	0	0
1673	235	235	M387T16_1	387.311	16.1717	387.31	Analogs results available	Cluster 09	5.35509	5.28184	5.5009	5.19903	5.0518	5.14958	5.35487	4.80491	5.48459	4.83873	5.56544	5.88759	4.92988	4.7458	6.12268	6.00236	5.85756	5.2902	6.37033	5.91776	5.56311	5.59013	5.86409	5.06238	0	6.00579	4.84975	5.9342	5.35283	5.33263	5.6533	5.7435	5.65612	5.70196	5.94417	5.62633	5.57144	5.55071	4.81847	5.3756	5.4528
1674	1622	1622	M387T16_2	387.322	16.1726	387.322	Analogs results available	Cluster 09	0	0	0	0	0	0	0	0	0	0	0	0	0	0	0	0	4.72492	0	0	0	0	0	0	0	0	4.84281	0	0	0	0	0	0	0	0	0	0	0	0	0	0	0
1675	2430	2430	M387T18	387.251	18.2524	387.251	N/A	Noise	0	0	0	0	0	0	0	0	0	0	0	0	0	0	0	0	0	0	0	0	0	0	0	0	0	0	0	0	0	0	0	0	0	0	0	0	0	0	0	0	0
1676	1573	1573	M387T7	387.107	6.94518	387.107	[0.77] MS-DIAL BMDMS-NP: Moluccanin	Noise	0	0	0	0	0	0	0	0	0	0	0	0	0	0	0	0	0	0	0	0	0	0	0	0	0	4.82904	0	0	0	0	0	0	0	0	0	0	0	0	0	0	0
1677	1625	732	M387T7_1	387.107	7.15977	387.144	Analogs results available	Noise	0	0	0	0	0	0	0	0	0	0	0	0	0	0	0	0	0	0	0	0	0	0	0	0	0	4.617	0	0	0	0	0	0	0	0	0	0	0	0	0	0	0
1678	706	706	M390T15	390.321	14.5093	390.321	Analogs results available	Cluster 10	0	0	0	0	0	0	0	0	0	0	0	4.96397	0	0	5.19368	5.0274	4.85304	0	5.4176	4.99838	0	4.63715	4.90642	0	0	5.03618	0	5.00454	0	0	4.65613	4.72401	4.61777	4.75566	4.93721	4.66576	4.6965	0	0	0	0
1679	472	472	M390T15_1	390.321	14.6857	390.321	Analogs results available	Noise	0	4.66074	4.76545	0	0	0	4.69432	0	4.747	0	4.83198	5.27559	0	0	5.46556	5.34277	5.18386	4.62539	5.69164	5.25649	4.80028	4.92991	5.20688	0	0	5.32602	0	5.34084	4.66734	4.59674	4.98249	5.08238	4.99853	5.05682	5.20731	4.98033	4.95023	4.81978	0	4.75862	4.79603
1680	1448	1448	M391T13	391.245	12.6791	391.245	N/A	Noise	0	0	0	0	0	0	0	0	0	0	0	0	0	0	0	0	0	0	5.44915	5.00601	0	0	0	0	0	0	0	5.07152	0	0	0	0	0	4.98492	0	4.9841	0	0	0	0	5.00703
1681	1458	1458	M391T13_1	391.245	12.9552	391.245	N/A	Noise	0	0	0	0	0	0	0	0	0	0	0	0	0	0	0	0	0	0	5.17383	0	0	0	0	0	0	0	0	4.89395	0	0	0	0	0	0	0	4.77282	0	0	0	0	4.89517
1682	1789	1789	M391T13_2	391.245	13.1549	391.245	N/A	Noise	0	0	0	0	0	0	0	0	0	0	0	0	0	0	0	0	0	0	5.2489	0	0	0	0	0	0	0	0	4.88996	0	0	0	0	0	0	0	0	0	0	0	0	0
1683	1445	1445	M391T15	391.299	15.1407	391.299	Analogs results available	Noise	0	0	0	0	0	0	0	0	0	0	0	0	0	0	0	0	0	0	0	0	0	0	0	0	0	0	0	0	0	0	0	0	0	0	0	0	4.99051	0	0	0	0
1684	2765	2765	M391T9	391.211	8.86272	391.211	Analogs results available	Noise	0	0	0	0	0	0	0	0	0	0	0	0	0	0	5.01374	4.98184	0	0	0	0	0	0	0	0	0	0	0	0	0	0	0	0	0	0	0	0	0	0	0	0	0
1685	497	497	M392T16	392.331	16.2212	392.331	Analogs results available	Noise	0	0	0	0	0	0	0	0	0	0	0	5.46704	0	0	5.34649	5.00569	5.21117	5.06908	6.13374	5.70701	0	4.84281	0	0	0	5.0665	0	5.36418	0	0	5.96283	5.83729	5.41781	5.33111	0	0	0	5.2787	0	5.23403	5.4011
1686	3920	3920	M392T6	392.17	5.56	392.17	N/A	Noise	0	0	0	0	0	0	0	0	0	0	0	0	0	0	0	0	0	0	0	0	4.94184	0	0	0	0	0	0	0	0	0	0	0	0	0	0	0	0	0	0	0	0
1687	2352	3537	M393T14	393.203	13.6126	393.261	N/A	Noise	0	0	0	0	0	0	0	0	0	0	0	0	0	0	0	0	0	0	0	0	0	0	0	0	0	0	0	0	0	0	0	0	0	0	0	0	0	0	0	0	0
1688	325	325	M393T15	393.315	14.9534	393.315	Analogs results available	Cluster 21	0	0	0	0	0	0	0	0	0	0	0	4.69017	0	0	4.92371	4.75424	4.63945	0	5.13942	4.91592	0	0	0	0	0	4.62065	0	5.07214	0	0	5.17399	5.44816	5.41713	5.52401	5.3701	5.44839	5.48031	5.30977	5.14123	5.40609	5.27574
1689	3930	3930	M393T17	393.315	17.403	393.315	Analogs results available	Noise	0	0	0	0	0	0	0	0	0	0	0	0	0	0	0	0	0	0	0	0	0	0	0	0	0	0	0	0	0	0	0	0	0	0	0	0	0	0	0	0	5.03261
1690	324	324	M393T18	393.315	17.71	393.315	N/A	Noise	0	0	0	0	0	0	0	0	0	0	0	0	0	0	5.10242	0	4.90938	0	0	0	0	0	0	0	0	0	0	0	0	0	5.23337	5.65712	5.60652	5.68517	5.54535	5.52797	5.5649	5.37424	5.21072	5.48775	5.41544
1691	3583	3583	M393T18_1	393.315	18.264	393.315	Analogs results available	Cluster 21	0	0	0	0	0	0	0	0	0	0	0	0	0	0	0	0	0	0	4.78597	0	0	0	0	0	0	0	0	0	0	0	0	0	0	0	0	0	0	0	0	0	5.16047
1692	2805	2805	M393T19	393.205	18.9006	393.205	Analogs results available	Noise	0	0	0	0	0	0	0	0	0	0	0	0	0	0	4.78798	0	0	0	0	0	0	0	0	0	0	0	0	0	0	0	0	0	0	0	0	0	0	0	0	0	0
1693	371	371	M393T19_1	393.315	19.0149	393.315	Analogs results available	Cluster 21	0	0	0	0	0	0	0	0	0	0	0	0	0	0	0	0	0	0	0	0	0	0	0	0	0	0	0	0	0	0	0	5.33799	5.11645	5.33811	5.39624	5.12639	5.25854	5.14566	4.88019	4.97992	5.03484
1694	4004	4004	M393T20	393.299	19.5484	393.3	Analogs results available	Noise	0	0	0	0	0	0	0	0	0	0	0	0	0	0	0	0	0	0	0	0	0	0	0	0	0	0	0	0	0	0	0	0	0	0	0	0	0	0	0	0	0
1695	2449	2449	M393T20_1	393.315	19.8267	393.315	Analogs results available	Cluster 21	0	0	0	0	0	0	0	0	0	0	0	0	0	0	0	0	0	0	0	0	0	0	0	0	0	0	0	0	0	0	0	0	0	0	5.33995	0	4.92573	0	0	0	0
1696	1589	1589	M393T20_2	393.297	20.3945	393.297	N/A	Noise	0	0	0	0	0	0	0	0	0	0	0	0	0	0	4.80865	4.61754	0	0	4.79452	0	0	0	0	0	0	4.70325	0	0	0	0	0	0	0	0	0	0	0	0	0	0	0
1697	509	509	M393T21	393.315	20.8381	393.315	Analogs results available	Cluster 21	0	0	0	0	0	0	0	0	0	0	0	0	0	0	4.55799	0	0	0	0	0	0	0	0	0	0	0	0	0	0	0	0	5.33088	5.14019	5.31806	5.39311	5.0214	5.08877	5.15184	0	4.96426	5.06359
1698	386	386	M393T22	393.315	22.1606	393.315	Analogs results available	Noise	0	0	0	0	0	0	0	0	0	0	0	0	0	0	0	0	0	0	0	0	0	0	0	0	0	0	0	0	0	0	4.91181	4.97915	4.93322	0	5.11135	4.91882	5.06104	4.97572	4.70001	4.93078	0
1699	2790	2790	M394T12	394.279	12.2483	394.279	Analogs results available	Noise	0	0	0	0	0	0	0	0	0	0	0	0	0	0	5.09414	0	0	0	0	0	0	0	0	0	0	0	0	0	0	0	0	0	0	0	0	0	0	0	0	0	0
1700	2843	2843	M394T13	394.243	12.8542	394.243	Analogs results available	Noise	0	0	0	0	0	0	0	0	0	0	0	0	0	0	4.96155	0	0	0	4.96493	0	0	0	0	0	0	0	0	0	0	0	0	0	0	0	0	0	0	0	0	0	0
1701	2278	2278	M395T14	395.22	13.8469	395.22	N/A	Noise	0	0	0	0	0	0	0	0	0	0	0	0	0	0	0	0	0	0	0	0	0	0	0	0	0	0	0	0	0	0	0	0	0	0	0	0	0	0	0	0	0
1702	4348	611	M395T14_1	395.331	13.8476	395.277	N/A	Noise	0	0	0	0	0	0	0	0	0	0	0	0	0	0	0	0	0	0	0	0	0	0	0	0	0	0	0	0	0	0	0	0	0	0	0	0	0	0	0	0	0
1703	252	252	M395T15	395.277	14.5119	395.277	N/A	Noise	4.84341	4.93338	4.99957	4.77086	4.73319	4.67911	4.93517	0	5.03199	0	5.05148	5.45361	4.61263	0	5.58761	5.48581	5.39135	4.85763	5.80473	5.45902	5.022	5.18109	5.37824	4.65469	0	5.47776	0	5.50132	4.86446	4.85962	5.15244	5.21898	5.17215	5.2402	5.41783	5.18248	5.13362	5.03849	0	4.99141	4.92922
1704	253	253	M395T15_1	395.277	14.6824	395.277	N/A	Noise	4.96384	4.98378	5.10009	4.83948	4.7397	4.80009	5.02373	0	5.1408	0	5.16692	5.54629	4.66978	0	5.69182	5.57249	5.45354	4.94488	5.86387	5.50608	5.09796	5.22605	5.47561	4.75948	0	5.59162	0	5.57856	4.99078	4.89045	5.28508	5.32019	5.21994	5.26649	5.48254	5.25084	5.26194	5.12977	0	5.01231	5.08243
1705	302	302	M395T17	395.331	16.6661	395.331	Analogs results available	Cluster 21	0	4.71218	4.73793	0	0	0	4.76378	0	4.96189	0	0	5.15727	0	0	5.58306	5.41972	5.22202	4.75667	5.62976	5.35746	0	4.97264	4.81479	0	0	5.15061	0	5.42928	0	0	5.49406	5.97114	5.87773	6.00395	5.96503	5.92848	6.02453	5.64829	5.53572	5.72774	5.59969
1706	3395	3395	M395T17_1	395.342	16.6764	395.342	Analogs results available	Cluster 21	0	0	0	0	0	0	0	0	0	0	0	0	0	0	0	0	0	0	0	0	0	0	0	0	0	0	0	0	0	0	0	4.81178	0	0	0	0	0	0	0	0	0
1707	404	404	M395T19	395.331	19.0656	395.331	Analogs results available	Cluster 21	0	0	0	0	0	0	0	0	0	0	0	0	0	0	0	0	0	0	0	0	0	0	0	0	0	0	0	0	0	0	5.08533	5.35938	5.25156	5.39743	5.18125	5.08196	5.21945	0	4.76016	0	5.23981
1708	398	398	M395T19_1	395.331	19.2432	395.331	Analogs results available	Noise	0	0	0	0	0	0	0	0	0	0	0	0	0	0	0	0	0	0	0	0	0	0	0	0	0	0	0	0	0	0	0	5.04131	5.06467	5.19973	4.83385	5.01056	5.05732	0	4.69726	4.97273	0
1709	4166	4166	M395T20	395.331	20.4668	395.331	N/A	Noise	0	0	0	0	0	0	0	0	0	0	0	0	0	0	0	0	0	0	0	0	0	0	0	0	0	0	0	0	0	0	0	0	0	0	0	0	0	0	0	0	0
1710	2655	2655	M395T8	395.277	7.80093	395.277	N/A	Noise	0	0	0	0	0	0	0	0	0	0	0	0	0	0	0	0	0	0	4.74897	0	0	0	0	0	0	0	0	4.7262	0	0	0	0	0	0	0	0	0	0	0	0	0
1711	2753	2753	M396T15	396.383	14.9651	396.384	Analogs results available	Cluster 26	0	0	0	0	0	0	0	0	0	0	0	0	0	0	5.70595	4.98034	4.70452	0	5.27836	0	0	0	0	0	0	0	0	0	0	0	0	0	0	0	0	0	0	0	0	0	0
1712	3562	1008	M397T14	397.293	13.5776	397.292	N/A	Noise	0	0	0	0	0	0	0	0	0	0	0	0	0	0	0	0	0	0	5.0244	0	0	0	0	0	0	0	0	0	0	0	0	0	0	0	0	0	0	0	0	0	0
1713	1008	978	M397T14_1	397.292	13.6791	397.292	N/A	Noise	0	0	0	0	0	0	0	0	0	0	0	4.78172	0	0	0	4.76774	4.94108	0	4.97431	4.71118	0	0	4.70557	0	0	0	0	0	0	0	0	0	0	0	4.77082	0	0	0	0	0	0
1714	797	797	M397T17	397.25	16.622	397.25	Analogs results available	Noise	0	0	0	0	0	0	0	0	0	0	0	4.92051	0	0	5.19352	5.10864	4.89602	0	5.36136	4.95527	4.64317	0	4.75732	0	0	5.01938	0	4.96153	0	0	0	4.80081	4.68114	4.66797	4.88987	0	0	4.61576	0	0	0
1715	3002	3002	M397T18	397.346	18.3537	397.346	Analogs results available	Noise	0	0	0	0	0	0	0	0	0	0	0	0	0	0	0	0	0	0	5.14266	4.72949	0	0	0	0	0	0	0	0	0	0	0	0	0	0	0	0	0	0	0	0	0
1716	276	276	M397T19	397.271	18.7154	397.271	N/A	Noise	4.90764	4.8422	4.98234	4.81095	4.75159	4.70586	4.90837	0	4.9639	0	5.06774	5.23149	0	0	5.2416	5.26835	5.226	4.904	4.53729	5.231	4.99046	5.10555	5.10725	4.65316	0	5.22731	0	5.1813	4.87561	4.90666	5.11812	5.11245	5.067	5.11682	5.17907	5.09713	5.05868	5.03913	0	4.94673	4.94814
1717	552	243	M397T20	397.183	19.6758	397.383	[0.55] MS-DIAL MassBank: beta-Sitosterol LC-APPI-QQ MS2 CE	Noise	0	0	0	0	0	0	0	0	0	0	0	0	0	0	0	0	0	0	0	0	0	0	0	0	0	0	0	0	0	0	0	0	0	0	0	0	0	0	0	4.91857	0
1718	3841	3841	M398T3	398.181	3.0991	398.181	Analogs results available	Cluster 77	0	0	0	0	0	0	0	0	0	0	4.93638	0	0	0	0	0	0	0	0	0	0	0	0	0	0	0	0	0	0	0	0	0	0	0	0	0	0	0	0	0	0
1719	3819	3819	M398T3_1	398.181	3.48086	398.181	Analogs results available	Cluster 77	0	0	0	0	0	0	0	0	0	0	5.04028	0	0	0	0	0	0	0	0	0	4.75752	0	0	0	0	0	0	0	0	0	0	0	0	0	0	0	0	0	0	0	0
1720	681	681	M399T14	399.272	14.4347	399.272	N/A	Noise	0	0	0	0	0	0	0	0	0	0	4.75928	5.06672	0	0	5.28378	5.17118	5.04985	0	5.57708	5.09064	4.73329	4.84149	5.02586	0	0	5.16904	0	5.12539	0	0	4.87397	4.9246	4.86405	4.84278	5.06603	4.83088	0	4.74289	0	0	0
1721	545	545	M399T15	399.326	14.5256	399.326	Analogs results available	Noise	0	0	0	0	0	0	0	0	0	0	0	0	0	0	0	0	0	0	4.79206	0	0	0	0	0	0	0	0	0	0	0	4.65712	4.83906	4.89497	4.93182	4.93991	5.08885	5.08182	4.74793	0	4.76693	4.97721
1722	1368	1368	M399T7	399.105	6.67779	399.105	Analogs results available	Noise	0	0	0	0	0	0	0	0	0	0	4.97443	0	0	0	0	0	0	0	0	0	0	0	4.74524	0	0	4.71647	0	0	0	0	0	0	0	0	0	0	0	0	0	0	0
1723	3131	3131	M400T11	400.268	11.2362	400.268	N/A	Noise	0	0	0	0	0	0	0	0	0	0	0	0	0	0	0	0	0	0	0	0	0	0	0	0	0	0	0	0	0	0	0	0	0	0	0	0	0	0	0	0	0
1724	593	593	M400T15	400.378	14.6856	400.378	Analogs results available	Cluster 47	0	0	0	0	0	0	0	0	0	0	0	0	0	0	0	0	0	0	0	0	0	0	0	0	0	0	0	0	0	0	0	0	4.94401	5.03706	0	4.80806	4.99017	0	0	4.71992	5.12795
1725	560	560	M400T15_1	400.378	14.912	400.378	Analogs results available	Cluster 61	0	0	0	0	0	0	0	0	0	0	0	0	0	0	5.36931	5.02831	4.93761	0	4.98451	0	0	4.77851	4.74439	0	0	4.80376	0	5.01046	0	0	0	0	5.12586	5.24567	4.76081	4.96448	4.99359	0	0	4.82744	4.74982
1726	820	820	M401T5	401.157	5.21196	401.157	Analogs results available	Noise	4.71004	0	4.758	0	0	0	0	0	0	0	0	0	0	0	0	0	0	0	0	0	4.97905	0	0	0	0	4.8884	0	0	4.78192	0	0	0	0	0	0	0	0	0	0	0	0
1727	735	735	M401T5_1	401.157	5.34152	401.157	Analogs results available	Noise	0	0	4.70472	0	0	0	0	0	0	0	0	0	0	0	0	0	0	0	0	0	5.13164	4.68361	5.02446	0	0	4.96522	0	4.83324	4.78169	0	0	0	0	0	0	0	0	0	0	0	0
1728	821	821	M401T6	401.121	5.75328	401.121	Analogs results available	Noise	0	0	0	0	0	0	0	0	0	0	5.2179	0	0	0	0	0	0	0	0	0	4.87776	0	4.79546	0	0	0	0	0	4.72543	0	0	0	0	0	0	0	0	0	0	0	0
1729	1141	1141	M401T6_1	401.159	5.95008	401.159	[0.66] GNPS Berkeley Lab MS/MS spectral library: 2H,3H-benzo[e]1,4-dioxin-6-yl-N-[2-methyl-5-(6-methylbenzoxazol-2-yl)phenyl]ca rboxamide M+H	Cluster 20	0	0	0	0	0	0	0	0	0	0	0	0	0	0	0	0	0	0	0	0	0	0	0	0	0	0	0	0	0	0	0	0	0	0	5.09109	4.99531	4.99321	0	0	0	0
1730	824	824	M401T6_2	401.121	6.09106	401.121	N/A	Noise	0	0	0	0	0	0	0	0	0	0	5.05875	0	0	0	0	0	0	0	0	0	4.7589	0	4.87326	0	0	0	0	0	4.54268	0	0	0	0	0	0	0	0	0	0	0	0
1731	3910	3910	M401T6_3	401.122	6.4581	401.122	Analogs results available	Noise	0	0	0	0	0	0	0	0	0	0	0	0	0	0	0	0	0	0	0	0	4.73261	0	0	0	0	0	0	0	0	0	0	0	0	0	0	0	0	0	0	0	0
1732	3343	3343	M401T7	401.159	7.12023	401.159	Analogs results available	Noise	4.60865	0	0	0	0	0	0	0	0	0	4.97837	0	0	0	0	0	0	0	0	0	5.02254	0	0	0	0	0	0	0	0	0	0	0	0	0	0	0	0	0	0	0	0
1733	2012	2012	M401T8	401.159	8.35342	401.159	[0.68] GNPS Berkeley Lab MS/MS spectral library: 2H,3H-benzo[e]1,4-dioxin-6-yl-N-[2-methyl-5-(6-methylbenzoxazol-2-yl)phenyl]ca rboxamide M+H	Cluster 20	0	0	0	0	0	0	0	0	0	0	0	0	0	0	0	0	0	0	0	0	0	0	0	0	0	0	0	0	0	0	0	0	0	0	5.21319	5.0843	5.02586	0	0	0	0
1734	1442	1442	M401T9	401.159	9.00994	401.159	[0.72] GNPS Berkeley Lab MS/MS spectral library: 2H,3H-benzo[e]1,4-dioxin-6-yl-N-[2-methyl-5-(6-methylbenzoxazol-2-yl)phenyl]ca rboxamide M+H	Cluster 20	0	0	0	0	0	0	0	0	0	0	0	0	0	0	0	0	0	0	0	0	0	0	0	0	0	0	0	0	0	0	0	0	0	0	5.10156	5.06158	5.04682	0	0	0	0
1735	2054	2054	M402T12	402.321	11.9963	402.321	Analogs results available	Noise	0	0	0	0	0	0	0	0	0	0	0	0	0	0	0	0	0	0	0	0	0	0	0	0	0	0	0	0	0	0	0	0	0	0	0	4.63321	0	0	0	0	4.64007
1736	1021	1021	M402T13	402.358	13.3801	402.358	[0.89] GNPS GNPS Library: Sorbitane Monopalmitate Polysorbate 40 in-source fragment M+H	Cluster 61	0	0	0	0	0	0	0	0	0	0	0	4.76183	0	0	5.02316	4.82253	4.80116	0	4.90821	0	0	0	0	0	0	4.93004	0	0	0	0	0	0	0	0	0	0	0	0	0	0	0
1737	3866	3866	M403T20	403.193	19.682	403.193	Analogs results available	Noise	0	0	0	0	0	0	0	0	0	0	0	0	0	0	0	0	0	0	0	0	0	0	0	0	0	0	0	0	0	0	4.89069	0	0	0	0	0	0	0	0	0	0
1738	1613	1613	M403T3	403.136	3.10736	403.136	N/A	Noise	0	0	0	0	0	0	0	0	0	0	5.40431	0	0	0	0	0	0	0	0	0	5.21762	0	0	0	0	5.0213	0	0	0	0	0	0	0	0	0	0	0	0	0	0	0
1739	3797	3797	M403T3_1	403.136	3.48086	403.136	Analogs results available	Noise	0	0	0	0	0	0	0	0	0	0	5.35411	0	0	0	0	0	0	0	0	0	5.12782	0	0	0	0	0	0	0	0	0	0	0	0	0	0	0	0	0	0	0	0
1740	2388	2388	M404T14	404.337	14.0723	404.337	Analogs results available	Cluster 30	0	0	0	0	0	0	0	0	0	0	0	0	0	0	0	0	0	0	0	0	0	0	0	0	0	0	0	0	0	0	0	0	0	0	0	0	0	0	0	0	0
1741	451	451	M405T16	405.321	16.1715	405.321	Analogs results available	Cluster 09	4.76552	0	4.84923	0	0	0	4.76718	0	4.83091	0	4.90627	5.27615	0	0	5.51405	5.37448	5.2211	4.64717	5.73352	5.28836	4.90858	4.96472	5.21772	0	0	5.38596	0	5.31307	4.74904	4.72243	5.05892	5.10928	5.03881	5.11035	5.3049	5.01157	4.93082	4.90669	0	0	4.8
1742	4288	4288	M406T12	406.311	12.0717	406.311	N/A	Noise	0	0	0	0	0	0	0	0	0	0	0	0	0	0	0	0	0	0	0	0	0	0	0	0	0	0	0	0	0	0	0	0	0	0	0	0	0	0	0	0	0
1743	4285	4285	M406T13	406.311	12.7346	406.311	N/A	Noise	0	0	0	0	0	0	0	0	0	0	0	0	0	0	0	0	0	0	0	0	0	0	0	0	0	0	0	0	0	0	0	0	0	0	0	0	0	0	0	0	0
1744	2822	2822	M406T20	406.389	20.3066	406.389	N/A	Noise	0	0	0	0	0	0	0	0	0	0	0	0	0	0	4.77564	0	0	0	4.89967	0	0	0	0	0	0	0	0	0	0	0	0	0	0	0	0	0	0	0	0	0	0
1745	1535	1535	M406T9	406.243	9.16804	406.243	Analogs results available	Noise	0	0	0	0	0	0	0	0	0	0	0	0	0	0	0	0	0	0	0	0	0	0	0	0	0	0	0	0	0	0	0	0	0	0	0	0	0	0	0	0	0
1746	4191	3183	M407T16	407.294	16.2102	407.367	Analogs results available	Noise	0	0	0	0	0	0	0	0	0	0	0	0	0	0	0	0	0	0	0	0	0	0	0	0	0	0	0	0	0	0	0	0	0	0	0	0	0	0	0	0	0
1747	2874	2874	M407T18	407.294	17.8397	407.294	N/A	Noise	0	0	0	0	0	0	0	0	0	0	0	0	0	0	0	0	0	0	0	0	0	0	0	0	0	0	0	0	0	0	0	5.14751	0	0	0	0	5.1893	0	0	0	0
1748	506	506	M407T19	407.294	18.6542	407.294	Analogs results available	Noise	0	0	0	0	0	0	0	0	0	0	0	0	0	0	0	0	0	0	0	0	0	0	0	0	0	0	0	0	0	0	0	5.353	5.19139	5.34538	5.51364	5.1558	5.41698	5.13719	0	5.09529	0
1749	372	372	M407T21	407.331	20.8397	407.331	Analogs results available	Cluster 21	0	0	0	0	0	0	0	0	0	0	0	0	0	0	0	0	0	0	0	0	0	0	0	0	0	0	0	0	0	0	0	5.34111	5.12436	5.31939	5.42274	5.04528	5.13281	5.18625	4.75558	4.9435	5.01669
1750	1912	1912	M407T7	407.174	7.17397	407.174	Analogs results available	Cluster 89	0	0	0	0	0	0	0	0	4.93708	0	0	0	0	0	0	0	0	0	4.65192	0	0	0	0	0	0	0	0	4.68093	0	0	0	0	0	0	0	0	0	0	0	0	0
1751	1931	1931	M408T13	408.326	12.8403	408.326	N/A	Noise	0	0	0	0	0	0	0	0	0	0	0	0	0	0	4.85834	0	0	0	5.0963	4.69935	0	0	0	0	0	0	0	0	0	0	0	4.9541	0	4.82643	0	0	0	0	0	0	0
1752	1554	1554	M408T18	408.368	17.5138	408.368	Analogs results available	Cluster 40	0	0	0	0	0	0	0	0	0	0	0	0	0	0	0	5.03563	4.99106	0	5.17361	4.97447	0	0	0	0	0	5.05168	0	0	0	0	0	0	0	0	0	0	0	0	0	0	0
1753	920	920	M408T18_1	408.308	17.9872	408.308	Analogs results available	Noise	0	0	0	0	0	0	4.68196	0	0	0	4.84097	5.21853	0	0	5.27527	4.75326	4.92011	0	0	4.86251	0	0	0	0	0	0	0	0	0	0	0	0	0	0	0	0	0	0	0	0	0
1754	1794	1794	M408T18_2	408.326	18.1187	408.326	N/A	Noise	0	0	0	0	0	0	0	0	0	0	0	0	0	0	0	0	0	0	4.86132	0	0	0	0	0	0	0	0	0	0	0	5.27882	4.89757	0	4.69556	0	0	0	0	0	0	4.98769
1755	936	936	M408T18_3	408.308	18.2347	408.308	Analogs results available	Noise	0	0	0	0	0	0	0	0	0	0	0	5.06689	0	0	5.15404	0	4.66727	0	0	4.72284	0	0	0	0	0	0	0	0	0	0	0	0	0	0	4.6683	0	0	0	0	0	0
1756	1825	1825	M408T21	408.326	21.2203	408.326	N/A	Noise	0	0	0	0	0	0	0	0	0	0	0	0	0	0	0	0	0	0	4.8846	0	0	0	0	0	0	0	0	0	0	0	5.24185	4.67167	0	0	0	0	0	0	0	0	4.69564
1757	3873	3873	M408T21_1	408.326	21.4778	408.326	N/A	Noise	0	0	0	0	0	0	0	0	0	0	0	0	0	0	0	0	0	0	0	0	0	0	0	0	0	0	0	0	0	0	4.52982	0	0	0	0	0	0	0	0	0	0
1758	3872	2026	M409T13	409.255	12.7167	409.256	Analogs results available	Noise	0	0	0	0	0	0	0	0	0	0	0	0	0	0	0	0	0	0	0	0	0	0	0	0	0	0	0	0	0	0	4.62336	0	0	0	0	0	0	0	0	0	0
1759	2026	3932	M409T13_1	409.256	12.7239	409.256	Analogs results available	Noise	0	0	0	0	0	0	0	0	0	0	0	0	0	0	0	0	0	0	0	0	0	0	0	0	0	0	0	0	0	0	5.03017	0	0	0	0	4.65944	0	0	0	0	5.33902
1760	745	745	M409T15	409.31	15.1672	409.31	Analogs results available	Noise	0	0	0	0	0	0	0	0	0	0	0	0	0	0	5.0666	0	4.8111	0	0	0	0	0	0	0	0	0	0	5.03949	0	0	0	5.44593	0	5.47862	5.46942	5.45768	5.51551	5.21724	0	0	0
1761	327	327	M409T18	409.31	17.9826	409.31	Analogs results available	Noise	0	0	0	0	0	0	0	0	0	0	0	0	0	0	0	0	0	0	0	0	0	0	0	0	0	0	0	0	0	0	0	5.80437	5.80272	5.81889	5.85704	0	5.86531	5.64259	5.34549	0	0
1762	3617	332	M409T18_1	409.293	18.3077	409.31	Analogs results available	Cluster 21	0	0	0	0	0	0	0	0	0	0	0	0	0	0	0	0	0	0	5.00891	0	0	0	0	0	0	0	0	0	0	0	0	0	0	0	0	0	0	0	0	0	0
1763	4303	4303	M409T4	409.146	3.60467	409.146	Analogs results available	Cluster 68	0	0	0	0	0	0	0	0	0	0	0	0	0	0	0	0	0	0	0	0	0	0	0	0	0	0	0	0	0	0	0	0	0	0	0	0	0	0	0	0	0
1764	4276	4276	M409T4_1	409.146	4.13247	409.146	Analogs results available	Cluster 68	0	0	0	0	0	0	0	0	0	0	0	0	0	0	0	0	0	0	0	0	0	0	0	0	0	0	0	0	0	0	0	0	0	0	0	0	0	0	0	0	0
1765	3204	3204	M410T5	410.181	5.19837	410.181	Analogs results available	Noise	0	0	4.99477	4.83937	0	0	0	0	0	0	0	0	0	0	0	0	0	0	0	0	0	0	0	0	0	0	0	0	0	0	0	0	0	0	0	0	0	0	0	0	0
1766	1066	359	M411T15	411.25	14.5183	411.326	Analogs results available	Noise	0	0	0	0	0	0	0	0	0	0	0	4.71413	0	0	4.76273	4.7287	0	0	4.98431	4.63474	0	0	0	0	0	4.67032	0	4.66555	0	0	0	0	0	0	0	0	0	0	0	0	0
1767	2557	2557	M411T16	411.325	16.2907	411.325	Analogs results available	Noise	0	0	0	0	0	0	0	0	0	0	0	0	0	0	0	0	0	0	5.48101	0	0	0	0	0	0	0	0	5.27742	0	0	0	0	0	0	0	0	0	0	0	0	0
1768	2973	2973	M411T17	411.326	16.7697	411.326	Analogs results available	Noise	0	0	0	0	0	0	0	0	0	0	0	0	0	0	0	0	0	0	5.62794	5.21857	0	0	0	0	0	0	0	0	0	0	0	0	0	0	0	0	0	0	0	0	0
1769	1253	1253	M411T17_1	411.362	17.071	411.362	N/A	Noise	0	0	0	0	0	0	0	0	0	0	0	0	0	0	0	0	0	0	0	0	0	0	5.06411	0	0	5.0188	0	4.81478	0	0	0	0	0	0	0	0	0	0	0	0	0
1770	1407	1407	M411T17_2	411.326	17.1971	411.326	Analogs results available	Noise	0	0	0	0	0	0	0	0	0	0	0	0	0	0	0	0	0	0	0	0	0	0	0	0	0	0	0	0	0	0	0	0	0	0	5.27824	0	5.31105	0	0	0	0
1771	930	930	M411T17_3	411.325	17.4039	411.325	Analogs results available	Noise	0	0	0	0	0	0	0	0	0	0	0	5.006	0	0	5.08853	4.93978	0	0	0	0	0	0	0	0	0	0	0	0	0	0	0	0	0	0	0	0	0	0	0	0	0
1772	478	478	M411T18	411.325	17.5724	411.325	N/A	Noise	0	0	0	0	0	0	0	0	0	0	0	5.44712	0	0	5.54982	5.29599	5.32907	5.02176	0	0	0	5.08416	5.08564	0	0	5.32562	0	0	0	4.63859	5.12385	0	0	5.76689	0	0	5.44561	5.35875	0	5.39204	0
1773	337	337	M411T18_1	411.326	18.1401	411.326	[0.68] GNPS NIH Natural Products Library Round 2: NCGC00180497-02! M-H2O+H	Noise	0	0	0	0	0	0	0	0	0	0	0	0	0	0	0	0	0	0	5.1456	4.93573	0	0	0	0	0	0	0	0	0	0	5.41711	5.40998	5.54639	5.62816	0	0	5.34756	0	5.00217	0	5.49686
1774	486	486	M411T19	411.326	18.6557	411.326	Analogs results available	Cluster 21	0	0	0	0	0	0	0	0	0	0	0	0	0	0	0	0	0	0	0	0	0	0	0	0	0	0	0	0	0	0	5.42938	5.55041	5.54974	5.59836	5.47046	5.32237	5.44534	5.2783	0	5.34102	5.50824
1775	3415	3415	M411T19_1	411.338	18.8325	411.338	Analogs results available	Cluster 21	0	0	0	0	0	0	0	0	0	0	0	0	0	0	0	0	0	0	0	0	0	0	0	0	0	0	0	0	0	0	0	0	4.79184	0	0	0	0	0	0	0	0
1776	300	300	M411T19_2	411.326	18.8365	411.326	Analogs results available	Cluster 21	0	0	0	0	0	0	0	0	4.78277	0	0	0	0	0	5.26765	5.05095	4.89184	4.55366	5.5878	5.19286	0	0	0	0	0	0	0	5.2644	0	0	5.50052	5.9719	5.93949	6.06063	5.97944	5.85666	5.95757	5.75933	5.54245	5.78514	5.733
1777	2707	2707	M411T21	411.362	21.3552	411.362	Analogs results available	Noise	0	0	0	0	0	0	0	0	0	0	0	0	0	0	5.13494	5.11547	4.99673	0	5.23945	4.95997	0	0	0	0	0	0	0	4.60712	0	0	0	0	0	0	0	0	0	0	0	0	0
1778	662	662	M411T22	411.362	21.6549	411.362	Analogs results available	Noise	0	0	0	0	0	0	0	0	0	0	5.19162	5.36813	0	0	5.42373	5.46254	5.34928	4.91285	5.37761	5.29236	0	4.6811	4.93836	0	0	5.09235	0	4.91415	0	0	0	0	0	0	0	0	0	0	0	0	0
1779	2596	2596	M411T7	411.205	6.75795	411.205	Analogs results available	Noise	0	0	0	0	0	0	0	0	0	0	0	0	0	0	0	0	0	0	4.9958	0	0	0	0	0	0	0	0	4.88194	0	0	0	0	0	0	0	0	0	0	0	0	0
1780	761	761	M413T10	413.159	9.74143	413.159	[0.51] ISDB In-Silico Database: UNPD12370	Cluster 20	0	0	0	0	0	0	0	0	0	0	0	0	0	0	0	0	0	0	0	0	0	0	0	0	0	0	0	0	0	0	0	0	0	4.92102	6.06	5.52779	5.55104	4.95854	0	0	0
1781	1277	1277	M413T10_1	413.159	10.4763	413.159	Analogs results available	Noise	0	0	0	0	0	0	0	0	0	0	0	0	0	0	0	0	0	0	0	0	0	0	4.87954	0	0	4.82828	0	0	0	0	0	0	0	0	0	0	0	0	0	0	0
1782	811	811	M413T17	413.362	17.0984	413.362	N/A	Noise	4.7433	5.12196	5.14971	4.87357	0	4.83957	5.13095	0	5.33217	4.66493	0	0	0	0	0	0	0	0	0	0	4.99043	0	5.11595	0	0	4.91659	0	5.04028	4.68807	0	0	0	0	0	0	0	0	0	0	0	0
1783	521	521	M413T18	413.305	18.2868	413.305	Analogs results available	Noise	0	0	0	0	0	0	0	0	0	0	0	0	0	0	0	0	0	0	0	0	0	0	0	0	0	0	0	0	0	0	4.86092	5.06209	5.10853	5.34169	4.95045	4.83694	4.94525	4.66558	0	4.89502	4.98156
1784	873	873	M413T19	413.341	18.7591	413.341	Analogs results available	Noise	0	0	0	0	0	0	0	0	0	0	0	0	0	0	4.98327	0	0	0	4.97232	5.14951	0	0	0	0	0	0	0	5.13787	0	0	0	4.97729	0	5.20191	0	0	0	0	0	0	0
1785	942	942	M413T20	413.266	20.3511	413.266	N/A	Noise	0	0	0	0	0	0	0	0	0	0	4.67156	4.87042	0	0	4.99327	4.89718	4.72776	0	5.04961	4.73815	0	0	4.61052	0	0	4.78714	0	4.77064	0	0	0	0	0	0	4.65142	4.08035	0	0	0	0	0
1786	3902	3902	M413T6	413.157	6.43862	413.157	Analogs results available	Noise	0	0	0	0	0	0	0	0	0	0	0	0	0	0	0	0	0	0	0	0	4.73665	0	0	0	0	0	0	0	0	0	0	0	0	0	0	0	0	0	0	0	0
1787	1880	1880	M413T7	413.191	7.16375	413.191	Analogs results available	Noise	0	0	0	0	0	0	0	0	0	0	0	0	0	0	0	0	0	0	0	0	0	0	0	0	0	0	0	4.62527	0	0	0	0	0	0	0	0	0	0	0	0	0
1788	2640	2640	M413T9	413.193	8.72749	413.193	Analogs results available	Noise	0	0	0	0	0	0	0	0	0	0	0	0	0	0	0	4.85423	0	0	5.11497	4.78713	0	0	0	0	0	0	0	4.91067	0	0	0	0	0	0	0	0	0	0	0	0	0
1789	1758	1758	M413T9_1	413.193	8.85251	413.193	Analogs results available	Noise	0	0	0	0	0	0	0	0	0	0	0	0	0	0	5.21963	5.29211	0	0	5.3972	5.13262	0	0	0	0	0	0	0	5.24293	0	0	0	0	5.09438	5.12108	5.06014	0	0	0	0	0	0
1790	3037	3037	M413T9_2	413.193	9.14766	413.193	Analogs results available	Noise	0	0	0	0	0	0	0	0	0	0	0	0	0	0	0	0	0	0	5.12884	4.8381	0	0	0	0	0	0	0	0	0	0	0	0	0	0	0	0	0	0	0	0	0
1791	695	695	M414T15	414.321	15.1498	414.321	Analogs results available	Cluster 39	0	0	0	0	0	0	0	0	0	0	0	5.17647	0	0	5.68114	5.27423	0	0	0	0	0	4.90552	5.18667	0	0	0	0	5.46283	4.986	0	4.90499	5.13913	5.18819	4.83547	5.28868	5.05063	5.13979	0	0	0	0
1792	1640	1640	M414T18	414.358	17.848	414.358	Analogs results available	Noise	0	0	0	0	5.2408	0	0	0	0	0	0	0	0	0	0	0	0	0	4.8776	4.64805	0	0	0	0	0	4.612	0	0	0	0	0	0	0	0	0	0	0	0	0	0	0
1793	3827	3827	M414T5	414.191	4.84671	414.191	[0.69] MS-DIAL BMDMS-NP: heteratisine	Noise	0	0	0	0	0	0	0	0	0	0	4.87833	0	0	0	0	0	0	0	0	0	5.04077	0	0	0	0	0	0	0	0	0	0	0	0	0	0	0	0	0	0	0	0
1794	4296	4296	M414T8	414.231	7.9748	414.231	Analogs results available	Cluster 68	0	0	0	0	0	0	0	0	0	0	0	0	0	0	0	0	0	0	0	0	0	0	0	0	0	0	0	0	0	0	0	0	0	0	0	0	0	0	0	0	0
1795	250	250	M415T12	415.211	11.6257	415.211	[0.95] GNPS Propogated Library IIMN-based Library: NCGC00347704-02_C24H32O7_2H-Oxireno[1,10a]phenanthro[3,2-b]furan-10(11bH)-one, 5,7-bis(acetyloxy)-3,3a,4,5,6,7,7a,7b,8,8a-decahydro-4,4,7a,11-tetramethyl-, (1aS,3aR,5S,7S,7aR,7bS,8aR,11bR)[IIN-based: Match] [M+H]+	Cluster 18	5.78421	4.77948	5.22555	0	0	0	4.94239	0	4.91821	0	5.74425	5.15303	4.64101	0	5.6824	5.34045	5.26585	5.05431	5.62845	5.41359	0	5.25542	5.43908	0	0	5.19015	0	5.70821	4.83535	4.58764	6.04093	5.15753	5.0096	5.02141	5.27776	5.34679	5.4375	5.10564	0	5.39803	5.86173
1796	2675	2675	M415T12_1	415.224	11.6443	415.224	[0.94] GNPS Propogated Library IIMN-based Library: NCGC00347704-02_C24H32O7_2H-Oxireno[1,10a]phenanthro[3,2-b]furan-10(11bH)-one, 5,7-bis(acetyloxy)-3,3a,4,5,6,7,7a,7b,8,8a-decahydro-4,4,7a,11-tetramethyl-, (1aS,3aR,5S,7S,7aR,7bS,8aR,11bR)[IIN-based: Match] [M+H]+	Cluster 18	0	0	0	0	0	0	0	0	0	0	0	0	0	0	0	0	0	0	0	0	0	0	0	0	0	0	0	4.67989	0	0	0	0	0	0	0	0	0	0	0	0	0
1797	1812	416	M415T18	415.342	17.5488	415.342	Analogs results available	Cluster 09	0	0	0	0	0	0	0	0	0	0	0	0	0	0	4.65539	4.61142	0	0	4.9548	0	0	0	0	0	0	0	0	0	0	0	0	0	0	0	0	0	0	0	0	0	0
1798	416	264	M415T18_1	415.342	17.8092	415.342	Analogs results available	Cluster 09	0	0	0	4.96121	4.77013	0	5.09715	0	0	0	5.25307	0	0	0	0	0	0	0	0	5.66945	0	0	5.5984	0	0	5.77524	0	0	0	5.04626	0	0	0	5.44159	0	5.37074	5.29979	0	0	0	0
1799	264	3609	M415T18_2	415.342	17.8209	415.354	Analogs results available	Cluster 09	5.10618	5.04065	5.23986	0	0	4.86728	0	0	5.20466	0	0	5.63377	0	0	5.88191	5.73524	5.61451	5.04904	6.07872	0	5.28869	5.35062	0	4.83882	0	0	0	5.68567	5.06204	5.02663	5.42275	5.48102	5.34288	0	5.66415	0	0	5.25338	0	5.13429	5.17309
1800	1605	1605	M415T6	415.1	5.81278	415.1	Analogs results available	Noise	0	0	0	0	0	0	0	0	0	0	0	0	0	0	0	0	0	0	0	0	0	0	0	0	0	4.74392	0	0	0	0	0	0	0	0	0	0	0	0	0	0	0
1801	1684	1684	M416T14	416.373	14.0264	416.373	Analogs results available	Cluster 46	0	0	0	0	0	0	0	0	0	0	0	0	0	0	0	0	0	0	0	0	0	0	0	0	0	0	0	0	0	0	0	0	0	0	0	0	0	0	0	0	0
1802	3914	3914	M417T6	417.155	5.83292	417.155	Analogs results available	Noise	0	0	0	0	0	0	0	0	0	0	0	0	0	0	0	0	0	0	0	0	4.85537	0	0	0	0	0	0	0	0	0	0	0	0	0	0	0	0	0	0	0	0
1803	1563	1563	M417T7	417.118	6.86715	417.118	Analogs results available	Noise	0	0	0	0	0	0	0	0	0	0	0	0	0	0	0	0	0	0	0	0	0	0	0	0	0	4.89243	0	0	0	0	0	0	0	0	0	0	0	0	0	0	0
1804	1545	1545	M417T7_1	417.118	7.06227	417.118	Analogs results available	Noise	0	0	0	0	0	0	0	0	0	0	0	0	0	0	0	0	0	0	0	0	0	0	0	0	0	5.40073	0	0	0	0	0	0	0	0	0	0	0	0	0	0	0
1805	825	825	M417T8	417.155	7.60328	417.155	[0.54] MS-DIAL BMDMS-NP: purpurin	Noise	0	0	0	0	0	0	0	0	0	0	4.70836	0	0	0	0	0	0	0	0	0	4.91154	0	4.86789	0	0	4.91193	0	0	4.57617	0	0	0	0	0	0	0	0	0	0	0	0
1806	3844	3844	M417T8_1	417.154	7.85062	417.154	[0.50] MS-DIAL BMDMS-NP: purpurin	Noise	0	0	0	0	0	0	0	0	0	0	4.66393	0	0	0	0	0	0	0	0	0	4.88026	0	0	0	0	0	0	0	0	0	0	0	0	0	0	0	0	0	0	0	0
1807	4281	4281	M418T10	418.263	10.082	418.263	Analogs results available	Noise	0	0	0	0	0	0	0	0	0	0	0	0	0	0	0	0	0	0	0	0	0	0	0	0	0	0	0	0	0	0	0	0	0	0	0	0	0	0	0	0	0
1808	2840	2840	M418T11	418.279	10.9796	418.279	Analogs results available	Noise	0	0	0	0	0	0	0	0	0	0	0	0	0	0	5.15669	0	0	0	0	0	0	0	0	0	0	0	0	0	0	0	0	0	0	0	0	0	0	0	0	0	0
1809	1051	1051	M419T17	419.232	16.6297	419.232	Analogs results available	Noise	0	0	0	0	0	0	0	0	0	0	0	4.65141	0	0	4.9225	4.73187	0	0	5.06487	4.64365	0	0	0	0	0	4.79585	0	4.64126	0	0	0	0	0	0	4.68852	0	0	0	0	0	0
1810	3842	3811	M419T3	419.11	3.0991	419.11	Analogs results available	Cluster 44	0	0	0	0	0	0	0	0	0	0	4.96693	0	0	0	0	0	0	0	0	0	0	0	0	0	0	0	0	0	0	0	0	0	0	0	0	0	0	0	0	0	0
1811	817	817	M419T7	419.17	6.53097	419.17	Analogs results available	Noise	0	0	0	0	0	0	0	0	0	0	0	0	0	0	0	0	0	0	0	0	4.98144	0	5.17119	0	0	4.83834	0	4.965	4.63115	0	0	0	0	0	0	0	0	0	0	0	0
1812	2824	2824	M421T5	421.111	5.36273	421.111	Analogs results available	Noise	0	0	0	0	0	0	0	0	0	0	0	0	0	0	4.94929	0	0	0	0	0	0	0	0	0	0	0	0	0	0	0	0	0	0	0	0	0	0	0	0	0	0
1813	1483	1483	M421T6	421.181	5.85737	421.181	Analogs results available	Noise	0	0	0	0	0	0	0	0	0	0	0	0	0	0	0	0	0	0	0	0	0	0	0	0	0	0	0	0	0	0	0	0	0	0	0	4.55227	0	0	0	0	0
1814	1072	1072	M422T16	422.311	15.5269	422.311	Analogs results available	Noise	0	0	0	0	0	0	0	0	0	0	0	4.63549	0	0	0	4.84696	0	0	4.8631	0	0	0	0	0	0	4.60278	0	4.70514	0	0	0	0	0	0	0	0	0	0	0	0	0
1815	1643	1014	M422T16_1	422.312	15.5291	422.311	Analogs results available	Cluster 30	0	0	0	0	0	0	0	0	0	0	0	0	0	0	0	0	0	0	0	0	0	0	0	0	0	4.95769	0	0	0	0	0	0	0	0	0	0	0	0	0	0	0
1816	1014	421	M422T16_2	422.311	15.7709	422.348	Analogs results available	Cluster 09	0	0	0	0	0	0	0	0	0	0	0	4.73406	0	0	0	4.6421	0	0	4.98805	0	0	0	0	0	0	4.61009	0	4.75147	0	0	0	0	0	0	4.57671	0	0	0	0	0	0
1817	2668	2668	M422T8	422.217	8.086	422.217	Analogs results available	Cluster 77	0	0	0	0	0	0	0	0	0	0	0	0	0	0	0	0	0	0	0	0	4.7663	0	0	0	0	0	0	4.6226	0	0	0	0	0	0	0	0	0	0	0	0	0
1818	3582	3582	M423T16	423.308	16.0772	423.308	N/A	Noise	0	0	0	0	0	0	0	0	0	0	0	0	0	0	0	0	0	0	4.81122	0	0	0	0	0	0	0	0	0	0	0	0	0	0	0	0	0	0	0	0	0	0
1819	511	511	M424T14	424.321	13.6118	424.321	[0.59] ISDB In-Silico Database: UNPD161442	Cluster 90	0	0	0	0	0	0	0	0	0	0	0	0	0	0	0	0	0	0	5.50172	4.99067	0	0	0	0	0	0	0	0	0	0	5.59628	4.98154	0	0	0	0	0	0	0	4.84197	5.53362
1820	3770	49	M424T15	424.363	14.8668	424.363	Analogs results available	Cluster 36	0	0	0	0	0	0	0	0	0	0	0	0	0	0	0	0	0	0	4.68509	0	0	0	0	0	0	0	0	0	0	0	0	0	0	0	0	0	0	0	0	0	0
1821	625	625	M424T16	424.363	15.6233	424.363	Analogs results available	Cluster 40	4.88491	0	0	0	0	0	0	0	0	0	0	5.10683	0	0	5.26421	5.31213	5.30289	4.93128	5.60391	5.16194	0	5.02641	5.08752	0	0	5.3358	0	5.0763	0	0	5.0008	0	4.96791	5.00348	5.02231	0	5.0475	4.90195	0	0	4.93922
1822	1059	1059	M424T16_1	424.415	16.1237	424.414	Analogs results available	Cluster 26	0	0	0	0	0	0	0	0	0	0	0	4.77343	0	0	5.92284	5.19001	5.08775	0	5.5191	0	0	0	0	0	0	0	0	0	0	0	0	0	0	0	0	0	0	0	0	0	0
1823	2949	2949	M425T10	425.304	9.67395	425.304	Analogs results available	Noise	0	0	0	0	0	0	0	0	0	0	0	0	0	0	0	0	0	0	0	0	0	0	0	0	0	0	0	0	0	0	0	0	0	0	0	0	0	0	0	0	0
1824	2602	2602	M425T15	425.305	15.0963	425.305	Analogs results available	Noise	0	0	0	0	0	0	0	0	0	0	0	0	0	0	0	0	0	0	0	0	0	0	0	0	0	0	0	5.01662	0	0	0	0	0	0	0	0	0	0	0	0	0
1825	425	425	M425T16	425.214	16.2264	425.214	Analogs results available	Noise	5.02769	4.9678	0	4.89303	0	0	0	0	0	0	0	5.30073	0	0	5.4486	5.20746	5.1634	0	5.59681	5.15385	0	5.04388	5.06244	0	0	5.34124	0	5.13594	4.82881	4.94497	0	0	5.11419	5.0191	5.13598	0	4.97197	4.9466	0	0	0
1826	540	540	M425T16_1	425.378	16.4923	425.378	[0.90] GNPS Berkeley Lab MS/MS spectral library: Betulin M+H-H2O	Noise	5.90601	5.67702	5.03753	4.74103	5.68285	5.39805	0	4.93515	5.25376	0	0	0	0	0	0	0	0	0	4.80663	0	0	0	0	0	0	0	0	0	0	0	0	0	0	0	0	0	0	0	0	4.84041	0
1827	3487	3487	M425T17	425.389	16.5071	425.389	[0.90] GNPS Berkeley Lab MS/MS spectral library: Betulin M+H-H2O	Noise	0	0	0	0	0	0	0	0	0	0	0	0	0	0	0	0	0	0	0	0	0	0	0	0	0	0	0	0	0	0	0	0	0	0	0	0	0	0	0	0	0
1828	405	405	M426T17	426.337	17.3573	426.337	[0.82] MS-DIAL LipidBlast: MG 22:3	Noise	0	0	0	0	0	0	0	0	0	0	0	0	0	0	0	0	0	0	0	0	0	0	0	0	0	0	0	0	0	0	0	5.17883	5.11747	5.24362	5.32452	5.02964	5.23996	4.7945	4.5782	4.89022	0
1829	2941	2941	M427T10	427.321	9.89679	427.32	N/A	Noise	0	0	0	0	0	0	0	0	0	0	0	0	0	0	0	0	0	0	0	0	0	0	0	0	0	0	0	0	0	0	0	0	0	0	0	0	0	0	0	0	0
1830	2469	2469	M427T10_1	427.175	10.4544	427.175	Analogs results available	Cluster 20	0	0	0	0	0	0	0	0	0	0	0	0	0	0	0	0	0	0	0	0	0	0	0	0	0	0	0	0	0	0	0	0	0	0	4.99007	0	0	0	0	0	0
1831	3315	3315	M427T12	427.357	12.1645	427.357	[0.59] GNPS GNPS Library: beta-amyrin M+H	Noise	4.9014	0	0	0	0	0	0	0	0	0	0	0	0	0	0	0	0	0	0	0	0	0	0	0	0	0	0	0	0	0	0	0	0	0	0	0	0	0	0	0	0
1832	2550	2550	M427T14	427.321	14.2209	427.321	Analogs results available	Noise	0	0	0	0	0	0	0	0	0	0	0	0	0	0	0	0	0	0	5.62304	5.08801	0	0	0	0	0	0	0	5.39458	0	0	0	0	0	0	0	0	0	0	0	0	0
1833	2215	2215	M427T15	427.321	15.1541	427.321	Analogs results available	Noise	0	0	0	0	0	0	0	0	0	0	0	0	0	0	0	0	0	0	0	0	0	0	0	0	0	0	0	0	0	0	0	0	0	0	0	0	0	0	0	0	0
1834	985	985	M427T15_1	427.267	15.3554	427.267	N/A	Noise	0	0	0	0	0	0	0	0	0	0	0	4.93666	0	0	4.92713	0	0	0	5.22168	0	0	0	0	0	0	4.87608	0	0	0	0	0	0	0	0	0	0	0	0	0	0	0
1835	2538	2538	M427T16	427.32	15.7565	427.32	Analogs results available	Noise	0	0	0	0	0	0	0	0	0	0	0	0	0	0	0	0	0	0	5.73729	0	0	0	0	0	0	0	0	5.69114	0	0	0	0	0	0	0	0	0	0	0	0	0
1836	737	737	M427T16_1	427.303	15.8897	427.303	Analogs results available	Noise	0	0	0	0	0	0	0	0	4.52981	0	4.62177	4.93072	0	0	5.08116	4.95165	4.87589	0	5.35478	4.93089	0	4.56719	4.8281	0	0	4.99443	0	4.90357	0	0	4.71403	4.81596	0	4.75735	4.92501	4.65009	4.63182	0	0	0	0
1837	1855	1855	M427T16_2	427.315	16.1632	427.315	Analogs results available	Noise	0	0	0	0	0	0	0	0	0	0	0	0	0	0	0	0	4.6922	0	0	0	0	0	0	0	0	0	0	0	0	0	0	0	0	0	0	0	0	0	0	0	0
1838	202	202	M427T16_3	427.303	16.1689	427.303	N/A	Cluster 21	5.72233	5.57928	5.73851	5.49117	5.31407	5.4214	5.63555	5.06247	5.71399	5.14519	5.77575	6.11991	5.18251	5.04573	6.31624	6.19675	6.06145	5.51593	6.54778	6.13022	5.77918	5.84989	6.08353	5.33701	4.98523	6.22203	5.09395	6.12532	5.5978	5.56691	6.01711	5.97617	5.96575	6.007	6.21122	5.96783	5.84976	5.79409	5.14482	5.64021	5.77073
1839	1638	1638	M427T16_4	427.349	16.1844	427.349	N/A	Cluster 21	0	0	0	0	0	0	0	0	0	0	0	0	0	0	0	0	0	0	5.11932	0	0	0	0	0	0	4.77563	0	0	0	0	0	0	0	0	0	0	0	0	0	0	0
1840	1354	1354	M427T16_5	427.342	16.2922	427.342	N/A	Noise	0	0	0	0	0	0	0	0	4.67482	0	0	0	0	0	0	0	0	0	0	0	0	0	4.75208	0	0	0	0	0	0	0	0	0	0	0	0	0	0	0	0	0	0
1841	3440	3440	M427T16_6	427.303	16.2945	427.303	N/A	Noise	0	0	0	0	0	0	0	0	0	0	0	0	0	0	0	0	0	0	0	0	0	0	0	0	0	0	0	0	0	0	0	0	0	4.68867	0	0	0	0	0	0	0
1842	3441	3441	M427T16_7	427.303	16.2945	427.303	N/A	Noise	0	0	0	0	0	0	0	0	0	0	0	0	0	0	0	0	0	0	0	0	0	0	0	0	0	0	0	0	0	0	0	0	0	4.68867	0	0	0	0	0	0	0
1843	4023	495	M427T17	427.32	16.6004	427.32	Analogs results available	Noise	0	0	0	0	0	0	0	0	0	0	0	0	0	0	0	0	0	0	0	0	0	0	0	0	0	0	0	0	0	0	0	0	0	0	0	0	0	0	0	0	0
1844	483	483	M427T18	427.321	17.7357	427.321	[0.52] ISDB In-Silico Database: UNPD117440	Cluster 21	0	0	0	0	0	0	0	0	0	0	0	0	0	0	5.36489	5.14328	0	0	0	0	0	0	0	0	0	0	0	0	0	0	0	0	5.56588	0	0	5.65104	0	5.31266	0	5.37773	0
1845	1264	1264	M427T20	427.357	20.0085	427.357	Analogs results available	Noise	4.81138	0	4.75867	0	0	0	4.77656	0	4.72923	0	4.6847	0	0	0	0	0	0	0	0	0	4.82051	0	4.8391	0	0	4.89356	0	0	0	0	0	0	0	0	0	0	0	0	0	0	0
1846	3809	3809	M427T6	427.136	5.60727	427.136	N/A	Noise	0	0	0	0	0	0	0	0	0	0	5.10242	0	0	0	0	0	0	0	0	0	5.15952	0	0	0	0	0	0	0	0	0	0	0	0	0	0	0	0	0	0	0	0
1847	1322	1322	M427T8	427.172	8.07771	427.172	N/A	Noise	0	0	0	0	0	0	0	0	0	0	0	0	0	0	0	0	0	0	0	0	4.79281	0	4.72387	0	0	0	0	0	0	0	0	0	0	0	0	0	0	0	0	0	0
1848	2421	2421	M429T11	429.19	10.8324	429.19	[0.65] MS-DIAL GNPS: NCGC00380652-01_C25H34O7_7-Formyl-4,6'-dihydroxy-6-(hydroxymethyl)-2',5',5',8a'-tetramethyl-3',4',4a',5',6',7',8',8a'-octahydro-2'H,3H-spiro[1-benzofuran-2,1'-naphthalen]-7'-yl acetate	Cluster 20	0	0	0	0	0	0	0	0	0	0	0	0	0	0	0	0	0	0	0	0	0	0	0	0	0	0	0	0	0	0	0	0	0	0	0	0	0	0	0	0	0
1849	788	1183	M429T15	429.336	14.9607	429.3	Analogs results available	Noise	0	0	0	0	0	0	0	0	0	0	0	0	0	0	0	0	0	0	0	0	0	0	0	0	0	0	0	0	0	0	4.59777	0	0	0	0	0	0	4.92773	0	0	0
1850	1298	1298	M429T17	429.373	16.5379	429.373	Analogs results available	Noise	0	0	0	0	0	0	0	0	0	0	0	0	0	0	0	0	0	0	0	0	0	0	4.95709	0	0	4.92905	0	4.79355	0	0	0	0	0	0	0	0	0	0	0	0	0
1851	2503	2503	M429T17_1	429.348	17.3848	429.348	[0.55] GNPS Massbank NA Spectral Library (3rd Party): (1S,2R,5R,6R,10R,13S,15S)-5-[(2R,3E,5R)-5,6-dimethylhept-3-en-2-yl]-6,10-dimethyl-16,17-dioxapentacyclo[13.2.2.0,?.0,?.0?,?]nonadec-18-en-13-ol [M+H]+	Cluster 21	0	0	0	0	0	0	0	0	0	0	0	0	0	0	0	0	0	0	0	0	0	0	0	0	0	0	0	0	0	0	0	0	0	0	4.75263	0	0	0	0	0	0
1852	310	310	M429T17_2	429.336	17.3917	429.336	[0.56] MS-DIAL Fiehn/Vaniya natural product library: (1S,2R,5R,6R,10R,13S,15S)-5-[(2R,3E,5R)-5,6-dimethylhept-3-en-2-yl]-6,10-dimethyl-16,17-dioxapentacyclo[13.2.2.0?,?.0?,?.0??,??]nonadec-18-en-13-ol	Cluster 21	0	4.8144	4.81801	0	0	4.67902	4.85586	0	4.94814	0	0	5.45313	0	0	5.63839	5.48713	5.34761	4.91069	5.6317	5.34103	0	5.00372	5.05055	0	0	5.28766	0	5.51917	0	0	4.99428	5.80763	5.73159	5.8959	5.82285	5.6858	5.84675	5.51539	5.3178	5.57488	5.20815
1853	249	249	M429T18	429.336	17.5783	429.336	[0.51] MS-DIAL Fiehn/Vaniya natural product library: (1S,2R,5R,6R,10R,13S,15S)-5-[(2R,3E,5R)-5,6-dimethylhept-3-en-2-yl]-6,10-dimethyl-16,17-dioxapentacyclo[13.2.2.0?,?.0?,?.0??,??]nonadec-18-en-13-ol	Cluster 21	0	4.93038	4.93296	4.74462	0	4.82423	4.99931	0	4.93033	0	0	5.91785	4.87689	4.73173	6.01718	5.75045	5.82675	5.51457	6.04787	5.71976	0	5.59588	5.53942	4.89129	0	5.7318	0	5.94578	0	4.99812	5.58132	6.15175	6.16755	6.33208	5.80368	5.7978	5.95925	5.81432	5.66846	5.90503	5.72659
1854	3358	3358	M429T18_1	429.348	17.5852	429.348	Analogs results available	Cluster 21	0	0	0	0	0	0	0	0	0	0	0	0	0	0	0	0	0	0	0	0	0	0	0	0	0	0	0	0	0	0	0	0	0	0	0	0	0	0	0	0	0
1855	1213	1213	M429T19	429.336	19.2901	429.336	[0.59] ISDB In-Silico Database: UNPD214402	Noise	0	0	0	0	0	0	0	0	0	0	0	0	0	0	0	0	0	0	0	0	0	0	0	0	0	0	0	0	0	0	0	0	0	0	5.04349	0	5.06378	0	0	0	0
1856	469	469	M429T20	429.373	20.369	429.373	N/A	Noise	4.77994	5.17105	5.1834	4.9985	4.88157	4.80251	5.1927	4.63643	5.06094	0	5.25301	5.12676	0	0	4.94501	4.84818	4.81847	0	5.20382	4.94484	4.76036	4.81956	5.1869	0	0	5.14476	0	5.0921	4.81372	4.63629	0	0	0	0	0	0	0	0	0	0	0
1857	2692	2692	M429T6	429.152	5.7718	429.152	Analogs results available	Noise	0	0	0	0	0	0	0	0	0	0	0	0	0	0	0	0	0	0	0	0	0	0	0	0	0	0	0	4.71623	0	0	0	0	0	0	0	0	0	0	0	0	0
1858	1387	1387	M429T7	429.115	6.69728	429.115	Analogs results available	Noise	0	0	0	0	0	0	0	0	0	0	4.67408	0	0	0	0	0	0	0	0	0	0	0	4.74102	0	0	4.78014	0	0	0	0	0	0	0	0	0	0	0	0	0	0	0
1859	2716	2716	M429T8	429.17	7.66758	429.17	Analogs results available	Noise	5.41464	5.3911	5.35477	5.29737	5.20902	5.31585	5.33689	5.26096	5.42438	5.2307	0	0	0	0	0	0	0	0	0	0	0	0	0	0	0	0	0	0	0	0	0	0	0	0	0	0	0	0	0	0	0
1860	4286	4286	M430T13	430.368	13.4172	430.368	Analogs results available	Noise	0	0	0	0	0	0	0	0	0	0	0	0	0	0	0	0	0	0	0	0	0	0	0	0	0	0	0	0	0	0	0	0	0	0	0	0	0	0	0	0	0
1861	1064	1064	M430T15	430.389	14.6257	430.389	[0.76] GNPS GNPS Library: Sorbitane Monostearate Polysorbate 60 in-source fragment M+H	Cluster 61	0	0	0	0	0	0	0	0	0	0	0	4.64016	0	0	4.94072	0	4.72813	0	4.76748	0	0	0	0	0	0	4.81134	0	0	0	0	0	0	0	0	0	0	0	0	0	0	0
1862	3097	3097	M430T9	430.279	8.83672	430.279	Analogs results available	Noise	0	0	0	0	0	0	0	0	0	0	0	0	0	0	0	0	0	0	0	0	0	0	0	0	0	0	0	0	0	0	0	0	0	0	0	0	0	0	0	0	0
1863	1221	1221	M431T16	431.315	15.9774	431.315	Analogs results available	Noise	0	0	0	0	0	0	0	0	0	0	0	0	0	0	4.80236	0	0	0	0	0	0	0	0	0	0	0	0	0	0	0	0	5.09734	0	5.10751	5.03598	5.08816	5.18092	0	0	0	0
1864	3045	3045	M431T18	431.351	18.0705	431.351	Analogs results available	Noise	0	0	0	0	0	0	0	0	0	0	0	0	0	0	0	0	0	0	0	0	0	0	0	0	0	0	0	0	0	0	0	0	0	4.76203	0	0	0	0	0	0	0
1865	3820	3820	M431T6	431.131	5.6739	431.131	Analogs results available	Noise	0	0	0	0	0	0	0	0	0	0	4.90104	0	0	0	0	0	0	0	0	0	0	0	0	0	0	0	0	0	0	0	0	0	0	0	0	0	0	0	0	0	0
1866	1315	1315	M431T6_1	431.168	5.85848	431.168	Analogs results available	Noise	0	4.7593	4.7783	4.61015	0	0	0	0	4.65598	0	4.69091	0	0	0	0	0	0	0	0	0	4.60847	0	4.82988	0	0	4.76178	0	0	0	0	0	0	0	0	0	0	0	0	0	0	0
1867	2386	3845	M431T6_2	431.136	5.86263	431.131	Analogs results available	Noise	0	0	0	0	0	0	0	0	0	0	0	0	0	0	0	0	0	0	0	0	0	0	0	0	0	0	0	0	0	0	0	0	0	0	4.55995	0	0	0	0	0	0
1868	3845	1390	M431T6_3	431.131	5.98703	431.168	Analogs results available	Noise	0	0	0	0	0	0	0	0	0	0	4.65959	0	0	0	0	0	0	0	0	0	0	0	0	0	0	0	0	0	0	0	0	0	0	0	0	0	0	0	0	0	0
1869	791	791	M431T8	431.17	8.00467	431.17	Analogs results available	Cluster 20	0	0	0	0	0	0	0	0	0	0	0	0	0	0	0	0	0	0	0	0	0	0	0	0	0	0	0	0	0	0	0	0	0	0	5.46823	5.05292	4.98008	4.83974	0	0	0
1870	3869	3869	M432T12	432.251	11.6242	432.252	[0.92] GNPS Propogated Library IIMN-based Library: NCGC00347704-02_C24H32O7_2H-Oxireno[1,10a]phenanthro[3,2-b]furan-10(11bH)-one, 5,7-bis(acetyloxy)-3,3a,4,5,6,7,7a,7b,8,8a-decahydro-4,4,7a,11-tetramethyl-, (1aS,3aR,5S,7S,7aR,7bS,8aR,11bR)[IIN-based on: CCMSLIB00000853048] [M+NH4]+	Cluster 18	0	0	0	0	0	0	0	0	0	0	0	0	0	0	0	0	0	0	0	0	0	0	0	0	0	0	0	0	0	0	4.71763	0	0	0	0	0	0	0	0	0	0
1871	490	490	M432T12_1	432.238	11.6262	432.238	[0.92] GNPS Propogated Library IIMN-based Library: NCGC00347704-02_C24H32O7_2H-Oxireno[1,10a]phenanthro[3,2-b]furan-10(11bH)-one, 5,7-bis(acetyloxy)-3,3a,4,5,6,7,7a,7b,8,8a-decahydro-4,4,7a,11-tetramethyl-, (1aS,3aR,5S,7S,7aR,7bS,8aR,11bR)[IIN-based on: CCMSLIB00000853048] [M+NH4]+	Cluster 18	5.64999	4.7015	5.01691	0	0	0	4.78035	0	4.76937	0	5.58045	5.03666	0	0	5.54019	5.20043	5.118	4.91706	5.47762	5.24974	0	5.12411	5.31238	0	0	4.99838	0	5.55294	4.70117	0	5.89342	5.04495	4.91463	4.84139	5.11764	5.2285	5.26165	4.93666	0	5.22183	5.72938
1872	4305	4305	M432T8	432.242	8.09192	432.242	Analogs results available	Cluster 68	0	0	0	0	0	0	0	0	0	0	0	0	0	0	0	0	0	0	0	0	0	0	0	0	0	0	0	0	0	0	0	0	0	0	0	0	0	0	0	0	0
1873	4292	4292	M432T9	432.241	8.52055	432.241	N/A	Noise	0	0	0	0	0	0	0	0	0	0	0	0	0	0	0	0	0	0	0	0	0	0	0	0	0	0	0	0	0	0	0	0	0	0	0	0	0	0	0	0	0
1874	727	727	M433T18	433.352	17.8137	433.352	Analogs results available	Cluster 09	0	0	0	0	0	0	0	0	0	0	4.71113	5.01483	0	0	5.23004	5.11934	4.9941	0	5.46218	5.02489	4.6495	4.70319	4.92167	0	0	5.10428	0	5.06891	0	0	4.79258	4.87892	4.77628	4.82561	5.01026	4.75233	4.71011	4.73209	0	0	0
1875	1302	1302	M433T19	433.329	18.7708	433.329	N/A	Noise	0	0	0	0	0	0	0	0	0	0	0	0	0	0	0	0	0	0	0	0	0	0	4.8667	0	0	0	0	0	0	0	0	0	0	0	0	0	0	0	0	0	0
1876	572	572	M433T19_1	433.307	19.0173	433.308	N/A	Noise	0	0	0	0	0	0	0	0	0	0	0	0	0	0	0	0	0	0	0	0	0	0	0	0	0	0	0	0	0	0	0	4.88869	4.91281	5.09551	5.10962	4.86188	5.10497	4.73872	0	4.67345	4.652
1877	3525	535	M435T18	435.308	18.2492	435.286	N/A	Noise	0	0	0	0	0	0	0	0	0	0	0	0	0	0	0	0	0	0	5.0513	0	0	0	0	0	0	0	0	0	0	0	0	0	0	0	0	0	0	0	0	0	0
1878	1485	1485	M435T6	435.162	5.68096	435.162	Analogs results available	Noise	0	0	0	0	0	0	0	0	0	0	0	0	0	0	0	0	0	0	0	0	0	0	0	0	0	0	0	0	0	0	0	0	0	0	0	0	0	0	0	0	0
1879	3829	3829	M435T6_1	435.165	6.07644	435.165	[0.54] ISDB In-Silico Database: UNPD149381	Noise	0	0	0	0	0	0	0	0	0	0	4.86855	0	0	0	0	0	0	0	0	0	4.8408	0	0	0	0	0	0	0	0	0	0	0	0	0	0	0	0	0	0	0	0
1880	1250	1250	M436T7	436.196	6.52545	436.197	Analogs results available	Noise	0	0	0	0	0	0	0	0	0	0	0	0	0	0	0	0	0	0	0	0	4.80666	0	5.04494	0	0	4.70971	0	4.78404	0	0	0	0	0	0	0	0	0	0	0	0	0
1881	498	498	M437T12	437.193	11.6251	437.193	N/A	Noise	5.57239	4.69394	5.05395	0	0	0	4.90389	0	4.79041	0	5.47201	4.92626	0	0	5.32324	5.07459	5.00952	4.8421	5.28348	5.07197	0	4.9763	5.1137	0	0	4.88968	0	5.33407	4.61124	0	5.65413	4.92317	4.7821	4.73162	5.03098	5.05646	5.12148	4.88281	0	5.06473	5.52406
1882	3244	3244	M437T13	437.341	13.2304	437.341	[0.50] MS-DIAL GNPS: NCGC00380944-01_C30H46O3_(3beta,5xi,9xi,13alpha,17alpha,18xi)-3-Hydroxy-13,28-epoxyurs-11-en-28-one	Noise	5.29289	4.60263	0	0	0	4.56894	0	0	4.99473	0	0	0	0	0	0	0	0	0	0	0	0	0	0	0	0	0	0	0	0	0	0	0	0	0	0	0	0	0	0	0	0
1883	3790	3790	M437T19	437.341	19.2704	437.341	N/A	Noise	0	0	0	0	0	0	0	0	0	0	5.41185	0	0	0	0	0	0	0	0	0	0	0	0	0	0	0	0	0	0	0	0	0	0	0	0	0	0	0	0	0	0
1884	3757	3670	M437T5	437.264	5.07145	437.264	N/A	Noise	0	0	0	0	0	0	0	0	0	0	0	0	0	0	0	0	0	0	4.88789	0	0	0	0	0	0	0	0	0	0	0	0	0	0	0	0	0	0	0	0	0	0
1885	674	674	M438T11	438.27	11.0943	438.269	Analogs results available	Cluster 35	0	0	0	0	0	0	0	0	0	0	0	5.35643	0	0	5.8647	5.55432	5.38823	0	5.42093	4.92907	0	4.93977	5.20678	0	0	5.47382	0	5.27641	0	0	0	0	4.86791	4.89175	5.36828	4.82572	5.1871	0	0	0	0
1886	2844	2844	M438T11_1	438.281	11.0967	438.281	Analogs results available	Cluster 35	0	0	0	0	0	0	0	0	0	0	0	0	0	0	4.79278	0	0	0	0	0	0	0	0	0	0	0	0	0	0	0	0	0	0	0	0	0	0	0	0	0	0
1887	3163	3163	M439T16	439.357	16.1177	439.357	[0.87] GNPS Berkeley Lab MS/MS spectral library: betulinic acid M+H-H2O	Noise	5.56734	4.9467	0	0	5.15101	4.98591	0	0	0	0	0	0	0	0	0	0	0	0	0	0	0	0	0	0	0	0	0	0	0	0	0	0	0	0	0	0	0	0	0	0	0
1888	3155	3155	M439T16_1	439.357	16.3722	439.357	[0.74] GNPS GNPS Matches to NIST14: Spectral Match to Oleanolic acid from NIST14 M+H-H2O	Noise	4.95795	4.97093	4.95679	4.81055	4.71204	0	5.1723	4.88581	4.85525	0	0	0	0	0	0	0	0	0	0	0	0	0	0	0	0	0	0	0	0	0	0	0	0	0	0	0	0	0	0	0	0
1889	2881	2881	M439T18	439.283	18.0268	439.284	N/A	Noise	0	0	0	0	0	0	0	0	0	0	0	0	0	0	0	0	0	0	0	0	0	0	0	0	0	0	0	0	0	0	0	0	0	0	0	0	4.90535	0	0	0	0
1890	358	358	M440T18	440.337	17.5278	440.337	Analogs results available	Noise	0	0	0	0	0	0	0	0	0	0	0	4.65557	0	0	4.86952	0	0	0	0	0	0	0	0	0	0	0	0	0	0	0	5.29618	5.42471	5.47951	5.52917	5.55433	5.38063	5.25237	5.12801	4.83693	5.01241	5.62604
1891	707	707	M440T6	440.228	5.66699	440.228	Analogs results available	Cluster 77	0	0	4.82656	0	0	0	4.67973	0	4.7688	0	0	0	0	0	0	0	0	0	0	0	5.24047	4.68013	5.36576	0	0	5.168	0	5.28458	4.98563	0	0	0	0	0	0	0	0	0	0	0	0
1892	2616	2616	M441T10	441.335	10.2592	441.336	Analogs results available	Noise	0	0	0	0	0	0	0	0	0	0	0	0	0	0	0	0	0	0	0	0	0	0	0	0	0	0	0	4.73304	0	0	0	0	0	0	0	0	0	0	0	0	0
1893	1487	1487	M441T11	441.19	11.1682	441.19	[0.52] MS-DIAL GNPS: NCGC00380506-01_C21H28O10_2-Hydroxycyclohexyl 6-O-[(2E)-3-(3,4-dihydroxyphenyl)-2-propenoyl]-beta-D-glucopyranoside	Cluster 20	0	0	0	0	0	0	0	0	0	0	0	0	0	0	0	0	0	0	0	0	0	0	0	0	0	0	0	0	0	0	0	0	0	0	5.43395	4.86303	0	0	0	0	0
1894	2332	2332	M441T12	441.19	12.3352	441.19	Analogs results available	Cluster 20	0	0	0	0	0	0	0	0	0	0	0	0	0	0	0	0	0	0	0	0	0	0	0	0	0	0	0	0	0	0	0	0	0	0	0	0	0	0	0	0	0
1895	2587	2587	M441T15	441.3	14.5535	441.3	N/A	Noise	0	0	0	0	0	0	0	0	0	0	0	0	0	0	0	0	0	0	5.00187	0	0	0	0	0	0	0	0	4.97477	0	0	0	0	0	0	0	0	0	0	0	0	0
1896	1108	1108	M441T15_1	441.3	15.0971	441.3	Analogs results available	Noise	0	0	0	0	0	0	0	0	0	0	0	0	0	0	0	4.87711	0	0	5.23013	0	0	0	0	0	0	0	0	5.19731	0	0	0	0	0	0	0	0	0	0	0	0	0
1897	2249	2249	M441T16	441.3	15.615	441.3	Analogs results available	Noise	0	0	0	0	0	0	0	0	0	0	0	0	0	0	0	0	0	0	5.34229	0	0	0	0	0	0	0	0	0	0	0	0	0	0	0	0	0	0	0	0	0	0
1898	3464	3464	M441T16_1	441.3	15.7525	441.3	Analogs results available	Noise	0	0	0	0	0	0	0	0	0	0	0	0	0	0	0	0	0	0	0	0	0	0	0	0	0	0	0	0	0	0	0	0	0	0	0	0	0	0	0	0	0
1899	311	311	M441T18	441.3	18.3923	441.3	Analogs results available	Cluster 24	0	0	0	0	0	0	0	0	0	0	0	0	0	0	4.98845	0	0	0	5.02576	4.79645	0	0	0	0	0	0	0	4.96164	0	0	5.17832	5.73107	5.70746	5.71617	5.82432	5.61727	5.83866	5.55503	5.27404	5.58326	5.60893
1900	818	818	M441T18_1	441.394	18.4366	441.394	N/A	Noise	0	0	0	0	0	0	0	0	0	0	0	0	0	0	0	0	0	0	0	0	4.92948	0	5.05707	0	0	4.84215	0	4.89313	4.62719	0	0	0	0	0	0	0	0	0	0	0	0
1901	225	225	M441T19	441.394	18.6774	441.394	[0.54] GNPS GNPS Matches to NIST14: Spectral Match to Mononervonin (15c) from NIST14 M+H	Noise	0	0	0	0	0	0	0	0	0	0	0	0	0	0	0	0	0	0	0	0	5.75002	5.48809	5.93246	5.02667	4.63954	5.71954	0	5.81289	5.48749	4.89825	0	0	0	0	0	0	0	0	0	0	0
1902	1300	1300	M441T7	441.152	6.53582	441.152	N/A	Noise	0	0	0	0	0	0	0	0	0	0	0	0	0	0	0	0	0	0	0	0	4.70062	0	4.81359	0	0	0	0	0	0	0	0	0	0	0	0	0	0	0	0	0	0
1903	1372	1372	M441T9	441.154	9.07219	441.154	Analogs results available	Noise	0	0	0	0	0	0	0	0	0	0	0	0	0	0	0	0	0	0	0	0	4.85737	0	4.66947	0	0	0	0	0	0	0	0	0	0	0	0	0	0	0	0	0	0
1904	2018	2018	M442T15	442.317	14.513	442.317	Analogs results available	Noise	0	0	0	0	0	0	0	0	0	0	0	0	0	0	0	0	0	0	0	0	0	0	0	0	0	0	0	0	0	0	0	0	0	0	0	4.84235	5.02116	0	0	0	0
1905	1906	1906	M442T16	442.426	16.3537	442.425	N/A	Noise	0	0	0	0	0	0	0	0	0	0	0	0	0	0	0	0	0	0	0	0	0	0	0	0	0	0	0	0	0	0	0	0	0	0	0	0	0	0	0	0	4.82612
1906	530	530	M442T9	442.337	8.50994	442.337	Analogs results available	Cluster 50	0	0	0	0	0	0	0	0	0	0	0	0	0	0	5.29501	5.29506	5.02754	0	5.22463	0	0	0	0	0	0	5.00697	0	0	0	0	0	5.53354	5.57866	5.623	5.6402	5.28905	5.43152	5.27425	0	5.25337	0
1907	2650	2650	M443T11	443.315	10.8842	443.315	Analogs results available	Noise	0	0	0	0	0	0	0	0	0	0	0	0	0	0	0	0	0	0	4.94513	0	0	0	0	0	0	0	0	4.72987	0	0	0	0	0	0	0	0	0	0	0	0	0
1908	1015	1015	M443T11_1	443.225	11.098	443.225	Analogs results available	Noise	0	0	0	0	0	0	0	0	0	0	0	4.98927	0	0	5.41334	5.18272	5.01698	0	5.12251	0	0	0	0	0	0	5.12831	0	4.95302	0	0	0	0	0	0	5.06705	0	4.93344	0	0	0	0
1909	1848	1848	M443T12	443.315	12.0923	443.315	N/A	Noise	0	0	0	0	0	0	0	0	0	0	0	0	0	0	0	0	0	0	0	0	0	0	0	0	0	0	0	0	0	0	0	0	0	0	0	0	0	0	0	0	0
1910	2575	2575	M443T14	443.315	13.851	443.315	Analogs results available	Noise	0	0	0	0	0	0	0	0	0	0	0	0	0	0	0	0	0	0	5.15607	0	0	0	0	0	0	0	0	5.08371	0	0	0	0	0	0	0	0	0	0	0	0	0
1911	1104	1104	M443T14_1	443.315	14.063	443.315	Analogs results available	Noise	0	0	0	0	0	0	0	0	0	0	0	0	0	0	0	0	0	0	5.29482	0	0	0	0	0	0	0	0	0	0	0	0	0	0	0	0	0	0	0	0	0	5.01845
1912	1402	1402	M443T14_2	443.315	14.1984	443.315	Analogs results available	Noise	0	0	0	0	0	0	0	0	0	0	0	0	0	0	0	0	0	0	0	0	0	0	0	0	0	0	0	0	0	0	0	0	0	0	0	0	0	0	0	0	4.92061
1913	2447	2447	M443T15	443.315	15.4254	443.315	Analogs results available	Noise	0	0	0	0	0	0	0	0	0	0	0	0	0	0	0	0	0	0	0	0	0	0	0	0	0	0	0	0	0	0	0	5.60518	5.42882	5.73731	5.44501	0	0	0	0	0	0
1914	2896	698	M443T16	443.389	15.6061	443.277	Analogs results available	Noise	0	0	0	0	0	0	0	0	0	0	0	0	0	0	0	0	0	0	0	0	0	0	0	0	0	0	0	0	0	0	0	0	0	0	0	0	4.72412	0	0	0	0
1915	1694	1694	M443T17	443.352	16.8245	443.351	Analogs results available	Noise	0	0	0	0	0	0	0	0	0	0	0	0	0	0	0	0	0	0	4.99963	4.74093	0	0	0	0	0	0	0	0	0	0	0	4.92151	0	0	0	0	0	0	0	0	0
1916	309	309	M443T17_1	443.315	17.4438	443.315	Analogs results available	Noise	0	0	4.71967	0	0	0	4.73812	0	0	0	0	5.05721	0	0	5.40294	0	5.24784	0	5.44838	0	0	0	0	0	0	5.10278	0	0	0	0	5.44783	5.85481	5.84229	5.95165	5.94353	5.90769	5.98205	5.6322	5.37437	5.6856	5.72346
1917	592	592	M443T18	443.352	17.5463	443.352	Analogs results available	Cluster 21	0	0	0	0	0	0	0	0	0	0	0	5.02258	0	0	5.07954	4.92411	4.90971	4.73928	5.36022	5.1488	0	0	4.73743	0	0	4.98035	0	5.06294	0	0	0	5.45165	4.77902	4.89783	4.80261	4.80562	4.77553	4.91172	0	4.67074	0
1918	222	222	M443T5	443.167	5.18149	443.167	Analogs results available	Noise	0	0	0	0	0	0	0	0	0	0	0	0	0	0	0	0	0	0	0	0	5.56355	5.10724	5.40555	5.05543	4.83549	5.30805	4.94109	5.38784	5.37219	5.1427	0	0	0	0	0	0	0	0	0	0	0
1919	3915	3915	M443T5_1	443.168	5.3066	443.168	N/A	Noise	0	0	0	0	0	0	0	0	0	0	0	0	0	0	0	0	0	0	0	0	4.46768	0	0	0	0	0	0	0	0	0	0	0	0	0	0	0	0	0	0	0	0
1920	3532	3532	M445T10	445.367	9.98807	445.367	Analogs results available	Noise	0	0	0	0	0	0	0	0	0	0	0	0	0	0	0	0	0	0	4.96244	0	0	0	0	0	0	0	0	0	0	0	0	0	0	0	0	0	0	0	0	0	0
1921	2298	2298	M445T16	445.331	15.5642	445.331	Analogs results available	Noise	0	0	0	0	0	0	0	0	0	0	0	0	0	0	0	0	0	0	0	0	0	0	0	0	0	0	0	0	0	0	0	0	0	0	0	0	0	0	0	0	0
1922	822	822	M445T16_1	445.368	16.0117	445.368	Analogs results available	Noise	0	0	0	0	0	0	0	0	0	0	0	0	0	0	0	0	0	0	0	0	0	0	4.68519	0	0	4.88435	0	4.83345	4.68474	0	0	0	0	0	0	0	0	0	0	0	0
1923	916	916	M445T17	445.331	16.5988	445.331	Analogs results available	Noise	0	0	0	0	0	0	0	0	0	0	0	5.25695	0	0	5.57185	5.33195	5.12872	0	5.28571	0	0	0	0	0	0	5.17478	0	0	0	0	0	5.6081	0	0	5.76659	0	0	0	0	0	0
1924	2031	2031	M445T17_1	445.343	16.6976	445.343	Analogs results available	Cluster 21	0	0	0	0	0	0	0	0	0	0	0	0	0	0	0	0	0	0	0	0	0	0	0	0	0	0	0	0	0	0	0	0	0	0	0	4.76753	0	0	0	0	0
1925	298	298	M445T17_2	445.331	16.7079	445.331	Analogs results available	Cluster 21	0	4.98713	5.00482	4.75375	0	5.01816	5.20288	0	4.80643	0	0	5.56127	0	0	5.93412	5.71912	5.53955	5.01998	5.59883	5.34537	0	5.24317	5.31895	0	0	5.5583	0	5.51401	0	0	6.07447	6.12141	6.17796	6.33973	6.19457	5.91269	6.01313	5.78887	5.51387	5.79333	5.94708
1926	3934	3934	M445T17_3	445.331	17.2665	445.33	Analogs results available	Noise	0	0	0	0	0	0	0	0	0	0	0	0	0	0	0	0	0	0	0	0	0	0	0	0	0	0	0	0	0	0	0	0	0	0	0	0	0	0	0	0	4.88265
[truncated: 1,085 more rows]
[truncated: 79 more columns]

## Sheet: TableS3
Table S3. Selected MS/MS features specific to wood species (features found only in one of the three wood species)
[truncated: 988 more rows]

[truncated: 5 more sheets: Table S4, Table S5, Table S6, Table S7, metadata]
